# Supplementary material for: Integrated Multiomics Analyses of the Molecular Landscape of Sarcopenia in Alcohol‐Related Liver Disease
Source: J Cachexia Sarcopenia Muscle. 2025 Apr 30;16(3):e13818. doi: 10.1002/jcsm.13818 (PMC12044136; doi:10.1002/jcsm.13818)
Supplement: Supplementary file 6 — Table S4 Supporting information [file JCSM-16-e13818-s008.csv]

Human_Gene	AbsVal_Avg	Up_Sites	Down_Sites	Most_Same	Num_Datasets	h24.CellRNA_Mouse.gene	h24.CellRNA_X24hEvsUnT_log2ratio	h24.CellRNA_New.Cluster	MouseRNA_Mouse.gene	MouseRNA_log2FoldChange	MouseProt_Mouse.gene	MouseProt_MFT504PvsMFT504E_log2ratio	HumanRNA_geneID	HumanRNA_Mouse.ensembl	HumanRNA_Mouse.gene	HumanRNA_log2FoldChange	HumanProt_Mouse.ensembl	HumanProt_Human.ensembl	HumanProt_Mouse.gene	HumanProt_log2ratio	h6.CellRNA_Mouse.gene	h6.CellRNA_X6hEvsUnT_log2ratio	h6.CellRNA_New.Cluster	h24.Acetyl_Gene	h24.Acetyl_Etoh24h_UnT_log2ratio	h24.Acetyl_EtOH_Cluster	h6.Acetyl_Gene	h6.Acetyl_EtOH6h_UnT_Log2Ratio	h6.Acetyl_EtOH_Cluster	h24.CellPhospho_New_GeneName	h24.CellPhospho_log2ratio_24hrE_Unt	h24.CellPhospho_Cluster	h6.CellPhospho_New_GeneName	h6.CellPhospho_log2ratio_6hEvUnT	h6.CellPhospho_Cluster	h6.CellATAC_Gene	h6.CellATAC_logFC	h24.CellProt_Gene_Mouse	h24.CellProt_LFC_24hEvUnT	h24.CellProt_Cluster	h6.CellProt_Gene_Mouse	h6.CellProt_LFC_6hEvUnT	h6.CellProt_Cluster	hiPSC_RNA_Hr6_log2FoldChange	hiPSC_RNA_Hr24_log2FoldChange	HiPSC_Prot_Hr6_Log2FC	HiPSC_Prot_Hr24_Log2FC	In_24hCellProt	In_24hCellRNA
0610005C13RIK	0.34661	0	1	1	1	NA	NA	NA	0610005C13Rik	-0.34661	NA	NA	NA	NA	NA	NA	NA	NA	NA	NA	NA	NA	NA	NA	NA	NA	NA	NA	NA	NA	NA	NA	NA	NA	NA	NA	NA	NA	NA	NA	NA	NA	NA	NA	NA	NA	NA	FALSE	FALSE
0610009E02RIK	0.588674768	0	1	1	1	NA	NA	NA	NA	NA	NA	NA	NA	NA	NA	NA	NA	NA	NA	NA	NA	NA	NA	NA	NA	NA	NA	NA	NA	NA	NA	NA	NA	NA	NA	0610009E02Rik	-0.588674768	NA	NA	NA	NA	NA	NA	NA	NA	NA	NA	FALSE	FALSE
0610009L18RIK	0.51105	0	1	1	1	NA	NA	NA	0610009L18Rik	-0.51105	NA	NA	NA	NA	NA	NA	NA	NA	NA	NA	NA	NA	NA	NA	NA	NA	NA	NA	NA	NA	NA	NA	NA	NA	NA	NA	NA	NA	NA	NA	NA	NA	NA	NA	NA	NA	NA	FALSE	FALSE
0610012D04RIK	0.3671	0	1	1	1	NA	NA	NA	0610012D04Rik	-0.3671	NA	NA	NA	NA	NA	NA	NA	NA	NA	NA	NA	NA	NA	NA	NA	NA	NA	NA	NA	NA	NA	NA	NA	NA	NA	NA	NA	NA	NA	NA	NA	NA	NA	NA	NA	NA	NA	FALSE	FALSE
0610030E20RIK	0.25604	1	0	1	1	0610030E20Rik	0.25604	Late Increase	NA	NA	NA	NA	NA	NA	NA	NA	NA	NA	NA	NA	NA	NA	NA	NA	NA	NA	NA	NA	NA	NA	NA	NA	NA	NA	NA	NA	NA	NA	NA	NA	NA	NA	NA	NA	NA	NA	NA	FALSE	TRUE
0610038B21RIK	0.870025	0	2	2	2	0610038B21Rik	-0.81363	Persistent Decrease	NA	NA	NA	NA	NA	NA	NA	NA	NA	NA	NA	NA	0610038B21Rik	-0.92642	Persistent Decrease	NA	NA	NA	NA	NA	NA	NA	NA	NA	NA	NA	NA	NA	NA	NA	NA	NA	NA	NA	NA	NA	NA	NA	NA	FALSE	TRUE
1110002E22RIK	2.303966795	1	2	2	3	1110002E22Rik	0.20109	Late Increase	NA	NA	NA	NA	NA	NA	NA	NA	NA	NA	NA	NA	NA	NA	NA	NA	NA	NA	NA	NA	NA	1110002E22Rik	-3.961387395	Persistent Decrease	1110002E22Rik	-2.749422991	Persistent Decrease	NA	NA	NA	NA	NA	NA	NA	NA	NA	NA	NA	NA	FALSE	TRUE
1110004F10RIK	1.014642452	0	2	2	2	NA	NA	NA	NA	NA	NA	NA	NA	NA	NA	NA	NA	NA	NA	NA	NA	NA	NA	NA	NA	NA	NA	NA	NA	1110004F10Rik	-0.963792711	Persistent Decrease	1110004F10Rik	-1.065492193	Persistent Decrease	NA	NA	NA	NA	NA	NA	NA	NA	NA	NA	NA	NA	FALSE	FALSE
1110032A03RIK	0.58054	0	1	1	1	NA	NA	NA	NA	NA	NA	NA	NA	NA	NA	NA	NA	NA	NA	NA	1110032A03Rik	-0.58054	Early Transient Decrease	NA	NA	NA	NA	NA	NA	NA	NA	NA	NA	NA	NA	NA	NA	NA	NA	NA	NA	NA	NA	NA	NA	NA	NA	FALSE	FALSE
1110038B12RIK	0.252195	0	2	2	2	1110038B12Rik	-0.25315	Persistent Decrease	NA	NA	NA	NA	NA	NA	NA	NA	NA	NA	NA	NA	1110038B12Rik	-0.25124	Persistent Decrease	NA	NA	NA	NA	NA	NA	NA	NA	NA	NA	NA	NA	NA	NA	NA	NA	NA	NA	NA	NA	NA	NA	NA	NA	FALSE	TRUE
1110038F14RIK	0.506645	0	2	2	2	1110038F14Rik	-0.46201	Persistent Decrease	NA	NA	NA	NA	NA	NA	NA	NA	NA	NA	NA	NA	1110038F14Rik	-0.55128	Persistent Decrease	NA	NA	NA	NA	NA	NA	NA	NA	NA	NA	NA	NA	NA	NA	NA	NA	NA	NA	NA	NA	NA	NA	NA	NA	FALSE	TRUE
1110046J04RIK	0.60123	1	0	1	1	NA	NA	NA	NA	NA	NA	NA	NA	NA	NA	NA	NA	NA	NA	NA	1110046J04Rik	0.60123	Early Transient Increase	NA	NA	NA	NA	NA	NA	NA	NA	NA	NA	NA	NA	NA	NA	NA	NA	NA	NA	NA	NA	NA	NA	NA	NA	FALSE	FALSE
1110054M08RIK	0.33469	0	1	1	1	NA	NA	NA	1110054M08Rik	-0.33469	NA	NA	NA	NA	NA	NA	NA	NA	NA	NA	NA	NA	NA	NA	NA	NA	NA	NA	NA	NA	NA	NA	NA	NA	NA	NA	NA	NA	NA	NA	NA	NA	NA	NA	NA	NA	NA	FALSE	FALSE
1110059G10RIK	1.125278134	0	2	2	2	NA	NA	NA	NA	NA	NA	NA	NA	NA	NA	NA	NA	NA	NA	NA	NA	NA	NA	NA	NA	NA	NA	NA	NA	1110059G10Rik	-1.294964544	Persistent Increase	1110059G10Rik	-0.955591724	Persistent Increase	NA	NA	NA	NA	NA	NA	NA	NA	NA	NA	NA	NA	FALSE	FALSE
1600014C10RIK	0.51328	1	0	1	1	NA	NA	NA	NA	NA	NA	NA	NA	NA	NA	NA	NA	NA	NA	NA	1600014C10Rik	0.51328	Early Transient Increase	NA	NA	NA	NA	NA	NA	NA	NA	NA	NA	NA	NA	NA	NA	NA	NA	NA	NA	NA	NA	NA	NA	NA	NA	FALSE	FALSE
1600020E01RIK	1.167190188	0	1	1	1	NA	NA	NA	NA	NA	NA	NA	NA	NA	NA	NA	NA	NA	NA	NA	NA	NA	NA	NA	NA	NA	NA	NA	NA	NA	NA	NA	NA	NA	NA	1600020E01Rik	-1.167190188	NA	NA	NA	NA	NA	NA	NA	NA	NA	NA	FALSE	FALSE
1700001K19RIK	0.916746667	1	2	2	3	1700001K19Rik	-1.1197	Persistent Decrease	1700001K19Rik	0.44004	NA	NA	NA	NA	NA	NA	NA	NA	NA	NA	1700001K19Rik	-1.1905	Persistent Decrease	NA	NA	NA	NA	NA	NA	NA	NA	NA	NA	NA	NA	NA	NA	NA	NA	NA	NA	NA	NA	NA	NA	NA	NA	FALSE	TRUE
1700003E16RIK	1.0805	0	1	1	1	1700003E16Rik	-1.0805	Late Decrease	NA	NA	NA	NA	NA	NA	NA	NA	NA	NA	NA	NA	NA	NA	NA	NA	NA	NA	NA	NA	NA	NA	NA	NA	NA	NA	NA	NA	NA	NA	NA	NA	NA	NA	NA	NA	NA	NA	NA	FALSE	TRUE
1700003F12RIK	0.88956	2	0	2	2	1700003F12Rik	0.84903	Persistent Increase	NA	NA	NA	NA	NA	NA	NA	NA	NA	NA	NA	NA	1700003F12Rik	0.93009	Persistent Increase	NA	NA	NA	NA	NA	NA	NA	NA	NA	NA	NA	NA	NA	NA	NA	NA	NA	NA	NA	NA	NA	NA	NA	NA	FALSE	TRUE
1700007L15RIK	1.12555	0	2	2	2	1700007L15Rik	-1.2368	Persistent Decrease	NA	NA	NA	NA	NA	NA	NA	NA	NA	NA	NA	NA	1700007L15Rik	-1.0143	Persistent Decrease	NA	NA	NA	NA	NA	NA	NA	NA	NA	NA	NA	NA	NA	NA	NA	NA	NA	NA	NA	NA	NA	NA	NA	NA	FALSE	TRUE
1700019D03RIK	0.42422	0	1	1	1	NA	NA	NA	1700019D03Rik	-0.42422	NA	NA	NA	NA	NA	NA	NA	NA	NA	NA	NA	NA	NA	NA	NA	NA	NA	NA	NA	NA	NA	NA	NA	NA	NA	NA	NA	NA	NA	NA	NA	NA	NA	NA	NA	NA	NA	FALSE	FALSE
1700025F24RIK	2.00475	0	2	2	2	1700025F24Rik	-1.8916	Persistent Decrease	NA	NA	NA	NA	NA	NA	NA	NA	NA	NA	NA	NA	1700025F24Rik	-2.1179	Persistent Decrease	NA	NA	NA	NA	NA	NA	NA	NA	NA	NA	NA	NA	NA	NA	NA	NA	NA	NA	NA	NA	NA	NA	NA	NA	FALSE	TRUE
1700025G04RIK	1.08241	0	2	2	2	1700025G04Rik	-0.88902	Persistent Decrease	NA	NA	NA	NA	NA	NA	NA	NA	NA	NA	NA	NA	1700025G04Rik	-1.2758	Persistent Decrease	NA	NA	NA	NA	NA	NA	NA	NA	NA	NA	NA	NA	NA	NA	NA	NA	NA	NA	NA	NA	NA	NA	NA	NA	FALSE	TRUE
1700028J19RIK	1.40605	2	0	2	2	1700028J19Rik	1.2178	Persistent Increase	NA	NA	NA	NA	NA	NA	NA	NA	NA	NA	NA	NA	1700028J19Rik	1.5943	Persistent Increase	NA	NA	NA	NA	NA	NA	NA	NA	NA	NA	NA	NA	NA	NA	NA	NA	NA	NA	NA	NA	NA	NA	NA	NA	FALSE	TRUE
1700029J03RIK	1.2094	0	1	1	1	NA	NA	NA	NA	NA	NA	NA	NA	NA	NA	NA	NA	NA	NA	NA	1700029J03Rik	-1.2094	Early Transient Decrease	NA	NA	NA	NA	NA	NA	NA	NA	NA	NA	NA	NA	NA	NA	NA	NA	NA	NA	NA	NA	NA	NA	NA	NA	FALSE	FALSE
1700030J22RIK	0.741105	2	0	2	2	1700030J22Rik	0.66935	Persistent Increase	NA	NA	NA	NA	NA	NA	NA	NA	NA	NA	NA	NA	1700030J22Rik	0.81286	Persistent Increase	NA	NA	NA	NA	NA	NA	NA	NA	NA	NA	NA	NA	NA	NA	NA	NA	NA	NA	NA	NA	NA	NA	NA	NA	FALSE	TRUE
1700034J05RIK	1.0887	0	1	1	1	1700034J05Rik	-1.0887	Late Decrease	NA	NA	NA	NA	NA	NA	NA	NA	NA	NA	NA	NA	NA	NA	NA	NA	NA	NA	NA	NA	NA	NA	NA	NA	NA	NA	NA	NA	NA	NA	NA	NA	NA	NA	NA	NA	NA	NA	NA	FALSE	TRUE
1700034P13RIK	1.1071	1	0	1	1	NA	NA	NA	NA	NA	NA	NA	NA	NA	NA	NA	NA	NA	NA	NA	1700034P13Rik	1.1071	Early Transient Increase	NA	NA	NA	NA	NA	NA	NA	NA	NA	NA	NA	NA	NA	NA	NA	NA	NA	NA	NA	NA	NA	NA	NA	NA	FALSE	FALSE
1700037C18RIK	1.2262	0	1	1	1	NA	NA	NA	NA	NA	NA	NA	NA	NA	NA	NA	NA	NA	NA	NA	1700037C18Rik	-1.2262	Early Transient Decrease	NA	NA	NA	NA	NA	NA	NA	NA	NA	NA	NA	NA	NA	NA	NA	NA	NA	NA	NA	NA	NA	NA	NA	NA	FALSE	FALSE
1700037H04RIK	0.65315	2	0	2	2	1700037H04Rik	0.4926	Persistent Increase	NA	NA	NA	NA	NA	NA	NA	NA	NA	NA	NA	NA	1700037H04Rik	0.8137	Persistent Increase	NA	NA	NA	NA	NA	NA	NA	NA	NA	NA	NA	NA	NA	NA	NA	NA	NA	NA	NA	NA	NA	NA	NA	NA	FALSE	TRUE
1700042O10RIK	1.14405	2	0	2	2	1700042O10Rik	1.1055	Persistent Increase	NA	NA	NA	NA	NA	NA	NA	NA	NA	NA	NA	NA	1700042O10Rik	1.1826	Persistent Increase	NA	NA	NA	NA	NA	NA	NA	NA	NA	NA	NA	NA	NA	NA	NA	NA	NA	NA	NA	NA	NA	NA	NA	NA	FALSE	TRUE
1700048O20RIK	0.39611	0	1	1	1	NA	NA	NA	1700048O20Rik	-0.39611	NA	NA	NA	NA	NA	NA	NA	NA	NA	NA	NA	NA	NA	NA	NA	NA	NA	NA	NA	NA	NA	NA	NA	NA	NA	NA	NA	NA	NA	NA	NA	NA	NA	NA	NA	NA	NA	FALSE	FALSE
1700049E17RIK2	2.02965	0	2	2	2	1700049E17Rik2	-1.8041	Persistent Decrease	NA	NA	NA	NA	NA	NA	NA	NA	NA	NA	NA	NA	1700049E17Rik2	-2.2552	Persistent Decrease	NA	NA	NA	NA	NA	NA	NA	NA	NA	NA	NA	NA	NA	NA	NA	NA	NA	NA	NA	NA	NA	NA	NA	NA	FALSE	TRUE
1700056E22RIK	1.52405	2	0	2	2	1700056E22Rik	1.4491	Persistent Increase	NA	NA	NA	NA	NA	NA	NA	NA	NA	NA	NA	NA	1700056E22Rik	1.599	Persistent Increase	NA	NA	NA	NA	NA	NA	NA	NA	NA	NA	NA	NA	NA	NA	NA	NA	NA	NA	NA	NA	NA	NA	NA	NA	FALSE	TRUE
1700065J18RIK	1.31925	0	2	2	2	1700065J18Rik	-1.2928	Persistent Decrease	NA	NA	NA	NA	NA	NA	NA	NA	NA	NA	NA	NA	1700065J18Rik	-1.3457	Persistent Decrease	NA	NA	NA	NA	NA	NA	NA	NA	NA	NA	NA	NA	NA	NA	NA	NA	NA	NA	NA	NA	NA	NA	NA	NA	FALSE	TRUE
1700066M21RIK	0.33846	0	1	1	1	NA	NA	NA	1700066M21Rik	-0.33846	NA	NA	NA	NA	NA	NA	NA	NA	NA	NA	NA	NA	NA	NA	NA	NA	NA	NA	NA	NA	NA	NA	NA	NA	NA	NA	NA	NA	NA	NA	NA	NA	NA	NA	NA	NA	NA	FALSE	FALSE
1700086L19RIK	0.737776097	0	1	1	1	NA	NA	NA	NA	NA	NA	NA	NA	NA	NA	NA	NA	NA	NA	NA	NA	NA	NA	NA	NA	NA	NA	NA	NA	NA	NA	NA	NA	NA	NA	1700086L19Rik	-0.737776097	NA	NA	NA	NA	NA	NA	NA	NA	NA	NA	FALSE	FALSE
1700093K21RIK	1.7345	2	0	2	2	1700093K21Rik	1.621	Persistent Increase	NA	NA	NA	NA	NA	NA	NA	NA	NA	NA	NA	NA	1700093K21Rik	1.848	Persistent Increase	NA	NA	NA	NA	NA	NA	NA	NA	NA	NA	NA	NA	NA	NA	NA	NA	NA	NA	NA	NA	NA	NA	NA	NA	FALSE	TRUE
1810012K08RIK	1.0102	1	0	1	1	1810012K08Rik	1.0102	Late Increase	NA	NA	NA	NA	NA	NA	NA	NA	NA	NA	NA	NA	NA	NA	NA	NA	NA	NA	NA	NA	NA	NA	NA	NA	NA	NA	NA	NA	NA	NA	NA	NA	NA	NA	NA	NA	NA	NA	NA	FALSE	TRUE
1810021B22RIK	1.2249	0	2	2	2	1810021B22Rik	-1.313	Persistent Decrease	NA	NA	NA	NA	NA	NA	NA	NA	NA	NA	NA	NA	1810021B22Rik	-1.1368	Persistent Decrease	NA	NA	NA	NA	NA	NA	NA	NA	NA	NA	NA	NA	NA	NA	NA	NA	NA	NA	NA	NA	NA	NA	NA	NA	FALSE	TRUE
1810030O07RIK	2.065334731	0	2	2	2	NA	NA	NA	NA	NA	NA	NA	NA	NA	NA	NA	NA	NA	NA	NA	NA	NA	NA	NA	NA	NA	NA	NA	NA	1810030O07Rik	-2.129225985	Persistent Decrease	1810030O07Rik	-2.001443476	Persistent Decrease	NA	NA	NA	NA	NA	NA	NA	NA	NA	NA	NA	NA	FALSE	FALSE
1810037I17RIK	1.803012767	2	1	2	3	1810037I17Rik	0.40058	Late Increase	1810037I17Rik	-0.38519	NA	NA	NA	NA	NA	NA	NA	NA	NA	NA	NA	NA	NA	NA	NA	NA	NA	NA	NA	NA	NA	NA	1810037I17Rik	4.623268302	Early Transient Increase	NA	NA	NA	NA	NA	NA	NA	NA	NA	NA	NA	NA	FALSE	TRUE
1810058I24RIK	0.30218	1	0	1	1	NA	NA	NA	NA	NA	NA	NA	NA	NA	NA	NA	NA	NA	NA	NA	1810058I24Rik	0.30218	Early Transient Increase	NA	NA	NA	NA	NA	NA	NA	NA	NA	NA	NA	NA	NA	NA	NA	NA	NA	NA	NA	NA	NA	NA	NA	NA	FALSE	FALSE
2010015M23RIK	1.1171	1	0	1	1	NA	NA	NA	NA	NA	NA	NA	NA	NA	NA	NA	NA	NA	NA	NA	2010015M23Rik	1.1171	Early Transient Increase	NA	NA	NA	NA	NA	NA	NA	NA	NA	NA	NA	NA	NA	NA	NA	NA	NA	NA	NA	NA	NA	NA	NA	NA	FALSE	FALSE
2010300F17RIK	1.66755	0	2	2	2	2010300F17Rik	-1.5169	Persistent Decrease	NA	NA	NA	NA	NA	NA	NA	NA	NA	NA	NA	NA	2010300F17Rik	-1.8182	Persistent Decrease	NA	NA	NA	NA	NA	NA	NA	NA	NA	NA	NA	NA	NA	NA	NA	NA	NA	NA	NA	NA	NA	NA	NA	NA	FALSE	TRUE
2010320M18RIK	0.37801	0	1	1	1	NA	NA	NA	2010320M18Rik	-0.37801	NA	NA	NA	NA	NA	NA	NA	NA	NA	NA	NA	NA	NA	NA	NA	NA	NA	NA	NA	NA	NA	NA	NA	NA	NA	NA	NA	NA	NA	NA	NA	NA	NA	NA	NA	NA	NA	FALSE	FALSE
2200002D01RIK	0.85726	2	0	2	2	2200002D01Rik	1.0652	Persistent Increase	NA	NA	NA	NA	NA	NA	NA	NA	NA	NA	NA	NA	2200002D01Rik	0.64932	Persistent Increase	NA	NA	NA	NA	NA	NA	NA	NA	NA	NA	NA	NA	NA	NA	NA	NA	NA	NA	NA	NA	NA	NA	NA	NA	FALSE	TRUE
2210016L21RIK	0.43208	0	2	2	2	2210016L21Rik	-0.4475	Persistent Decrease	NA	NA	NA	NA	NA	NA	NA	NA	NA	NA	NA	NA	2210016L21Rik	-0.41666	Persistent Decrease	NA	NA	NA	NA	NA	NA	NA	NA	NA	NA	NA	NA	NA	NA	NA	NA	NA	NA	NA	NA	NA	NA	NA	NA	FALSE	TRUE
2210408F21RIK	1.25855	0	2	2	2	2210408F21Rik	-1.3465	Persistent Decrease	NA	NA	NA	NA	NA	NA	NA	NA	NA	NA	NA	NA	2210408F21Rik	-1.1706	Persistent Decrease	NA	NA	NA	NA	NA	NA	NA	NA	NA	NA	NA	NA	NA	NA	NA	NA	NA	NA	NA	NA	NA	NA	NA	NA	FALSE	TRUE
2310001H17RIK	0.75831	2	0	2	2	2310001H17Rik	0.83343	Persistent Increase	NA	NA	NA	NA	NA	NA	NA	NA	NA	NA	NA	NA	2310001H17Rik	0.68319	Persistent Increase	NA	NA	NA	NA	NA	NA	NA	NA	NA	NA	NA	NA	NA	NA	NA	NA	NA	NA	NA	NA	NA	NA	NA	NA	FALSE	TRUE
2310002F09RIK	1.16725	2	0	2	2	2310002F09Rik	1.1834	Persistent Increase	NA	NA	NA	NA	NA	NA	NA	NA	NA	NA	NA	NA	2310002F09Rik	1.1511	Persistent Increase	NA	NA	NA	NA	NA	NA	NA	NA	NA	NA	NA	NA	NA	NA	NA	NA	NA	NA	NA	NA	NA	NA	NA	NA	FALSE	TRUE
2310002L09RIK	1.48495	0	2	2	2	2310002L09Rik	-1.6363	Persistent Decrease	NA	NA	NA	NA	NA	NA	NA	NA	NA	NA	NA	NA	2310002L09Rik	-1.3336	Persistent Decrease	NA	NA	NA	NA	NA	NA	NA	NA	NA	NA	NA	NA	NA	NA	NA	NA	NA	NA	NA	NA	NA	NA	NA	NA	FALSE	TRUE
2310009B15RIK	0.721915	0	2	2	2	2310009B15Rik	-0.84152	Persistent Decrease	NA	NA	NA	NA	NA	NA	NA	NA	NA	NA	NA	NA	2310009B15Rik	-0.60231	Persistent Decrease	NA	NA	NA	NA	NA	NA	NA	NA	NA	NA	NA	NA	NA	NA	NA	NA	NA	NA	NA	NA	NA	NA	NA	NA	FALSE	TRUE
2310014F06RIK	0.78291	0	1	1	1	NA	NA	NA	2310014F06Rik	-0.78291	NA	NA	NA	NA	NA	NA	NA	NA	NA	NA	NA	NA	NA	NA	NA	NA	NA	NA	NA	NA	NA	NA	NA	NA	NA	NA	NA	NA	NA	NA	NA	NA	NA	NA	NA	NA	NA	FALSE	FALSE
2310016D23RIK	0.40566	0	1	1	1	NA	NA	NA	2310016D23Rik	-0.40566	NA	NA	NA	NA	NA	NA	NA	NA	NA	NA	NA	NA	NA	NA	NA	NA	NA	NA	NA	NA	NA	NA	NA	NA	NA	NA	NA	NA	NA	NA	NA	NA	NA	NA	NA	NA	NA	FALSE	FALSE
2310022A10RIK	0.329775	2	0	2	2	2310022A10Rik	0.31363	Persistent Increase	NA	NA	NA	NA	NA	NA	NA	NA	NA	NA	NA	NA	2310022A10Rik	0.34592	Persistent Increase	NA	NA	NA	NA	NA	NA	NA	NA	NA	NA	NA	NA	NA	NA	NA	NA	NA	NA	NA	NA	NA	NA	NA	NA	FALSE	TRUE
2310022B05RIK	1.431559797	2	2	2	4	2310022B05Rik	0.8144	Persistent Increase	NA	NA	NA	NA	NA	NA	NA	NA	NA	NA	NA	NA	2310022B05Rik	0.56006	Persistent Increase	NA	NA	NA	NA	NA	NA	2310022B05Rik	-1.61545576	Persistent Decrease	2310022B05Rik	-2.736323429	Early Transient Decrease	NA	NA	NA	NA	NA	NA	NA	NA	NA	NA	NA	NA	FALSE	TRUE
2310033P09RIK	0.46228	1	0	1	1	NA	NA	NA	NA	NA	NA	NA	NA	NA	NA	NA	NA	NA	NA	NA	2310033P09Rik	0.46228	Early Transient Increase	NA	NA	NA	NA	NA	NA	NA	NA	NA	NA	NA	NA	NA	NA	NA	NA	NA	NA	NA	NA	NA	NA	NA	NA	FALSE	FALSE
2310040G24RIK	0.50276	0	1	1	1	NA	NA	NA	2310040G24Rik	-0.50276	NA	NA	NA	NA	NA	NA	NA	NA	NA	NA	NA	NA	NA	NA	NA	NA	NA	NA	NA	NA	NA	NA	NA	NA	NA	NA	NA	NA	NA	NA	NA	NA	NA	NA	NA	NA	NA	FALSE	FALSE
2310061I04RIK	0.506175	2	0	2	2	2310061I04Rik	0.44911	Persistent Increase	NA	NA	NA	NA	NA	NA	NA	NA	NA	NA	NA	NA	2310061I04Rik	0.56324	Persistent Increase	NA	NA	NA	NA	NA	NA	NA	NA	NA	NA	NA	NA	NA	NA	NA	NA	NA	NA	NA	NA	NA	NA	NA	NA	FALSE	TRUE
2310075C17RIK	0.38823	0	1	1	1	NA	NA	NA	2310075C17Rik	-0.38823	NA	NA	NA	NA	NA	NA	NA	NA	NA	NA	NA	NA	NA	NA	NA	NA	NA	NA	NA	NA	NA	NA	NA	NA	NA	NA	NA	NA	NA	NA	NA	NA	NA	NA	NA	NA	NA	FALSE	FALSE
2410002F23RIK	0.30765	0	1	1	1	NA	NA	NA	NA	NA	NA	NA	NA	NA	NA	NA	NA	NA	NA	NA	2410002F23Rik	-0.30765	Early Transient Decrease	NA	NA	NA	NA	NA	NA	NA	NA	NA	NA	NA	NA	NA	NA	NA	NA	NA	NA	NA	NA	NA	NA	NA	NA	FALSE	FALSE
2410006H16RIK	0.28116	0	2	2	2	2410006H16Rik	-0.31604	Persistent Decrease	NA	NA	NA	NA	NA	NA	NA	NA	NA	NA	NA	NA	2410006H16Rik	-0.24628	Persistent Decrease	NA	NA	NA	NA	NA	NA	NA	NA	NA	NA	NA	NA	NA	NA	NA	NA	NA	NA	NA	NA	NA	NA	NA	NA	FALSE	TRUE
2410012E07RIK	1.1113	1	0	1	1	2410012E07Rik	1.1113	Late Increase	NA	NA	NA	NA	NA	NA	NA	NA	NA	NA	NA	NA	NA	NA	NA	NA	NA	NA	NA	NA	NA	NA	NA	NA	NA	NA	NA	NA	NA	NA	NA	NA	NA	NA	NA	NA	NA	NA	NA	FALSE	TRUE
2500004C02RIK	1.2235	1	0	1	1	NA	NA	NA	NA	NA	NA	NA	NA	NA	NA	NA	NA	NA	NA	NA	2500004C02Rik	1.2235	Early Transient Increase	NA	NA	NA	NA	NA	NA	NA	NA	NA	NA	NA	NA	NA	NA	NA	NA	NA	NA	NA	NA	NA	NA	NA	NA	FALSE	FALSE
2510002D24RIK	0.810505	2	0	2	2	2510002D24Rik	0.77948	Persistent Increase	NA	NA	NA	NA	NA	NA	NA	NA	NA	NA	NA	NA	2510002D24Rik	0.84153	Persistent Increase	NA	NA	NA	NA	NA	NA	NA	NA	NA	NA	NA	NA	NA	NA	NA	NA	NA	NA	NA	NA	NA	NA	NA	NA	FALSE	TRUE
2510009E07RIK	0.920325	0	2	2	2	2510009E07Rik	-1.0326	Persistent Decrease	NA	NA	NA	NA	NA	NA	NA	NA	NA	NA	NA	NA	2510009E07Rik	-0.80805	Persistent Decrease	NA	NA	NA	NA	NA	NA	NA	NA	NA	NA	NA	NA	NA	NA	NA	NA	NA	NA	NA	NA	NA	NA	NA	NA	FALSE	TRUE
2510039O18RIK	0.308625	0	2	2	2	2510039O18Rik	-0.35842	Persistent Decrease	NA	NA	NA	NA	NA	NA	NA	NA	NA	NA	NA	NA	2510039O18Rik	-0.25883	Persistent Decrease	NA	NA	NA	NA	NA	NA	NA	NA	NA	NA	NA	NA	NA	NA	NA	NA	NA	NA	NA	NA	NA	NA	NA	NA	FALSE	TRUE
2610001J05RIK	0.27911	1	0	1	1	2610001J05Rik	0.27911	Late Increase	NA	NA	NA	NA	NA	NA	NA	NA	NA	NA	NA	NA	NA	NA	NA	NA	NA	NA	NA	NA	NA	NA	NA	NA	NA	NA	NA	NA	NA	NA	NA	NA	NA	NA	NA	NA	NA	NA	NA	FALSE	TRUE
2610002M06RIK	0.679325	2	0	2	2	2610002M06Rik	0.68295	Persistent Increase	NA	NA	NA	NA	NA	NA	NA	NA	NA	NA	NA	NA	2610002M06Rik	0.6757	Persistent Increase	NA	NA	NA	NA	NA	NA	NA	NA	NA	NA	NA	NA	NA	NA	NA	NA	NA	NA	NA	NA	NA	NA	NA	NA	FALSE	TRUE
2610008E11RIK	0.48566	0	2	2	2	2610008E11Rik	-0.40107	Persistent Decrease	NA	NA	NA	NA	NA	NA	NA	NA	NA	NA	NA	NA	2610008E11Rik	-0.57025	Persistent Decrease	NA	NA	NA	NA	NA	NA	NA	NA	NA	NA	NA	NA	NA	NA	NA	NA	NA	NA	NA	NA	NA	NA	NA	NA	FALSE	TRUE
2610035D17RIK	1.13	0	1	1	1	2610035D17Rik	-1.13	Late Decrease	NA	NA	NA	NA	NA	NA	NA	NA	NA	NA	NA	NA	NA	NA	NA	NA	NA	NA	NA	NA	NA	NA	NA	NA	NA	NA	NA	NA	NA	NA	NA	NA	NA	NA	NA	NA	NA	NA	NA	FALSE	TRUE
2610037D02RIK	0.3354	1	0	1	1	NA	NA	NA	2610037D02Rik	0.3354	NA	NA	NA	NA	NA	NA	NA	NA	NA	NA	NA	NA	NA	NA	NA	NA	NA	NA	NA	NA	NA	NA	NA	NA	NA	NA	NA	NA	NA	NA	NA	NA	NA	NA	NA	NA	NA	FALSE	FALSE
2610044O15RIK8	0.39522	1	0	1	1	NA	NA	NA	NA	NA	NA	NA	NA	NA	NA	NA	NA	NA	NA	NA	2610044O15Rik8	0.39522	Early Transient Increase	NA	NA	NA	NA	NA	NA	NA	NA	NA	NA	NA	NA	NA	NA	NA	NA	NA	NA	NA	NA	NA	NA	NA	NA	FALSE	FALSE
2610306M01RIK	0.626585	1	1	1	2	2610306M01Rik	0.77252	Late Increase	2610306M01Rik	-0.48065	NA	NA	NA	NA	NA	NA	NA	NA	NA	NA	NA	NA	NA	NA	NA	NA	NA	NA	NA	NA	NA	NA	NA	NA	NA	NA	NA	NA	NA	NA	NA	NA	NA	NA	NA	NA	NA	FALSE	TRUE
2610316D01RIK	0.96191	0	2	2	2	2610316D01Rik	-1.0374	Persistent Decrease	NA	NA	NA	NA	NA	NA	NA	NA	NA	NA	NA	NA	2610316D01Rik	-0.88642	Persistent Decrease	NA	NA	NA	NA	NA	NA	NA	NA	NA	NA	NA	NA	NA	NA	NA	NA	NA	NA	NA	NA	NA	NA	NA	NA	FALSE	TRUE
2610318N02RIK	1.28705	2	0	2	2	2610318N02Rik	1.2115	Persistent Increase	NA	NA	NA	NA	NA	NA	NA	NA	NA	NA	NA	NA	2610318N02Rik	1.3626	Persistent Increase	NA	NA	NA	NA	NA	NA	NA	NA	NA	NA	NA	NA	NA	NA	NA	NA	NA	NA	NA	NA	NA	NA	NA	NA	FALSE	TRUE
2610507B11RIK	0.29428	0	2	2	2	2610507B11Rik	-0.37094	Persistent Decrease	NA	NA	NA	NA	NA	NA	NA	NA	NA	NA	NA	NA	2610507B11Rik	-0.21762	Persistent Decrease	NA	NA	NA	NA	NA	NA	NA	NA	NA	NA	NA	NA	NA	NA	NA	NA	NA	NA	NA	NA	NA	NA	NA	NA	FALSE	TRUE
2610528A11RIK	1.472	0	2	2	2	2610528A11Rik	-1.505	Persistent Decrease	NA	NA	NA	NA	NA	NA	NA	NA	NA	NA	NA	NA	2610528A11Rik	-1.439	Persistent Decrease	NA	NA	NA	NA	NA	NA	NA	NA	NA	NA	NA	NA	NA	NA	NA	NA	NA	NA	NA	NA	NA	NA	NA	NA	FALSE	TRUE
2700012I20RIK	0.38532	0	1	1	1	NA	NA	NA	2700012I20Rik	-0.38532	NA	NA	NA	NA	NA	NA	NA	NA	NA	NA	NA	NA	NA	NA	NA	NA	NA	NA	NA	NA	NA	NA	NA	NA	NA	NA	NA	NA	NA	NA	NA	NA	NA	NA	NA	NA	NA	FALSE	FALSE
2700049A03RIK	0.32426	0	1	1	1	2700049A03Rik	-0.32426	Late Decrease	NA	NA	NA	NA	NA	NA	NA	NA	NA	NA	NA	NA	NA	NA	NA	NA	NA	NA	NA	NA	NA	NA	NA	NA	NA	NA	NA	NA	NA	NA	NA	NA	NA	NA	NA	NA	NA	NA	NA	FALSE	TRUE
2700097O09RIK	0.41603	0	1	1	1	NA	NA	NA	2700097O09Rik	-0.41603	NA	NA	NA	NA	NA	NA	NA	NA	NA	NA	NA	NA	NA	NA	NA	NA	NA	NA	NA	NA	NA	NA	NA	NA	NA	NA	NA	NA	NA	NA	NA	NA	NA	NA	NA	NA	NA	FALSE	FALSE
2700099C18RIK	0.78539	1	0	1	1	2700099C18Rik	0.78539	Late Increase	NA	NA	NA	NA	NA	NA	NA	NA	NA	NA	NA	NA	NA	NA	NA	NA	NA	NA	NA	NA	NA	NA	NA	NA	NA	NA	NA	NA	NA	NA	NA	NA	NA	NA	NA	NA	NA	NA	NA	FALSE	TRUE
2810001G20RIK	0.79728	2	0	2	2	2810001G20Rik	0.73231	Persistent Increase	NA	NA	NA	NA	NA	NA	NA	NA	NA	NA	NA	NA	2810001G20Rik	0.86225	Persistent Increase	NA	NA	NA	NA	NA	NA	NA	NA	NA	NA	NA	NA	NA	NA	NA	NA	NA	NA	NA	NA	NA	NA	NA	NA	FALSE	TRUE
2810004N23RIK	0.758409374	2	1	2	3	2810004N23Rik	0.70248	Persistent Increase	NA	NA	NA	NA	NA	NA	NA	NA	NA	NA	NA	NA	2810004N23Rik	0.75793	Persistent Increase	NA	NA	NA	NA	NA	NA	2810004N23Rik	-0.814818122	Late Decrease	NA	NA	NA	NA	NA	NA	NA	NA	NA	NA	NA	NA	NA	NA	NA	FALSE	TRUE
2810013P06RIK	0.54469	1	1	1	2	2810013P06Rik	0.53407	Late Increase	2810013P06Rik	-0.55531	NA	NA	NA	NA	NA	NA	NA	NA	NA	NA	NA	NA	NA	NA	NA	NA	NA	NA	NA	NA	NA	NA	NA	NA	NA	NA	NA	NA	NA	NA	NA	NA	NA	NA	NA	NA	NA	FALSE	TRUE
2810030D12RIK	1.1687	0	1	1	1	NA	NA	NA	NA	NA	NA	NA	NA	NA	NA	NA	NA	NA	NA	NA	2810030D12Rik	-1.1687	Early Transient Decrease	NA	NA	NA	NA	NA	NA	NA	NA	NA	NA	NA	NA	NA	NA	NA	NA	NA	NA	NA	NA	NA	NA	NA	NA	FALSE	FALSE
2810430I11RIK	0.82052	0	1	1	1	NA	NA	NA	NA	NA	NA	NA	NA	NA	NA	NA	NA	NA	NA	NA	2810430I11Rik	-0.82052	Early Transient Decrease	NA	NA	NA	NA	NA	NA	NA	NA	NA	NA	NA	NA	NA	NA	NA	NA	NA	NA	NA	NA	NA	NA	NA	NA	FALSE	FALSE
2810433D01RIK	1.3007	0	1	1	1	NA	NA	NA	NA	NA	NA	NA	NA	NA	NA	NA	NA	NA	NA	NA	2810433D01Rik	-1.3007	Early Transient Decrease	NA	NA	NA	NA	NA	NA	NA	NA	NA	NA	NA	NA	NA	NA	NA	NA	NA	NA	NA	NA	NA	NA	NA	NA	FALSE	FALSE
2900026A02RIK	0.581789524	1	1	1	2	2900026A02Rik	-0.3046	Late Decrease	NA	NA	NA	NA	NA	NA	NA	NA	NA	NA	NA	NA	NA	NA	NA	NA	NA	NA	NA	NA	NA	2900026A02Rik	0.858979048	Late Increase	NA	NA	NA	NA	NA	NA	NA	NA	NA	NA	NA	NA	NA	NA	NA	FALSE	TRUE
2900041M22RIK	1.1989	1	0	1	1	NA	NA	NA	NA	NA	NA	NA	NA	NA	NA	NA	NA	NA	NA	NA	2900041M22Rik	1.1989	Early Transient Increase	NA	NA	NA	NA	NA	NA	NA	NA	NA	NA	NA	NA	NA	NA	NA	NA	NA	NA	NA	NA	NA	NA	NA	NA	FALSE	FALSE
3110082I17RIK	0.485515	0	2	2	2	3110082I17Rik	-0.41099	Persistent Decrease	NA	NA	NA	NA	NA	NA	NA	NA	NA	NA	NA	NA	3110082I17Rik	-0.56004	Persistent Decrease	NA	NA	NA	NA	NA	NA	NA	NA	NA	NA	NA	NA	NA	NA	NA	NA	NA	NA	NA	NA	NA	NA	NA	NA	FALSE	TRUE
3222401L13RIK	0.38646	1	0	1	1	NA	NA	NA	3222401L13Rik	0.38646	NA	NA	NA	NA	NA	NA	NA	NA	NA	NA	NA	NA	NA	NA	NA	NA	NA	NA	NA	NA	NA	NA	NA	NA	NA	NA	NA	NA	NA	NA	NA	NA	NA	NA	NA	NA	NA	FALSE	FALSE
3300005D01RIK	1.1066	0	2	2	2	3300005D01Rik	-1.0644	Persistent Decrease	NA	NA	NA	NA	NA	NA	NA	NA	NA	NA	NA	NA	3300005D01Rik	-1.1488	Persistent Decrease	NA	NA	NA	NA	NA	NA	NA	NA	NA	NA	NA	NA	NA	NA	NA	NA	NA	NA	NA	NA	NA	NA	NA	NA	FALSE	TRUE
3425401B19RIK	1.31025	0	2	2	2	3425401B19Rik	-1.3698	Persistent Decrease	NA	NA	NA	NA	NA	NA	NA	NA	NA	NA	NA	NA	3425401B19Rik	-1.2507	Persistent Decrease	NA	NA	NA	NA	NA	NA	NA	NA	NA	NA	NA	NA	NA	NA	NA	NA	NA	NA	NA	NA	NA	NA	NA	NA	FALSE	TRUE
3830406C13RIK	0.27563	0	1	1	1	NA	NA	NA	3830406C13Rik	-0.27563	NA	NA	NA	NA	NA	NA	NA	NA	NA	NA	NA	NA	NA	NA	NA	NA	NA	NA	NA	NA	NA	NA	NA	NA	NA	NA	NA	NA	NA	NA	NA	NA	NA	NA	NA	NA	NA	FALSE	FALSE
4631405J19RIK	1.0502	2	0	2	2	4631405J19Rik	1.0384	Persistent Increase	NA	NA	NA	NA	NA	NA	NA	NA	NA	NA	NA	NA	4631405J19Rik	1.062	Persistent Increase	NA	NA	NA	NA	NA	NA	NA	NA	NA	NA	NA	NA	NA	NA	NA	NA	NA	NA	NA	NA	NA	NA	NA	NA	FALSE	TRUE
4632404H12RIK	0.43916	0	1	1	1	NA	NA	NA	4632404H12Rik	-0.43916	NA	NA	NA	NA	NA	NA	NA	NA	NA	NA	NA	NA	NA	NA	NA	NA	NA	NA	NA	NA	NA	NA	NA	NA	NA	NA	NA	NA	NA	NA	NA	NA	NA	NA	NA	NA	NA	FALSE	FALSE
4833418N02RIK	0.62235	1	0	1	1	NA	NA	NA	NA	NA	NA	NA	NA	NA	NA	NA	NA	NA	NA	NA	4833418N02Rik	0.62235	Early Transient Increase	NA	NA	NA	NA	NA	NA	NA	NA	NA	NA	NA	NA	NA	NA	NA	NA	NA	NA	NA	NA	NA	NA	NA	NA	FALSE	FALSE
4833439L19RIK	0.738628805	3	1	3	4	4833439L19Rik	0.15455	Persistent Increase	4833439L19Rik	0.25202	NA	NA	NA	NA	NA	NA	NA	NA	NA	NA	4833439L19Rik	0.19552	Persistent Increase	NA	NA	NA	NA	NA	NA	NA	NA	NA	4833439L19Rik	-2.35242522	Early Transient Decrease	NA	NA	NA	NA	NA	NA	NA	NA	NA	NA	NA	NA	FALSE	TRUE
4921524J17RIK	0.650535	0	2	2	2	4921524J17Rik	-0.5682	Persistent Decrease	NA	NA	NA	NA	NA	NA	NA	NA	NA	NA	NA	NA	4921524J17Rik	-0.73287	Persistent Decrease	NA	NA	NA	NA	NA	NA	NA	NA	NA	NA	NA	NA	NA	NA	NA	NA	NA	NA	NA	NA	NA	NA	NA	NA	FALSE	TRUE
4930430F08RIK	0.404145	2	0	2	2	4930430F08Rik	0.35917	Persistent Increase	NA	NA	NA	NA	NA	NA	NA	NA	NA	NA	NA	NA	4930430F08Rik	0.44912	Persistent Increase	NA	NA	NA	NA	NA	NA	NA	NA	NA	NA	NA	NA	NA	NA	NA	NA	NA	NA	NA	NA	NA	NA	NA	NA	FALSE	TRUE
4930486L24RIK	1.0606	0	2	2	2	4930486L24Rik	-1.1222	Persistent Decrease	NA	NA	NA	NA	NA	NA	NA	NA	NA	NA	NA	NA	4930486L24Rik	-0.999	Persistent Decrease	NA	NA	NA	NA	NA	NA	NA	NA	NA	NA	NA	NA	NA	NA	NA	NA	NA	NA	NA	NA	NA	NA	NA	NA	FALSE	TRUE
4930519G04RIK	1.022292317	0	1	1	1	NA	NA	NA	NA	NA	NA	NA	NA	NA	NA	NA	NA	NA	NA	NA	NA	NA	NA	NA	NA	NA	NA	NA	NA	NA	NA	NA	NA	NA	NA	4930519G04Rik	-1.022292317	NA	NA	NA	NA	NA	NA	NA	NA	NA	NA	FALSE	FALSE
4930522L14RIK	0.84133	0	1	1	1	4930522L14Rik	-0.84133	Late Decrease	NA	NA	NA	NA	NA	NA	NA	NA	NA	NA	NA	NA	NA	NA	NA	NA	NA	NA	NA	NA	NA	NA	NA	NA	NA	NA	NA	NA	NA	NA	NA	NA	NA	NA	NA	NA	NA	NA	NA	FALSE	TRUE
4930523C07RIK	2.36425	2	0	2	2	4930523C07Rik	2.4021	Persistent Increase	NA	NA	NA	NA	NA	NA	NA	NA	NA	NA	NA	NA	4930523C07Rik	2.3264	Persistent Increase	NA	NA	NA	NA	NA	NA	NA	NA	NA	NA	NA	NA	NA	NA	NA	NA	NA	NA	NA	NA	NA	NA	NA	NA	FALSE	TRUE
4930552P12RIK	0.61222	0	1	1	1	NA	NA	NA	4930552P12Rik	-0.61222	NA	NA	NA	NA	NA	NA	NA	NA	NA	NA	NA	NA	NA	NA	NA	NA	NA	NA	NA	NA	NA	NA	NA	NA	NA	NA	NA	NA	NA	NA	NA	NA	NA	NA	NA	NA	NA	FALSE	FALSE
4930565N06RIK	1.0317	0	1	1	1	4930565N06Rik	-1.0317	Late Decrease	NA	NA	NA	NA	NA	NA	NA	NA	NA	NA	NA	NA	NA	NA	NA	NA	NA	NA	NA	NA	NA	NA	NA	NA	NA	NA	NA	NA	NA	NA	NA	NA	NA	NA	NA	NA	NA	NA	NA	FALSE	TRUE
4930594M22RIK	1.1014	0	2	2	2	4930594M22Rik	-1.1561	Persistent Decrease	NA	NA	NA	NA	NA	NA	NA	NA	NA	NA	NA	NA	4930594M22Rik	-1.0467	Persistent Decrease	NA	NA	NA	NA	NA	NA	NA	NA	NA	NA	NA	NA	NA	NA	NA	NA	NA	NA	NA	NA	NA	NA	NA	NA	FALSE	TRUE
4931428F04RIK	0.76113	2	0	2	2	4931428F04Rik	0.9012	Persistent Increase	NA	NA	NA	NA	NA	NA	NA	NA	NA	NA	NA	NA	4931428F04Rik	0.62106	Persistent Increase	NA	NA	NA	NA	NA	NA	NA	NA	NA	NA	NA	NA	NA	NA	NA	NA	NA	NA	NA	NA	NA	NA	NA	NA	FALSE	TRUE
4932438A13RIK	1.037263319	4	0	4	4	4932438A13Rik	0.18722	Persistent Increase	NA	NA	NA	NA	NA	NA	NA	NA	NA	NA	NA	NA	4932438A13Rik	0.3813	Persistent Increase	NA	NA	NA	NA	NA	NA	4932438A13Rik	1.421466103	Persistent Increase	4932438A13Rik	2.159067174	Persistent Increase	NA	NA	NA	NA	NA	NA	NA	NA	NA	NA	NA	NA	FALSE	TRUE
4933400C23RIK	0.789253548	1	0	1	1	NA	NA	NA	NA	NA	NA	NA	NA	NA	NA	NA	NA	NA	NA	NA	NA	NA	NA	NA	NA	NA	NA	NA	NA	NA	NA	NA	NA	NA	NA	4933400C23Rik	0.789253548	NA	NA	NA	NA	NA	NA	NA	NA	NA	NA	FALSE	FALSE
4933403O08RIK	2.44905	2	0	2	2	4933403O08Rik	2.5629	Persistent Increase	NA	NA	NA	NA	NA	NA	NA	NA	NA	NA	NA	NA	4933403O08Rik	2.3352	Persistent Increase	NA	NA	NA	NA	NA	NA	NA	NA	NA	NA	NA	NA	NA	NA	NA	NA	NA	NA	NA	NA	NA	NA	NA	NA	FALSE	TRUE
4933404I11RIK	0.37651	0	1	1	1	NA	NA	NA	4933404I11Rik	-0.37651	NA	NA	NA	NA	NA	NA	NA	NA	NA	NA	NA	NA	NA	NA	NA	NA	NA	NA	NA	NA	NA	NA	NA	NA	NA	NA	NA	NA	NA	NA	NA	NA	NA	NA	NA	NA	NA	FALSE	FALSE
4933404O12RIK	0.665603333	1	2	2	3	4933404O12Rik	-0.74929	Persistent Decrease	4933404O12Rik	0.4756	NA	NA	NA	NA	NA	NA	NA	NA	NA	NA	4933404O12Rik	-0.77192	Persistent Decrease	NA	NA	NA	NA	NA	NA	NA	NA	NA	NA	NA	NA	NA	NA	NA	NA	NA	NA	NA	NA	NA	NA	NA	NA	FALSE	TRUE
4933407K13RIK	0.944915	2	0	2	2	4933407K13Rik	1.0141	Persistent Increase	NA	NA	NA	NA	NA	NA	NA	NA	NA	NA	NA	NA	4933407K13Rik	0.87573	Persistent Increase	NA	NA	NA	NA	NA	NA	NA	NA	NA	NA	NA	NA	NA	NA	NA	NA	NA	NA	NA	NA	NA	NA	NA	NA	FALSE	TRUE
4933416I08RIK	0.46487	0	1	1	1	NA	NA	NA	4933416I08Rik	-0.46487	NA	NA	NA	NA	NA	NA	NA	NA	NA	NA	NA	NA	NA	NA	NA	NA	NA	NA	NA	NA	NA	NA	NA	NA	NA	NA	NA	NA	NA	NA	NA	NA	NA	NA	NA	NA	NA	FALSE	FALSE
4933427D06RIK	1.3052	2	0	2	2	4933427D06Rik	1.2568	Persistent Increase	NA	NA	NA	NA	NA	NA	NA	NA	NA	NA	NA	NA	4933427D06Rik	1.3536	Persistent Increase	NA	NA	NA	NA	NA	NA	NA	NA	NA	NA	NA	NA	NA	NA	NA	NA	NA	NA	NA	NA	NA	NA	NA	NA	FALSE	TRUE
4933427D14RIK	0.48656	2	0	2	2	4933427D14Rik	0.41322	Persistent Increase	NA	NA	NA	NA	NA	NA	NA	NA	NA	NA	NA	NA	4933427D14Rik	0.5599	Persistent Increase	NA	NA	NA	NA	NA	NA	NA	NA	NA	NA	NA	NA	NA	NA	NA	NA	NA	NA	NA	NA	NA	NA	NA	NA	FALSE	TRUE
4933434E20RIK	0.360605	2	0	2	2	4933434E20Rik	0.32169	Persistent Increase	NA	NA	NA	NA	NA	NA	NA	NA	NA	NA	NA	NA	4933434E20Rik	0.39952	Persistent Increase	NA	NA	NA	NA	NA	NA	NA	NA	NA	NA	NA	NA	NA	NA	NA	NA	NA	NA	NA	NA	NA	NA	NA	NA	FALSE	TRUE
5031415H12RIK	1.12156	2	0	2	2	5031415H12Rik	0.97742	Persistent Increase	NA	NA	NA	NA	NA	NA	NA	NA	NA	NA	NA	NA	5031415H12Rik	1.2657	Persistent Increase	NA	NA	NA	NA	NA	NA	NA	NA	NA	NA	NA	NA	NA	NA	NA	NA	NA	NA	NA	NA	NA	NA	NA	NA	FALSE	TRUE
5031425E22RIK	0.397815	0	2	2	2	5031425E22Rik	-0.45232	Persistent Decrease	NA	NA	NA	NA	NA	NA	NA	NA	NA	NA	NA	NA	5031425E22Rik	-0.34331	Persistent Decrease	NA	NA	NA	NA	NA	NA	NA	NA	NA	NA	NA	NA	NA	NA	NA	NA	NA	NA	NA	NA	NA	NA	NA	NA	FALSE	TRUE
5031439G07RIK	1.153386805	2	2	2	4	5031439G07Rik	0.39207	Persistent Increase	NA	NA	NA	NA	NA	NA	NA	NA	NA	NA	NA	NA	5031439G07Rik	0.68346	Persistent Increase	NA	NA	NA	NA	NA	NA	5031439G07Rik	-2.01265133	Persistent Decrease	5031439G07Rik	-1.525365888	Early Transient Decrease	NA	NA	NA	NA	NA	NA	NA	NA	NA	NA	NA	NA	FALSE	TRUE
5530601H04RIK	0.36821	0	1	1	1	NA	NA	NA	5530601H04Rik	-0.36821	NA	NA	NA	NA	NA	NA	NA	NA	NA	NA	NA	NA	NA	NA	NA	NA	NA	NA	NA	NA	NA	NA	NA	NA	NA	NA	NA	NA	NA	NA	NA	NA	NA	NA	NA	NA	NA	FALSE	FALSE
5730409E04RIK	2.15145	0	2	2	2	5730409E04Rik	-2.6127	Persistent Decrease	NA	NA	NA	NA	NA	NA	NA	NA	NA	NA	NA	NA	5730409E04Rik	-1.6902	Persistent Decrease	NA	NA	NA	NA	NA	NA	NA	NA	NA	NA	NA	NA	NA	NA	NA	NA	NA	NA	NA	NA	NA	NA	NA	NA	FALSE	TRUE
5730455P16RIK	1.488220308	2	2	2	4	5730455P16Rik	-1.2461	Persistent Decrease	NA	NA	NA	NA	NA	NA	NA	NA	NA	NA	NA	NA	5730455P16Rik	-1.1495	Persistent Decrease	NA	NA	NA	NA	NA	NA	5730455P16Rik	1.845453974	Persistent Increase	5730455P16Rik	1.711827258	Persistent Increase	NA	NA	NA	NA	NA	NA	NA	NA	NA	NA	NA	NA	FALSE	TRUE
6330403L08RIK	0.660735	0	2	2	2	6330403L08Rik	-0.68779	Persistent Decrease	NA	NA	NA	NA	NA	NA	NA	NA	NA	NA	NA	NA	6330403L08Rik	-0.63368	Persistent Decrease	NA	NA	NA	NA	NA	NA	NA	NA	NA	NA	NA	NA	NA	NA	NA	NA	NA	NA	NA	NA	NA	NA	NA	NA	FALSE	TRUE
6430548M08RIK	0.764176667	3	0	3	3	6430548M08Rik	0.90515	Persistent Increase	6430548M08Rik	0.61297	NA	NA	NA	NA	NA	NA	NA	NA	NA	NA	6430548M08Rik	0.77441	Persistent Increase	NA	NA	NA	NA	NA	NA	NA	NA	NA	NA	NA	NA	NA	NA	NA	NA	NA	NA	NA	NA	NA	NA	NA	NA	FALSE	TRUE
6530402F18RIK	0.618925	0	2	2	2	6530402F18Rik	-0.66449	Persistent Decrease	NA	NA	NA	NA	NA	NA	NA	NA	NA	NA	NA	NA	6530402F18Rik	-0.57336	Persistent Decrease	NA	NA	NA	NA	NA	NA	NA	NA	NA	NA	NA	NA	NA	NA	NA	NA	NA	NA	NA	NA	NA	NA	NA	NA	FALSE	TRUE
6820426E19RIK	0.796754867	1	0	1	1	NA	NA	NA	NA	NA	NA	NA	NA	NA	NA	NA	NA	NA	NA	NA	NA	NA	NA	NA	NA	NA	NA	NA	NA	NA	NA	NA	NA	NA	NA	6820426E19Rik	0.796754867	NA	NA	NA	NA	NA	NA	NA	NA	NA	NA	FALSE	FALSE
8030462N17RIK	0.509215	0	2	2	2	8030462N17Rik	-0.56037	Persistent Decrease	NA	NA	NA	NA	NA	NA	NA	NA	NA	NA	NA	NA	8030462N17Rik	-0.45806	Persistent Decrease	NA	NA	NA	NA	NA	NA	NA	NA	NA	NA	NA	NA	NA	NA	NA	NA	NA	NA	NA	NA	NA	NA	NA	NA	FALSE	TRUE
9230112E08RIK	0.355383333	3	0	3	3	9230112E08Rik	0.36351	Persistent Increase	9230112E08Rik	0.36138	NA	NA	NA	NA	NA	NA	NA	NA	NA	NA	9230112E08Rik	0.34126	Persistent Increase	NA	NA	NA	NA	NA	NA	NA	NA	NA	NA	NA	NA	NA	NA	NA	NA	NA	NA	NA	NA	NA	NA	NA	NA	FALSE	TRUE
9330159F19RIK	1.72195	2	0	2	2	9330159F19Rik	1.573	Persistent Increase	NA	NA	NA	NA	NA	NA	NA	NA	NA	NA	NA	NA	9330159F19Rik	1.8709	Persistent Increase	NA	NA	NA	NA	NA	NA	NA	NA	NA	NA	NA	NA	NA	NA	NA	NA	NA	NA	NA	NA	NA	NA	NA	NA	FALSE	TRUE
9330159M07RIK	0.69131	1	0	1	1	NA	NA	NA	NA	NA	NA	NA	NA	NA	NA	NA	NA	NA	NA	NA	9330159M07Rik	0.69131	Early Transient Increase	NA	NA	NA	NA	NA	NA	NA	NA	NA	NA	NA	NA	NA	NA	NA	NA	NA	NA	NA	NA	NA	NA	NA	NA	FALSE	FALSE
9430091E24RIK	0.638	0	1	1	1	9430091E24Rik	-0.638	Late Decrease	NA	NA	NA	NA	NA	NA	NA	NA	NA	NA	NA	NA	NA	NA	NA	NA	NA	NA	NA	NA	NA	NA	NA	NA	NA	NA	NA	NA	NA	NA	NA	NA	NA	NA	NA	NA	NA	NA	NA	FALSE	TRUE
9530026P05RIK	0.63527	1	0	1	1	NA	NA	NA	9530026P05Rik	0.63527	NA	NA	NA	NA	NA	NA	NA	NA	NA	NA	NA	NA	NA	NA	NA	NA	NA	NA	NA	NA	NA	NA	NA	NA	NA	NA	NA	NA	NA	NA	NA	NA	NA	NA	NA	NA	NA	FALSE	FALSE
9530080O11RIK	0.36738	0	1	1	1	NA	NA	NA	9530080O11Rik	-0.36738	NA	NA	NA	NA	NA	NA	NA	NA	NA	NA	NA	NA	NA	NA	NA	NA	NA	NA	NA	NA	NA	NA	NA	NA	NA	NA	NA	NA	NA	NA	NA	NA	NA	NA	NA	NA	NA	FALSE	FALSE
9630028H03RIK	1.368969985	1	0	1	1	NA	NA	NA	NA	NA	NA	NA	NA	NA	NA	NA	NA	NA	NA	NA	NA	NA	NA	NA	NA	NA	NA	NA	NA	NA	NA	NA	NA	NA	NA	9630028H03Rik	1.368969985	NA	NA	NA	NA	NA	NA	NA	NA	NA	NA	FALSE	FALSE
9930021J03RIK	0.20817	1	0	1	1	NA	NA	NA	NA	NA	NA	NA	NA	NA	NA	NA	NA	NA	NA	NA	9930021J03Rik	0.20817	Early Transient Increase	NA	NA	NA	NA	NA	NA	NA	NA	NA	NA	NA	NA	NA	NA	NA	NA	NA	NA	NA	NA	NA	NA	NA	NA	FALSE	FALSE
9930111J21RIK1	2.0788	2	0	2	2	9930111J21Rik1	1.9954	Persistent Increase	NA	NA	NA	NA	NA	NA	NA	NA	NA	NA	NA	NA	9930111J21Rik1	2.1622	Persistent Increase	NA	NA	NA	NA	NA	NA	NA	NA	NA	NA	NA	NA	NA	NA	NA	NA	NA	NA	NA	NA	NA	NA	NA	NA	FALSE	TRUE
9930111J21RIK2	3.09845	2	0	2	2	9930111J21Rik2	3.0545	Persistent Increase	NA	NA	NA	NA	NA	NA	NA	NA	NA	NA	NA	NA	9930111J21Rik2	3.1424	Persistent Increase	NA	NA	NA	NA	NA	NA	NA	NA	NA	NA	NA	NA	NA	NA	NA	NA	NA	NA	NA	NA	NA	NA	NA	NA	FALSE	TRUE
A230056P14RIK	0.90465	0	1	1	1	A230056P14Rik	-0.90465	Late Decrease	NA	NA	NA	NA	NA	NA	NA	NA	NA	NA	NA	NA	NA	NA	NA	NA	NA	NA	NA	NA	NA	NA	NA	NA	NA	NA	NA	NA	NA	NA	NA	NA	NA	NA	NA	NA	NA	NA	NA	FALSE	TRUE
A2M	2.631060665	0	1	1	1	NA	NA	NA	NA	NA	NA	NA	NA	NA	NA	NA	ENSMUSG00000030111	ENSG00000175899	A2m	-2.631060665	NA	NA	NA	NA	NA	NA	NA	NA	NA	NA	NA	NA	NA	NA	NA	NA	NA	NA	NA	NA	NA	NA	NA	NA	NA	NA	NA	FALSE	FALSE
A2MP1	1.3568	1	0	1	1	NA	NA	NA	NA	NA	NA	NA	ENSG00000256069	NA	NA	1.3568	NA	NA	NA	NA	NA	NA	NA	NA	NA	NA	NA	NA	NA	NA	NA	NA	NA	NA	NA	NA	NA	NA	NA	NA	NA	NA	NA	NA	NA	NA	NA	FALSE	FALSE
A330074K22RIK	0.53428	1	0	1	1	A330074K22Rik	0.53428	Late Increase	NA	NA	NA	NA	NA	NA	NA	NA	NA	NA	NA	NA	NA	NA	NA	NA	NA	NA	NA	NA	NA	NA	NA	NA	NA	NA	NA	NA	NA	NA	NA	NA	NA	NA	NA	NA	NA	NA	NA	FALSE	TRUE
A330102I10RIK	0.23981	1	0	1	1	NA	NA	NA	A330102I10Rik	0.23981	NA	NA	NA	NA	NA	NA	NA	NA	NA	NA	NA	NA	NA	NA	NA	NA	NA	NA	NA	NA	NA	NA	NA	NA	NA	NA	NA	NA	NA	NA	NA	NA	NA	NA	NA	NA	NA	FALSE	FALSE
A430005L14RIK	0.3527	0	2	2	2	A430005L14Rik	-0.40142	Persistent Decrease	NA	NA	NA	NA	NA	NA	NA	NA	NA	NA	NA	NA	A430005L14Rik	-0.30398	Persistent Decrease	NA	NA	NA	NA	NA	NA	NA	NA	NA	NA	NA	NA	NA	NA	NA	NA	NA	NA	NA	NA	NA	NA	NA	NA	FALSE	TRUE
A430078I02RIK	0.48525	0	1	1	1	NA	NA	NA	A430078I02Rik	-0.48525	NA	NA	NA	NA	NA	NA	NA	NA	NA	NA	NA	NA	NA	NA	NA	NA	NA	NA	NA	NA	NA	NA	NA	NA	NA	NA	NA	NA	NA	NA	NA	NA	NA	NA	NA	NA	NA	FALSE	FALSE
A530010L16RIK	0.92710967	0	1	1	1	NA	NA	NA	NA	NA	NA	NA	NA	NA	NA	NA	NA	NA	NA	NA	NA	NA	NA	NA	NA	NA	NA	NA	NA	NA	NA	NA	NA	NA	NA	A530010L16Rik	-0.92710967	NA	NA	NA	NA	NA	NA	NA	NA	NA	NA	FALSE	FALSE
A530013C23RIK	0.658241029	1	0	1	1	NA	NA	NA	NA	NA	NA	NA	NA	NA	NA	NA	NA	NA	NA	NA	NA	NA	NA	NA	NA	NA	NA	NA	NA	NA	NA	NA	NA	NA	NA	A530013C23Rik	0.658241029	NA	NA	NA	NA	NA	NA	NA	NA	NA	NA	FALSE	FALSE
A530017D24RIK	0.78744	0	1	1	1	NA	NA	NA	NA	NA	NA	NA	NA	NA	NA	NA	NA	NA	NA	NA	A530017D24Rik	-0.78744	Early Transient Decrease	NA	NA	NA	NA	NA	NA	NA	NA	NA	NA	NA	NA	NA	NA	NA	NA	NA	NA	NA	NA	NA	NA	NA	NA	FALSE	FALSE
A530072M11RIK	0.667598731	1	0	1	1	NA	NA	NA	NA	NA	NA	NA	NA	NA	NA	NA	NA	NA	NA	NA	NA	NA	NA	NA	NA	NA	NA	NA	NA	NA	NA	NA	NA	NA	NA	A530072M11Rik	0.667598731	NA	NA	NA	NA	NA	NA	NA	NA	NA	NA	FALSE	FALSE
A530084C06RIK	1.42845	0	2	2	2	A530084C06Rik	-1.4428	Persistent Decrease	NA	NA	NA	NA	NA	NA	NA	NA	NA	NA	NA	NA	A530084C06Rik	-1.4141	Persistent Decrease	NA	NA	NA	NA	NA	NA	NA	NA	NA	NA	NA	NA	NA	NA	NA	NA	NA	NA	NA	NA	NA	NA	NA	NA	FALSE	TRUE
A630023A22RIK	0.651107393	1	0	1	1	NA	NA	NA	NA	NA	NA	NA	NA	NA	NA	NA	NA	NA	NA	NA	NA	NA	NA	NA	NA	NA	NA	NA	NA	NA	NA	NA	NA	NA	NA	A630023A22Rik	0.651107393	NA	NA	NA	NA	NA	NA	NA	NA	NA	NA	FALSE	FALSE
A730036I17RIK	0.38391	0	1	1	1	NA	NA	NA	A730036I17Rik	-0.38391	NA	NA	NA	NA	NA	NA	NA	NA	NA	NA	NA	NA	NA	NA	NA	NA	NA	NA	NA	NA	NA	NA	NA	NA	NA	NA	NA	NA	NA	NA	NA	NA	NA	NA	NA	NA	NA	FALSE	FALSE
A830019P07RIK	1.9466	0	2	2	2	A830019P07Rik	-2.119	Persistent Decrease	NA	NA	NA	NA	NA	NA	NA	NA	NA	NA	NA	NA	A830019P07Rik	-1.7742	Persistent Decrease	NA	NA	NA	NA	NA	NA	NA	NA	NA	NA	NA	NA	NA	NA	NA	NA	NA	NA	NA	NA	NA	NA	NA	NA	FALSE	TRUE
A830039N20RIK	0.69395	0	1	1	1	NA	NA	NA	A830039N20Rik	-0.69395	NA	NA	NA	NA	NA	NA	NA	NA	NA	NA	NA	NA	NA	NA	NA	NA	NA	NA	NA	NA	NA	NA	NA	NA	NA	NA	NA	NA	NA	NA	NA	NA	NA	NA	NA	NA	NA	FALSE	FALSE
A930003A15RIK	1.4975	2	0	2	2	A930003A15Rik	1.2484	Persistent Increase	NA	NA	NA	NA	NA	NA	NA	NA	NA	NA	NA	NA	A930003A15Rik	1.7466	Persistent Increase	NA	NA	NA	NA	NA	NA	NA	NA	NA	NA	NA	NA	NA	NA	NA	NA	NA	NA	NA	NA	NA	NA	NA	NA	FALSE	TRUE
A930004D18RIK	0.43418	1	0	1	1	A930004D18Rik	0.43418	Late Increase	NA	NA	NA	NA	NA	NA	NA	NA	NA	NA	NA	NA	NA	NA	NA	NA	NA	NA	NA	NA	NA	NA	NA	NA	NA	NA	NA	NA	NA	NA	NA	NA	NA	NA	NA	NA	NA	NA	NA	FALSE	TRUE
A930018M24RIK	1.54884	1	2	2	3	A930018M24Rik	-1.7909	Persistent Decrease	A930018M24Rik	0.48392	NA	NA	NA	NA	NA	NA	NA	NA	NA	NA	A930018M24Rik	-2.3717	Persistent Decrease	NA	NA	NA	NA	NA	NA	NA	NA	NA	NA	NA	NA	NA	NA	NA	NA	NA	NA	NA	NA	NA	NA	NA	NA	FALSE	TRUE
A930024E05RIK	0.95925	0	1	1	1	A930024E05Rik	-0.95925	Late Decrease	NA	NA	NA	NA	NA	NA	NA	NA	NA	NA	NA	NA	NA	NA	NA	NA	NA	NA	NA	NA	NA	NA	NA	NA	NA	NA	NA	NA	NA	NA	NA	NA	NA	NA	NA	NA	NA	NA	NA	FALSE	TRUE
A930033H14RIK	1.32605	2	0	2	2	A930033H14Rik	1.2927	Persistent Increase	NA	NA	NA	NA	NA	NA	NA	NA	NA	NA	NA	NA	A930033H14Rik	1.3594	Persistent Increase	NA	NA	NA	NA	NA	NA	NA	NA	NA	NA	NA	NA	NA	NA	NA	NA	NA	NA	NA	NA	NA	NA	NA	NA	FALSE	TRUE
AA414768	0.86855	0	1	1	1	AA414768	-0.86855	Late Decrease	NA	NA	NA	NA	NA	NA	NA	NA	NA	NA	NA	NA	NA	NA	NA	NA	NA	NA	NA	NA	NA	NA	NA	NA	NA	NA	NA	NA	NA	NA	NA	NA	NA	NA	NA	NA	NA	NA	NA	FALSE	TRUE
AA467197	2.0772	2	0	2	2	AA467197	1.644	Persistent Increase	NA	NA	NA	NA	NA	NA	NA	NA	NA	NA	NA	NA	AA467197	2.5104	Persistent Increase	NA	NA	NA	NA	NA	NA	NA	NA	NA	NA	NA	NA	NA	NA	NA	NA	NA	NA	NA	NA	NA	NA	NA	NA	FALSE	TRUE
AAAS	0.45701172	3	3	3	6	Aaas	0.53577	Persistent Increase	Aaas	0.37735	NA	NA	NA	NA	NA	NA	NA	NA	NA	NA	Aaas	0.52199	Persistent Increase	NA	NA	NA	NA	NA	NA	NA	NA	NA	NA	NA	NA	NA	NA	NA	NA	NA	NA	NA	NA	-0.224928878	-0.44580592	NA	-0.636225519	FALSE	TRUE
AACS	1.21015	0	2	2	2	Aacs	-1.115	Persistent Decrease	NA	NA	NA	NA	NA	NA	NA	NA	NA	NA	NA	NA	Aacs	-1.3053	Persistent Decrease	NA	NA	NA	NA	NA	NA	NA	NA	NA	NA	NA	NA	NA	NA	NA	NA	NA	NA	NA	NA	NA	NA	NA	NA	FALSE	TRUE
AADAT	0.459883691	0	1	1	1	NA	NA	NA	NA	NA	NA	NA	NA	NA	NA	NA	NA	NA	NA	NA	NA	NA	NA	NA	NA	NA	NA	NA	NA	NA	NA	NA	NA	NA	NA	NA	NA	NA	NA	NA	NA	NA	NA	NA	-0.459883691	NA	NA	FALSE	FALSE
AAGAB	1.086762784	2	2	2	4	Aagab	-0.37392	Persistent Decrease	NA	NA	NA	NA	NA	NA	NA	NA	NA	NA	NA	NA	Aagab	-0.48266	Persistent Decrease	NA	NA	NA	NA	NA	NA	Aagab	1.510971715	Persistent Increase	Aagab	1.979499419	Persistent Increase	NA	NA	NA	NA	NA	NA	NA	NA	NA	NA	NA	NA	FALSE	TRUE
AAK1	0.641018995	3	5	5	8	Aak1	-0.46977	Persistent Decrease	Aak1	0.40687	NA	NA	ENSG00000115977	ENSMUSG00000057230	Aak1	0.93526	NA	NA	NA	NA	Aak1	-0.32921	Persistent Decrease	NA	NA	NA	NA	NA	NA	Aak1	-1.416288333	Late Decrease	Aak1	-0.79879394	Early Transient Decrease	NA	NA	NA	NA	NA	NA	NA	NA	0.376373815	NA	-0.395585871	NA	FALSE	TRUE
AAMDC	0.578333333	2	1	2	3	Aamdc	0.72145	Persistent Increase	Aamdc	-0.29365	NA	NA	NA	NA	NA	NA	NA	NA	NA	NA	Aamdc	0.7199	Persistent Increase	NA	NA	NA	NA	NA	NA	NA	NA	NA	NA	NA	NA	NA	NA	NA	NA	NA	NA	NA	NA	NA	NA	NA	NA	FALSE	TRUE
AAMP	0.513725	0	2	2	2	Aamp	-0.47232	Persistent Decrease	NA	NA	NA	NA	NA	NA	NA	NA	NA	NA	NA	NA	Aamp	-0.55513	Persistent Decrease	NA	NA	NA	NA	NA	NA	NA	NA	NA	NA	NA	NA	NA	NA	NA	NA	NA	NA	NA	NA	NA	NA	NA	NA	FALSE	TRUE
AAR2	0.91204	0	2	2	2	Aar2	-0.92304	Persistent Decrease	NA	NA	NA	NA	NA	NA	NA	NA	NA	NA	NA	NA	Aar2	-0.90104	Persistent Decrease	NA	NA	NA	NA	NA	NA	NA	NA	NA	NA	NA	NA	NA	NA	NA	NA	NA	NA	NA	NA	NA	NA	NA	NA	FALSE	TRUE
AARS	0.31621	0	1	1	1	NA	NA	NA	NA	NA	NA	NA	NA	NA	NA	NA	NA	NA	NA	NA	Aars	-0.31621	Early Transient Decrease	NA	NA	NA	NA	NA	NA	NA	NA	NA	NA	NA	NA	NA	NA	NA	NA	NA	NA	NA	NA	NA	NA	NA	NA	FALSE	FALSE
AARS1	0.282364693	1	0	1	1	NA	NA	NA	NA	NA	NA	NA	NA	NA	NA	NA	NA	NA	NA	NA	NA	NA	NA	NA	NA	NA	NA	NA	NA	NA	NA	NA	NA	NA	NA	NA	NA	NA	NA	NA	NA	NA	NA	NA	0.282364693	NA	NA	FALSE	FALSE
AARS2	0.35196	0	2	2	2	Aars2	-0.31661	Persistent Decrease	NA	NA	NA	NA	NA	NA	NA	NA	NA	NA	NA	NA	Aars2	-0.38731	Persistent Decrease	NA	NA	NA	NA	NA	NA	NA	NA	NA	NA	NA	NA	NA	NA	NA	NA	NA	NA	NA	NA	NA	NA	NA	NA	FALSE	TRUE
AARSD1	0.968429638	0	3	3	3	NA	NA	NA	NA	NA	NA	NA	NA	NA	NA	NA	NA	NA	NA	NA	NA	NA	NA	NA	NA	NA	NA	NA	NA	Aarsd1	-1.238531698	Persistent Decrease	Aarsd1	-1.456820511	Persistent Decrease	NA	NA	NA	NA	NA	NA	NA	NA	NA	NA	-0.209936706	NA	FALSE	FALSE
AASDHPPT	0.23221	0	1	1	1	NA	NA	NA	Aasdhppt	-0.23221	NA	NA	NA	NA	NA	NA	NA	NA	NA	NA	NA	NA	NA	NA	NA	NA	NA	NA	NA	NA	NA	NA	NA	NA	NA	NA	NA	NA	NA	NA	NA	NA	NA	NA	NA	NA	NA	FALSE	FALSE
AASS	0.703997081	2	0	2	2	Aass	0.94277	Late Increase	NA	NA	NA	NA	NA	NA	NA	NA	NA	NA	NA	NA	NA	NA	NA	NA	NA	NA	NA	NA	NA	NA	NA	NA	NA	NA	NA	NA	NA	NA	NA	NA	NA	NA	NA	0.465224162	NA	NA	NA	FALSE	TRUE
AATBC	1.4839	1	0	1	1	NA	NA	NA	NA	NA	NA	NA	ENSG00000215458	NA	NA	1.4839	NA	NA	NA	NA	NA	NA	NA	NA	NA	NA	NA	NA	NA	NA	NA	NA	NA	NA	NA	NA	NA	NA	NA	NA	NA	NA	NA	NA	NA	NA	NA	FALSE	FALSE
AATF	0.724036887	3	0	3	3	Aatf	0.55592	Persistent Increase	NA	NA	NA	NA	NA	NA	NA	NA	NA	NA	NA	NA	Aatf	0.69392	Persistent Increase	NA	NA	NA	NA	NA	NA	NA	NA	NA	Aatf	0.92227066	Early Transient Increase	NA	NA	NA	NA	NA	NA	NA	NA	NA	NA	NA	NA	FALSE	TRUE
AATK	0.33406	0	1	1	1	NA	NA	NA	Aatk	-0.33406	NA	NA	NA	NA	NA	NA	NA	NA	NA	NA	NA	NA	NA	NA	NA	NA	NA	NA	NA	NA	NA	NA	NA	NA	NA	NA	NA	NA	NA	NA	NA	NA	NA	NA	NA	NA	NA	FALSE	FALSE
ABCA1	0.809375463	4	2	4	6	Abca1	-1.0003	Persistent Decrease	Abca1	0.48321	NA	NA	ENSG00000165029	ENSMUSG00000015243	Abca1	1.1587	NA	NA	NA	NA	Abca1	-0.51403	Persistent Decrease	NA	NA	NA	NA	NA	NA	NA	NA	NA	NA	NA	NA	NA	NA	NA	NA	NA	NA	NA	NA	0.936843209	0.763169571	NA	NA	FALSE	TRUE
ABCA2	0.64639	1	2	2	3	Abca2	-0.92915	Persistent Decrease	Abca2	0.37492	NA	NA	NA	NA	NA	NA	NA	NA	NA	NA	Abca2	-0.6351	Persistent Decrease	NA	NA	NA	NA	NA	NA	NA	NA	NA	NA	NA	NA	NA	NA	NA	NA	NA	NA	NA	NA	NA	NA	NA	NA	FALSE	TRUE
ABCA3	0.463475	0	2	2	2	Abca3	-0.62507	Persistent Decrease	NA	NA	NA	NA	NA	NA	NA	NA	NA	NA	NA	NA	Abca3	-0.30188	Persistent Decrease	NA	NA	NA	NA	NA	NA	NA	NA	NA	NA	NA	NA	NA	NA	NA	NA	NA	NA	NA	NA	NA	NA	NA	NA	FALSE	TRUE
ABCA4	1.068016667	3	0	3	3	Abca4	0.89755	Persistent Increase	Abca4	1.0248	NA	NA	NA	NA	NA	NA	NA	NA	NA	NA	Abca4	1.2817	Persistent Increase	NA	NA	NA	NA	NA	NA	NA	NA	NA	NA	NA	NA	NA	NA	NA	NA	NA	NA	NA	NA	NA	NA	NA	NA	FALSE	TRUE
ABCA7	0.630580296	2	0	2	2	NA	NA	NA	Abca7	0.39608	NA	NA	NA	NA	NA	NA	NA	NA	NA	NA	NA	NA	NA	NA	NA	NA	NA	NA	NA	NA	NA	NA	NA	NA	NA	NA	NA	NA	NA	NA	NA	NA	NA	NA	0.865080592	NA	NA	FALSE	FALSE
ABCA8B	0.68002	0	2	2	2	Abca8b	-0.66648	Persistent Decrease	NA	NA	NA	NA	NA	NA	NA	NA	NA	NA	NA	NA	Abca8b	-0.69356	Persistent Decrease	NA	NA	NA	NA	NA	NA	NA	NA	NA	NA	NA	NA	NA	NA	NA	NA	NA	NA	NA	NA	NA	NA	NA	NA	FALSE	TRUE
ABCA9	1.87645	0	2	2	2	Abca9	-2.1395	Persistent Decrease	NA	NA	NA	NA	NA	NA	NA	NA	NA	NA	NA	NA	Abca9	-1.6134	Persistent Decrease	NA	NA	NA	NA	NA	NA	NA	NA	NA	NA	NA	NA	NA	NA	NA	NA	NA	NA	NA	NA	NA	NA	NA	NA	FALSE	TRUE
ABCB10	0.38398801	1	1	1	2	NA	NA	NA	NA	NA	NA	NA	NA	NA	NA	NA	NA	NA	NA	NA	Abcb10	0.35277	Early Transient Increase	NA	NA	NA	NA	NA	NA	NA	NA	NA	NA	NA	NA	NA	NA	NA	NA	NA	NA	NA	NA	NA	-0.41520602	NA	NA	FALSE	FALSE
ABCB1A	0.63248	1	0	1	1	NA	NA	NA	NA	NA	NA	NA	NA	NA	NA	NA	NA	NA	NA	NA	Abcb1a	0.63248	Early Transient Increase	NA	NA	NA	NA	NA	NA	NA	NA	NA	NA	NA	NA	NA	NA	NA	NA	NA	NA	NA	NA	NA	NA	NA	NA	FALSE	FALSE
ABCB1B	0.7016	1	0	1	1	NA	NA	NA	Abcb1b	0.7016	NA	NA	NA	NA	NA	NA	NA	NA	NA	NA	NA	NA	NA	NA	NA	NA	NA	NA	NA	NA	NA	NA	NA	NA	NA	NA	NA	NA	NA	NA	NA	NA	NA	NA	NA	NA	NA	FALSE	FALSE
ABCB6	0.583922865	0	1	1	1	NA	NA	NA	NA	NA	NA	NA	NA	NA	NA	NA	NA	NA	NA	NA	NA	NA	NA	NA	NA	NA	NA	NA	NA	NA	NA	NA	NA	NA	NA	NA	NA	NA	NA	NA	NA	NA	NA	NA	NA	-0.583922865	NA	FALSE	FALSE
ABCB7	0.606977526	0	3	3	3	NA	NA	NA	NA	NA	NA	NA	NA	NA	NA	NA	NA	NA	NA	NA	Abcb7	-0.36604	Early Transient Decrease	NA	NA	NA	NA	NA	NA	NA	NA	NA	NA	NA	NA	NA	NA	NA	NA	NA	NA	NA	NA	NA	NA	-0.790114743	-0.664777834	FALSE	FALSE
ABCB8	0.742084642	0	1	1	1	NA	NA	NA	NA	NA	NA	NA	NA	NA	NA	NA	NA	NA	NA	NA	NA	NA	NA	NA	NA	NA	NA	NA	NA	NA	NA	NA	NA	NA	NA	NA	NA	NA	NA	NA	NA	NA	NA	NA	NA	-0.742084642	NA	FALSE	FALSE
ABCB9	0.970478326	1	1	1	2	NA	NA	NA	NA	NA	NA	NA	NA	NA	NA	NA	NA	NA	NA	NA	Abcb9	-1.3376	Early Transient Decrease	NA	NA	NA	NA	NA	NA	NA	NA	NA	NA	NA	NA	NA	NA	NA	NA	NA	NA	NA	NA	0.603356651	NA	NA	NA	FALSE	FALSE
ABCC1	0.509535215	3	2	3	5	Abcc1	-0.5959	Persistent Decrease	Abcc1	0.42675	NA	NA	NA	NA	NA	NA	NA	NA	NA	NA	Abcc1	-0.45229	Persistent Decrease	NA	NA	NA	NA	NA	NA	NA	NA	NA	Abcc1	0.715171758	Early Transient Increase	NA	NA	NA	NA	NA	NA	NA	NA	0.357564316	NA	NA	NA	FALSE	TRUE
ABCC10	0.541405475	1	3	3	4	NA	NA	NA	Abcc10	0.37565	NA	NA	NA	NA	NA	NA	NA	NA	NA	NA	NA	NA	NA	NA	NA	NA	NA	NA	NA	NA	NA	NA	NA	NA	NA	NA	NA	NA	NA	NA	NA	NA	NA	-0.296514525	NA	-0.744866775	-0.7485906	FALSE	FALSE
ABCC4	0.536993454	2	3	3	5	Abcc4	-1.0949	Persistent Decrease	Abcc4	0.32901	NA	NA	NA	NA	NA	NA	NA	NA	NA	NA	Abcc4	-0.42694	Persistent Decrease	NA	NA	NA	NA	NA	NA	NA	NA	NA	NA	NA	NA	NA	NA	NA	NA	NA	NA	NA	NA	0.497395553	NA	NA	-0.336721716	FALSE	TRUE
ABCC5	1.121445495	1	3	3	4	Abcc5	-1.0394	Persistent Decrease	NA	NA	NA	NA	NA	NA	NA	NA	NA	NA	NA	NA	Abcc5	-1.0234	Persistent Decrease	NA	NA	NA	NA	NA	NA	NA	NA	NA	Abcc5	0.575432016	Early Transient Increase	NA	NA	NA	NA	NA	NA	NA	NA	NA	NA	NA	-1.847549963	FALSE	TRUE
ABCC6	0.499212962	1	0	1	1	NA	NA	NA	NA	NA	NA	NA	NA	NA	NA	NA	NA	NA	NA	NA	NA	NA	NA	NA	NA	NA	NA	NA	NA	NA	NA	NA	NA	NA	NA	NA	NA	NA	NA	NA	NA	NA	NA	NA	0.499212962	NA	NA	FALSE	FALSE
ABCC6P2	2.6314	0	1	1	1	NA	NA	NA	NA	NA	NA	NA	ENSG00000255277	NA	NA	-2.6314	NA	NA	NA	NA	NA	NA	NA	NA	NA	NA	NA	NA	NA	NA	NA	NA	NA	NA	NA	NA	NA	NA	NA	NA	NA	NA	NA	NA	NA	NA	NA	FALSE	FALSE
ABCC8	0.45358	1	0	1	1	NA	NA	NA	Abcc8	0.45358	NA	NA	NA	NA	NA	NA	NA	NA	NA	NA	NA	NA	NA	NA	NA	NA	NA	NA	NA	NA	NA	NA	NA	NA	NA	NA	NA	NA	NA	NA	NA	NA	NA	NA	NA	NA	NA	FALSE	FALSE
ABCC9	1.89585	2	0	2	2	Abcc9	1.6861	Persistent Increase	NA	NA	NA	NA	NA	NA	NA	NA	NA	NA	NA	NA	Abcc9	2.1056	Persistent Increase	NA	NA	NA	NA	NA	NA	NA	NA	NA	NA	NA	NA	NA	NA	NA	NA	NA	NA	NA	NA	NA	NA	NA	NA	FALSE	TRUE
ABCD1	0.353085483	2	0	2	2	NA	NA	NA	NA	NA	NA	NA	NA	NA	NA	NA	NA	NA	NA	NA	Abcd1	0.35179	Early Transient Increase	NA	NA	NA	NA	NA	NA	NA	NA	NA	NA	NA	NA	NA	NA	NA	NA	NA	NA	NA	NA	0.354380965	NA	NA	NA	FALSE	FALSE
ABCD3	0.24091	1	0	1	1	NA	NA	NA	NA	NA	NA	NA	NA	NA	NA	NA	NA	NA	NA	NA	Abcd3	0.24091	Early Transient Increase	NA	NA	NA	NA	NA	NA	NA	NA	NA	NA	NA	NA	NA	NA	NA	NA	NA	NA	NA	NA	NA	NA	NA	NA	FALSE	FALSE
ABCD4	0.252528584	0	1	1	1	NA	NA	NA	NA	NA	NA	NA	NA	NA	NA	NA	NA	NA	NA	NA	NA	NA	NA	NA	NA	NA	NA	NA	NA	NA	NA	NA	NA	NA	NA	NA	NA	NA	NA	NA	NA	NA	NA	-0.252528584	NA	NA	NA	FALSE	FALSE
ABCE1	0.480819407	1	3	3	4	Abce1	-0.55249	Persistent Decrease	NA	NA	NA	NA	NA	NA	NA	NA	NA	NA	NA	NA	Abce1	-0.7	Persistent Decrease	NA	NA	NA	NA	NA	NA	NA	NA	NA	NA	NA	NA	NA	NA	NA	NA	NA	Abce1	0.338881449	Early Transient Increase	NA	-0.33190618	NA	NA	FALSE	TRUE
ABCF1	0.874733787	1	2	2	3	NA	NA	NA	Abcf1	0.20052	NA	NA	NA	NA	NA	NA	NA	NA	NA	NA	NA	NA	NA	NA	NA	NA	NA	NA	NA	Abcf1	-1.908659973	Persistent Decrease	Abcf1	-0.515021389	Persistent Decrease	NA	NA	NA	NA	NA	NA	NA	NA	NA	NA	NA	NA	FALSE	FALSE
ABCF2	0.422121681	0	4	4	4	Abcf2	-0.42145	Persistent Decrease	NA	NA	NA	NA	NA	NA	NA	NA	NA	NA	NA	NA	Abcf2	-0.48456	Persistent Decrease	NA	NA	NA	NA	NA	NA	NA	NA	NA	NA	NA	NA	NA	NA	NA	NA	NA	NA	NA	NA	NA	NA	-0.37470382	-0.407772902	FALSE	TRUE
ABCF3	0.22505	0	2	2	2	Abcf3	-0.21885	Persistent Decrease	NA	NA	NA	NA	NA	NA	NA	NA	NA	NA	NA	NA	Abcf3	-0.23125	Persistent Decrease	NA	NA	NA	NA	NA	NA	NA	NA	NA	NA	NA	NA	NA	NA	NA	NA	NA	NA	NA	NA	NA	NA	NA	NA	FALSE	TRUE
ABCG1	1.5131	0	2	2	2	Abcg1	-1.7392	Persistent Decrease	NA	NA	NA	NA	NA	NA	NA	NA	NA	NA	NA	NA	Abcg1	-1.287	Persistent Decrease	NA	NA	NA	NA	NA	NA	NA	NA	NA	NA	NA	NA	NA	NA	NA	NA	NA	NA	NA	NA	NA	NA	NA	NA	FALSE	TRUE
ABCG2	0.60141	2	0	2	2	Abcg2	0.67264	Persistent Increase	NA	NA	NA	NA	NA	NA	NA	NA	NA	NA	NA	NA	Abcg2	0.53018	Persistent Increase	NA	NA	NA	NA	NA	NA	NA	NA	NA	NA	NA	NA	NA	NA	NA	NA	NA	NA	NA	NA	NA	NA	NA	NA	FALSE	TRUE
ABCG4	1.1008	0	1	1	1	Abcg4	-1.1008	Late Decrease	NA	NA	NA	NA	NA	NA	NA	NA	NA	NA	NA	NA	NA	NA	NA	NA	NA	NA	NA	NA	NA	NA	NA	NA	NA	NA	NA	NA	NA	NA	NA	NA	NA	NA	NA	NA	NA	NA	NA	FALSE	TRUE
ABHD1	0.75585	1	0	1	1	NA	NA	NA	NA	NA	NA	NA	ENSG00000143994	ENSMUSG00000006638	Abhd1	0.75585	NA	NA	NA	NA	NA	NA	NA	NA	NA	NA	NA	NA	NA	NA	NA	NA	NA	NA	NA	NA	NA	NA	NA	NA	NA	NA	NA	NA	NA	NA	NA	FALSE	FALSE
ABHD10	0.406453036	1	0	1	1	NA	NA	NA	NA	NA	NA	NA	NA	NA	NA	NA	NA	NA	NA	NA	NA	NA	NA	NA	NA	NA	NA	NA	NA	NA	NA	NA	NA	NA	NA	NA	NA	NA	NA	NA	NA	NA	NA	0.406453036	NA	NA	NA	FALSE	FALSE
ABHD11	0.377222919	2	3	3	5	Abhd11	0.38326	Persistent Increase	Abhd11	-0.24575	NA	NA	NA	NA	NA	NA	NA	NA	NA	NA	Abhd11	0.46095	Persistent Increase	NA	NA	NA	NA	NA	NA	NA	NA	NA	NA	NA	NA	NA	NA	NA	NA	NA	NA	NA	NA	-0.385062008	-0.411092587	NA	NA	FALSE	TRUE
ABHD12	0.720485	0	2	2	2	Abhd12	-0.74623	Persistent Decrease	NA	NA	NA	NA	NA	NA	NA	NA	NA	NA	NA	NA	Abhd12	-0.69474	Persistent Decrease	NA	NA	NA	NA	NA	NA	NA	NA	NA	NA	NA	NA	NA	NA	NA	NA	NA	NA	NA	NA	NA	NA	NA	NA	FALSE	TRUE
ABHD15	0.870376285	1	2	2	3	Abhd15	-1.0467	Late Decrease	NA	NA	NA	NA	NA	NA	NA	NA	NA	NA	NA	NA	NA	NA	NA	NA	NA	NA	NA	NA	NA	NA	NA	NA	NA	NA	NA	Abhd15	-0.879735915	NA	NA	NA	NA	NA	NA	0.684692941	NA	NA	NA	FALSE	TRUE
ABHD17AP4	0.570375609	0	1	1	1	NA	NA	NA	NA	NA	NA	NA	NA	NA	NA	NA	NA	NA	NA	NA	NA	NA	NA	NA	NA	NA	NA	NA	NA	NA	NA	NA	NA	NA	NA	NA	NA	NA	NA	NA	NA	NA	NA	-0.570375609	NA	NA	NA	FALSE	FALSE
ABHD17C	0.84729	2	0	2	2	Abhd17c	0.88044	Persistent Increase	NA	NA	NA	NA	NA	NA	NA	NA	NA	NA	NA	NA	Abhd17c	0.81414	Persistent Increase	NA	NA	NA	NA	NA	NA	NA	NA	NA	NA	NA	NA	NA	NA	NA	NA	NA	NA	NA	NA	NA	NA	NA	NA	FALSE	TRUE
ABHD18	0.39882	0	1	1	1	NA	NA	NA	Abhd18	-0.39882	NA	NA	NA	NA	NA	NA	NA	NA	NA	NA	NA	NA	NA	NA	NA	NA	NA	NA	NA	NA	NA	NA	NA	NA	NA	NA	NA	NA	NA	NA	NA	NA	NA	NA	NA	NA	NA	FALSE	FALSE
ABHD2	0.648641754	5	0	5	5	Abhd2	0.24596	Persistent Increase	NA	NA	NA	NA	NA	NA	NA	NA	NA	NA	NA	NA	Abhd2	0.36948	Persistent Increase	NA	NA	NA	NA	NA	NA	Abhd2	1.169103123	Persistent Increase	Abhd2	0.954350995	Persistent Increase	NA	NA	NA	NA	NA	NA	NA	NA	0.504314651	NA	NA	NA	FALSE	TRUE
ABHD3	1.105696532	1	2	2	3	Abhd3	-1.5825	Persistent Decrease	NA	NA	NA	NA	NA	NA	NA	NA	NA	NA	NA	NA	Abhd3	-1.0186	Persistent Decrease	NA	NA	NA	NA	NA	NA	NA	NA	NA	NA	NA	NA	NA	NA	NA	NA	NA	NA	NA	NA	0.715989595	NA	NA	NA	FALSE	TRUE
ABHD4	0.336544065	2	0	2	2	NA	NA	NA	NA	NA	NA	NA	NA	NA	NA	NA	NA	NA	NA	NA	Abhd4	0.29483	Early Transient Increase	NA	NA	NA	NA	NA	NA	NA	NA	NA	NA	NA	NA	NA	NA	NA	NA	NA	NA	NA	NA	0.37825813	NA	NA	NA	FALSE	FALSE
ABHD5	0.22051	1	0	1	1	NA	NA	NA	NA	NA	NA	NA	NA	NA	NA	NA	NA	NA	NA	NA	Abhd5	0.22051	Early Transient Increase	NA	NA	NA	NA	NA	NA	NA	NA	NA	NA	NA	NA	NA	NA	NA	NA	NA	NA	NA	NA	NA	NA	NA	NA	FALSE	FALSE
ABHD6	0.444805429	1	0	1	1	NA	NA	NA	NA	NA	NA	NA	NA	NA	NA	NA	NA	NA	NA	NA	NA	NA	NA	NA	NA	NA	NA	NA	NA	NA	NA	NA	NA	NA	NA	NA	NA	NA	NA	NA	NA	NA	NA	0.444805429	NA	NA	NA	FALSE	FALSE
ABHD8	1.01098	2	0	2	2	Abhd8	0.96256	Persistent Increase	NA	NA	NA	NA	NA	NA	NA	NA	NA	NA	NA	NA	Abhd8	1.0594	Persistent Increase	NA	NA	NA	NA	NA	NA	NA	NA	NA	NA	NA	NA	NA	NA	NA	NA	NA	NA	NA	NA	NA	NA	NA	NA	FALSE	TRUE
ABI1	0.225713158	3	0	3	3	Abi1	0.24427	Persistent Increase	NA	NA	NA	NA	NA	NA	NA	NA	NA	NA	NA	NA	Abi1	0.22781	Persistent Increase	NA	NA	NA	NA	NA	NA	NA	NA	NA	NA	NA	NA	NA	NA	NA	NA	NA	NA	NA	NA	0.205059473	NA	NA	NA	FALSE	TRUE
ABI3BP	0.672424869	1	0	1	1	NA	NA	NA	NA	NA	NA	NA	NA	NA	NA	NA	NA	NA	NA	NA	NA	NA	NA	NA	NA	NA	NA	NA	NA	NA	NA	NA	NA	NA	NA	NA	NA	NA	NA	NA	NA	NA	NA	0.672424869	NA	NA	NA	FALSE	FALSE
ABITRAM	0.33587833	2	0	2	2	NA	NA	NA	NA	NA	NA	NA	NA	NA	NA	NA	NA	NA	NA	NA	Abitram	0.31014	Early Transient Increase	NA	NA	NA	NA	NA	NA	NA	NA	NA	NA	NA	NA	NA	NA	NA	NA	NA	NA	NA	NA	0.361616659	NA	NA	NA	FALSE	FALSE
ABL1	0.471563685	2	3	3	5	Abl1	-0.3168	Persistent Decrease	Abl1	0.22001	NA	NA	NA	NA	NA	NA	NA	NA	NA	NA	Abl1	-0.34228	Persistent Decrease	NA	NA	NA	NA	NA	NA	NA	NA	NA	NA	NA	NA	Abl1	1.052029925	NA	NA	NA	NA	NA	NA	NA	NA	-0.426698502	NA	FALSE	TRUE
ABL2	1.091846518	4	2	4	6	Abl2	0.33365	Persistent Increase	NA	NA	NA	NA	NA	NA	NA	NA	NA	NA	NA	NA	Abl2	0.37641	Persistent Increase	NA	NA	NA	NA	NA	NA	Abl2	2.396665284	Persistent Increase	Abl2	2.086568519	Persistent Increase	NA	NA	NA	NA	NA	NA	NA	NA	NA	NA	-0.560749704	-0.7970356	FALSE	TRUE
ABLIM1	0.676105887	3	2	3	5	NA	NA	NA	NA	NA	NA	NA	NA	NA	NA	NA	NA	NA	NA	NA	Ablim1	-0.31249	Early Transient Decrease	NA	NA	NA	NA	NA	NA	Ablim1	1.311008218	Persistent Increase	Ablim1	0.811683962	Persistent Increase	Ablim1	-0.600593689	NA	NA	NA	NA	NA	NA	NA	0.344753566	NA	NA	FALSE	FALSE
ABLIM2	0.79074	0	2	2	2	Ablim2	-0.67247	Persistent Decrease	NA	NA	NA	NA	NA	NA	NA	NA	NA	NA	NA	NA	Ablim2	-0.90901	Persistent Decrease	NA	NA	NA	NA	NA	NA	NA	NA	NA	NA	NA	NA	NA	NA	NA	NA	NA	NA	NA	NA	NA	NA	NA	NA	FALSE	TRUE
ABLIM3	1.6784	2	0	2	2	Ablim3	1.7564	Persistent Increase	NA	NA	NA	NA	NA	NA	NA	NA	NA	NA	NA	NA	Ablim3	1.6004	Persistent Increase	NA	NA	NA	NA	NA	NA	NA	NA	NA	NA	NA	NA	NA	NA	NA	NA	NA	NA	NA	NA	NA	NA	NA	NA	FALSE	TRUE
ABR	0.401046304	4	1	4	5	Abr	0.33077	Persistent Increase	Abr	0.31817	NA	NA	NA	NA	NA	NA	NA	NA	NA	NA	Abr	0.44269	Persistent Increase	NA	NA	NA	NA	NA	NA	Abr	0.59340408	Late Increase	NA	NA	NA	NA	NA	NA	NA	NA	NA	NA	NA	NA	NA	-0.320197439	NA	FALSE	TRUE
ABRA	0.723	1	0	1	1	Abra	0.723	Late Increase	NA	NA	NA	NA	NA	NA	NA	NA	NA	NA	NA	NA	NA	NA	NA	NA	NA	NA	NA	NA	NA	NA	NA	NA	NA	NA	NA	NA	NA	NA	NA	NA	NA	NA	NA	NA	NA	NA	NA	FALSE	TRUE
ABRACL	0.716707067	2	1	2	3	Abracl	0.93988	Persistent Increase	NA	NA	NA	NA	NA	NA	NA	NA	NA	NA	NA	NA	Abracl	0.56298	Persistent Increase	NA	NA	NA	NA	NA	NA	NA	NA	NA	NA	NA	NA	NA	NA	NA	NA	NA	NA	NA	NA	NA	-0.6472612	NA	NA	FALSE	TRUE
ABRAXAS1	2.583385045	1	3	3	4	Abraxas1	-0.58539	Late Decrease	NA	NA	NA	NA	NA	NA	NA	NA	NA	NA	NA	NA	NA	NA	NA	NA	NA	NA	NA	NA	NA	Abraxas1	-4.490264351	Persistent Decrease	Abraxas1	-4.910898899	Persistent Decrease	NA	NA	NA	NA	NA	NA	NA	NA	NA	0.346986928	NA	NA	FALSE	TRUE
ABT1	0.323555545	0	3	3	3	Abt1	-0.3586	Persistent Decrease	NA	NA	NA	NA	NA	NA	NA	NA	NA	NA	NA	NA	Abt1	-0.36028	Persistent Decrease	NA	NA	NA	NA	NA	NA	NA	NA	NA	NA	NA	NA	NA	NA	NA	NA	NA	NA	NA	NA	-0.251786634	NA	NA	NA	FALSE	TRUE
ABTB1	0.341327111	2	0	2	2	NA	NA	NA	NA	NA	NA	NA	NA	NA	NA	NA	NA	NA	NA	NA	Abtb1	0.3259	Early Transient Increase	NA	NA	NA	NA	NA	NA	NA	NA	NA	NA	NA	NA	NA	NA	NA	NA	NA	NA	NA	NA	NA	0.356754222	NA	NA	FALSE	FALSE
ABTB2	0.22825	1	0	1	1	NA	NA	NA	NA	NA	NA	NA	NA	NA	NA	NA	NA	NA	NA	NA	Abtb2	0.22825	Early Transient Increase	NA	NA	NA	NA	NA	NA	NA	NA	NA	NA	NA	NA	NA	NA	NA	NA	NA	NA	NA	NA	NA	NA	NA	NA	FALSE	FALSE
ABTB3	1.00039044	2	0	2	2	NA	NA	NA	NA	NA	NA	NA	NA	NA	NA	NA	NA	NA	NA	NA	NA	NA	NA	NA	NA	NA	NA	NA	NA	NA	NA	NA	NA	NA	NA	NA	NA	NA	NA	NA	NA	NA	NA	1.066940904	0.933839975	NA	NA	FALSE	FALSE
ACAA1A	0.268245	0	2	2	2	Acaa1a	-0.28711	Late Decrease	Acaa1a	-0.24938	NA	NA	NA	NA	NA	NA	NA	NA	NA	NA	NA	NA	NA	NA	NA	NA	NA	NA	NA	NA	NA	NA	NA	NA	NA	NA	NA	NA	NA	NA	NA	NA	NA	NA	NA	NA	NA	FALSE	TRUE
ACAA2	0.37735	2	0	2	2	Acaa2	0.39398	Persistent Increase	NA	NA	NA	NA	NA	NA	NA	NA	NA	NA	NA	NA	Acaa2	0.36072	Persistent Increase	NA	NA	NA	NA	NA	NA	NA	NA	NA	NA	NA	NA	NA	NA	NA	NA	NA	NA	NA	NA	NA	NA	NA	NA	FALSE	TRUE
ACACA	1.294180986	0	5	5	5	Acaca	-0.21974	Persistent Decrease	NA	NA	NA	NA	NA	NA	NA	NA	NA	NA	NA	NA	Acaca	-0.18855	Persistent Decrease	NA	NA	NA	NA	NA	NA	Acaca	-2.930940472	Persistent Decrease	Acaca	-2.409313459	Persistent Decrease	Acaca	-0.722361001	NA	NA	NA	NA	NA	NA	NA	NA	NA	NA	FALSE	TRUE
ACACB	0.67162	1	1	1	2	Acacb	-0.97374	Late Decrease	Acacb	0.3695	NA	NA	NA	NA	NA	NA	NA	NA	NA	NA	NA	NA	NA	NA	NA	NA	NA	NA	NA	NA	NA	NA	NA	NA	NA	NA	NA	NA	NA	NA	NA	NA	NA	NA	NA	NA	NA	FALSE	TRUE
ACAD10	0.80948	2	0	2	2	Acad10	0.70844	Persistent Increase	NA	NA	NA	NA	NA	NA	NA	NA	NA	NA	NA	NA	Acad10	0.91052	Persistent Increase	NA	NA	NA	NA	NA	NA	NA	NA	NA	NA	NA	NA	NA	NA	NA	NA	NA	NA	NA	NA	NA	NA	NA	NA	FALSE	TRUE
ACAD11	0.898775	0	2	2	2	Acad11	-0.78055	Persistent Decrease	NA	NA	NA	NA	NA	NA	NA	NA	NA	NA	NA	NA	Acad11	-1.017	Persistent Decrease	NA	NA	NA	NA	NA	NA	NA	NA	NA	NA	NA	NA	NA	NA	NA	NA	NA	NA	NA	NA	NA	NA	NA	NA	FALSE	TRUE
ACAD12	0.46654	1	0	1	1	NA	NA	NA	NA	NA	NA	NA	NA	NA	NA	NA	NA	NA	NA	NA	Acad12	0.46654	Early Transient Increase	NA	NA	NA	NA	NA	NA	NA	NA	NA	NA	NA	NA	NA	NA	NA	NA	NA	NA	NA	NA	NA	NA	NA	NA	FALSE	FALSE
ACAD8	0.30125	0	1	1	1	NA	NA	NA	Acad8	-0.30125	NA	NA	NA	NA	NA	NA	NA	NA	NA	NA	NA	NA	NA	NA	NA	NA	NA	NA	NA	NA	NA	NA	NA	NA	NA	NA	NA	NA	NA	NA	NA	NA	NA	NA	NA	NA	NA	FALSE	FALSE
ACAD9	0.373946685	0	2	2	2	NA	NA	NA	NA	NA	NA	NA	NA	NA	NA	NA	NA	NA	NA	NA	NA	NA	NA	NA	NA	NA	NA	NA	NA	NA	NA	NA	NA	NA	NA	NA	NA	NA	NA	NA	NA	NA	NA	-0.38523787	-0.362655499	NA	NA	FALSE	FALSE
ACADL	0.776365	2	0	2	2	Acadl	0.81007	Persistent Increase	NA	NA	NA	NA	NA	NA	NA	NA	NA	NA	NA	NA	Acadl	0.74266	Persistent Increase	NA	NA	NA	NA	NA	NA	NA	NA	NA	NA	NA	NA	NA	NA	NA	NA	NA	NA	NA	NA	NA	NA	NA	NA	FALSE	TRUE
ACADM	0.482835	2	0	2	2	Acadm	0.43559	Persistent Increase	NA	NA	NA	NA	NA	NA	NA	NA	NA	NA	NA	NA	Acadm	0.53008	Persistent Increase	NA	NA	NA	NA	NA	NA	NA	NA	NA	NA	NA	NA	NA	NA	NA	NA	NA	NA	NA	NA	NA	NA	NA	NA	FALSE	TRUE
ACADS	0.654536658	0	4	4	4	NA	NA	NA	Acads	-0.4222	NA	NA	NA	NA	NA	NA	ENSMUSG00000029545	ENSG00000122971	Acads	-1.005155447	NA	NA	NA	NA	NA	NA	NA	NA	NA	NA	NA	NA	NA	NA	NA	NA	NA	NA	NA	NA	NA	NA	NA	-0.52159045	-0.669200733	NA	NA	FALSE	FALSE
ACADSB	0.37392	0	2	2	2	Acadsb	-0.33619	Persistent Decrease	NA	NA	NA	NA	NA	NA	NA	NA	NA	NA	NA	NA	Acadsb	-0.41165	Persistent Decrease	NA	NA	NA	NA	NA	NA	NA	NA	NA	NA	NA	NA	NA	NA	NA	NA	NA	NA	NA	NA	NA	NA	NA	NA	FALSE	TRUE
ACADVL	0.848400816	1	3	3	4	Acadvl	-0.24513	Persistent Decrease	NA	NA	NA	NA	NA	NA	NA	NA	ENSMUSG00000018574	ENSG00000072778	Acadvl	-0.360204221	Acadvl	-0.35939	Persistent Decrease	Acadvl	2.428879041	Late Increase	NA	NA	NA	NA	NA	NA	NA	NA	NA	NA	NA	NA	NA	NA	NA	NA	NA	NA	NA	NA	NA	FALSE	TRUE
ACAN	1.091783419	0	1	1	1	NA	NA	NA	NA	NA	NA	NA	NA	NA	NA	NA	NA	NA	NA	NA	NA	NA	NA	NA	NA	NA	NA	NA	NA	NA	NA	NA	NA	NA	NA	NA	NA	NA	NA	NA	NA	NA	NA	NA	-1.091783419	NA	NA	FALSE	FALSE
ACAP2	0.267918994	2	1	2	3	NA	NA	NA	NA	NA	NA	NA	NA	NA	NA	NA	NA	NA	NA	NA	Acap2	0.20703	Early Transient Increase	NA	NA	NA	NA	NA	NA	NA	NA	NA	NA	NA	NA	NA	NA	NA	NA	NA	NA	NA	NA	0.420748702	NA	-0.175978279	NA	FALSE	FALSE
ACAT1	0.3373	0	2	2	2	Acat1	-0.3033	Persistent Decrease	NA	NA	NA	NA	NA	NA	NA	NA	NA	NA	NA	NA	Acat1	-0.3713	Persistent Decrease	NA	NA	NA	NA	NA	NA	NA	NA	NA	NA	NA	NA	NA	NA	NA	NA	NA	NA	NA	NA	NA	NA	NA	NA	FALSE	TRUE
ACAT2	0.853376981	0	2	2	2	NA	NA	NA	NA	NA	NA	NA	NA	NA	NA	NA	NA	NA	NA	NA	Acat2	-0.67171	Early Transient Decrease	NA	NA	NA	NA	NA	NA	NA	NA	NA	NA	NA	NA	NA	NA	NA	NA	NA	NA	NA	NA	NA	-1.035043962	NA	NA	FALSE	FALSE
ACBD3	0.254635	0	2	2	2	Acbd3	-0.18108	Persistent Decrease	NA	NA	NA	NA	NA	NA	NA	NA	NA	NA	NA	NA	Acbd3	-0.32819	Persistent Decrease	NA	NA	NA	NA	NA	NA	NA	NA	NA	NA	NA	NA	NA	NA	NA	NA	NA	NA	NA	NA	NA	NA	NA	NA	FALSE	TRUE
ACBD4	0.36852	1	0	1	1	NA	NA	NA	Acbd4	0.36852	NA	NA	NA	NA	NA	NA	NA	NA	NA	NA	NA	NA	NA	NA	NA	NA	NA	NA	NA	NA	NA	NA	NA	NA	NA	NA	NA	NA	NA	NA	NA	NA	NA	NA	NA	NA	NA	FALSE	FALSE
ACBD5	1.165666743	3	0	3	3	Acbd5	0.22124	Persistent Increase	NA	NA	NA	NA	NA	NA	NA	NA	NA	NA	NA	NA	Acbd5	0.21977	Persistent Increase	NA	NA	NA	NA	NA	NA	NA	NA	NA	Acbd5	3.05599023	Early Transient Increase	NA	NA	NA	NA	NA	NA	NA	NA	NA	NA	NA	NA	FALSE	TRUE
ACBD6	0.766981982	0	3	3	3	Acbd6	-0.83296	Persistent Decrease	NA	NA	NA	NA	NA	NA	NA	NA	NA	NA	NA	NA	Acbd6	-0.9359	Persistent Decrease	NA	NA	NA	NA	NA	NA	NA	NA	NA	Acbd6	-0.532085946	Early Transient Decrease	NA	NA	NA	NA	NA	NA	NA	NA	NA	NA	NA	NA	FALSE	TRUE
ACD	0.35033	0	2	2	2	Acd	-0.35113	Persistent Decrease	NA	NA	NA	NA	NA	NA	NA	NA	NA	NA	NA	NA	Acd	-0.34953	Persistent Decrease	NA	NA	NA	NA	NA	NA	NA	NA	NA	NA	NA	NA	NA	NA	NA	NA	NA	NA	NA	NA	NA	NA	NA	NA	FALSE	TRUE
ACE	2.94065	2	0	2	2	Ace	3.6153	Persistent Increase	NA	NA	NA	NA	NA	NA	NA	NA	NA	NA	NA	NA	Ace	2.266	Persistent Increase	NA	NA	NA	NA	NA	NA	NA	NA	NA	NA	NA	NA	NA	NA	NA	NA	NA	NA	NA	NA	NA	NA	NA	NA	FALSE	TRUE
ACER3	0.323532324	0	1	1	1	NA	NA	NA	NA	NA	NA	NA	NA	NA	NA	NA	NA	NA	NA	NA	NA	NA	NA	NA	NA	NA	NA	NA	NA	NA	NA	NA	NA	NA	NA	NA	NA	NA	NA	NA	NA	NA	NA	NA	-0.323532324	NA	NA	FALSE	FALSE
ACHE	0.98539	0	1	1	1	Ache	-0.98539	Late Decrease	NA	NA	NA	NA	NA	NA	NA	NA	NA	NA	NA	NA	NA	NA	NA	NA	NA	NA	NA	NA	NA	NA	NA	NA	NA	NA	NA	NA	NA	NA	NA	NA	NA	NA	NA	NA	NA	NA	NA	FALSE	TRUE
ACIN1	0.312739236	1	3	3	4	NA	NA	NA	NA	NA	NA	NA	NA	NA	NA	NA	NA	NA	NA	NA	Acin1	-0.21598	Early Transient Decrease	NA	NA	NA	NA	NA	NA	Acin1	-0.433344887	Persistent Increase	Acin1	-0.237241049	Persistent Increase	NA	NA	NA	NA	NA	NA	NA	NA	0.364391008	NA	NA	NA	FALSE	FALSE
ACKR3	2.333549216	4	0	4	4	Ackr3	3.0304	Persistent Increase	NA	NA	NA	NA	NA	NA	NA	NA	NA	NA	NA	NA	Ackr3	3.2095	Persistent Increase	NA	NA	NA	NA	NA	NA	Ackr3	2.651455044	Late Increase	NA	NA	NA	NA	NA	NA	NA	NA	NA	NA	NA	0.442841819	NA	NA	NA	FALSE	TRUE
ACKR4	1.8736	0	2	2	2	Ackr4	-1.4587	Persistent Decrease	NA	NA	NA	NA	NA	NA	NA	NA	NA	NA	NA	NA	Ackr4	-2.2885	Persistent Decrease	NA	NA	NA	NA	NA	NA	NA	NA	NA	NA	NA	NA	NA	NA	NA	NA	NA	NA	NA	NA	NA	NA	NA	NA	FALSE	TRUE
ACLY	2.492571264	0	3	3	3	NA	NA	NA	NA	NA	NA	NA	NA	NA	NA	NA	NA	NA	NA	NA	NA	NA	NA	NA	NA	NA	NA	NA	NA	Acly	-3.390906004	Persistent Decrease	Acly	-3.589606361	Persistent Decrease	NA	NA	NA	NA	NA	NA	NA	NA	NA	-0.497201428	NA	NA	FALSE	FALSE
ACO1	0.357505216	0	1	1	1	NA	NA	NA	NA	NA	NA	NA	NA	NA	NA	NA	NA	NA	NA	NA	NA	NA	NA	NA	NA	NA	NA	NA	NA	NA	NA	NA	NA	NA	NA	NA	NA	NA	NA	NA	NA	NA	NA	NA	-0.357505216	NA	NA	FALSE	FALSE
ACO2	0.310162095	0	1	1	1	NA	NA	NA	NA	NA	NA	NA	NA	NA	NA	NA	NA	NA	NA	NA	NA	NA	NA	NA	NA	NA	NA	NA	NA	NA	NA	NA	NA	NA	NA	NA	NA	NA	NA	NA	NA	NA	NA	NA	-0.310162095	NA	NA	FALSE	FALSE
ACOT1	0.400035385	0	2	2	2	NA	NA	NA	NA	NA	NA	NA	NA	NA	NA	NA	NA	NA	NA	NA	NA	NA	NA	NA	NA	NA	NA	NA	NA	NA	NA	NA	NA	NA	NA	NA	NA	NA	NA	NA	NA	NA	NA	-0.346642377	-0.453428393	NA	NA	FALSE	FALSE
ACOT11	0.880785	0	2	2	2	Acot11	-1.0039	Persistent Decrease	NA	NA	NA	NA	NA	NA	NA	NA	NA	NA	NA	NA	Acot11	-0.75767	Persistent Decrease	NA	NA	NA	NA	NA	NA	NA	NA	NA	NA	NA	NA	NA	NA	NA	NA	NA	NA	NA	NA	NA	NA	NA	NA	FALSE	TRUE
ACOT13	0.479645927	1	3	3	4	Acot13	-0.77851	Persistent Decrease	Acot13	-0.33629	NA	NA	NA	NA	NA	NA	NA	NA	NA	NA	Acot13	-0.57619	Persistent Decrease	NA	NA	NA	Acot13	0.227593707	Early Transient Increase	NA	NA	NA	NA	NA	NA	NA	NA	NA	NA	NA	NA	NA	NA	NA	NA	NA	NA	FALSE	TRUE
ACOT2	0.817463315	0	5	5	5	Acot2	-1.4036	Persistent Decrease	Acot2	-0.37774	NA	NA	ENSG00000119673	ENSMUSG00000021226;ENSMUSG00000072949;ENSMUSG00000042540;ENSMUSG00000021228;ENSMUSG00000113475	Acot2;Acot1;Acot5;Acot3;Gm49366	-0.78719	NA	NA	NA	NA	Acot2	-1.2735	Persistent Decrease	NA	NA	NA	NA	NA	NA	NA	NA	NA	NA	NA	NA	NA	NA	NA	NA	NA	NA	NA	NA	-0.245286577	NA	NA	NA	FALSE	TRUE
ACOT6	1.1865	0	1	1	1	Acot6	-1.1865	Late Decrease	NA	NA	NA	NA	NA	NA	NA	NA	NA	NA	NA	NA	NA	NA	NA	NA	NA	NA	NA	NA	NA	NA	NA	NA	NA	NA	NA	NA	NA	NA	NA	NA	NA	NA	NA	NA	NA	NA	NA	FALSE	TRUE
ACOT7	3.335661263	2	3	3	5	NA	NA	NA	Acot7	-0.34879	NA	NA	NA	NA	NA	NA	NA	NA	NA	NA	NA	NA	NA	Acot7	-1.801681082	Late Decrease	Acot7	13.48372109	Early Transient Increase	NA	NA	NA	NA	NA	NA	NA	NA	NA	NA	NA	NA	NA	NA	NA	-0.715553409	NA	0.328560736	FALSE	FALSE
ACOT9	0.569045985	2	1	2	3	Acot9	0.64796	Persistent Increase	NA	NA	NA	NA	NA	NA	NA	NA	NA	NA	NA	NA	Acot9	0.60967	Persistent Increase	NA	NA	NA	NA	NA	NA	NA	NA	NA	NA	NA	NA	NA	NA	NA	NA	NA	NA	NA	NA	NA	-0.449507955	NA	NA	FALSE	TRUE
ACOX1	0.40865	2	0	2	2	Acox1	0.37105	Persistent Increase	NA	NA	NA	NA	NA	NA	NA	NA	NA	NA	NA	NA	Acox1	0.44625	Persistent Increase	NA	NA	NA	NA	NA	NA	NA	NA	NA	NA	NA	NA	NA	NA	NA	NA	NA	NA	NA	NA	NA	NA	NA	NA	FALSE	TRUE
ACOX2	1.9084	0	2	2	2	Acox2	-2.0227	Persistent Decrease	NA	NA	NA	NA	NA	NA	NA	NA	NA	NA	NA	NA	Acox2	-1.7941	Persistent Decrease	NA	NA	NA	NA	NA	NA	NA	NA	NA	NA	NA	NA	NA	NA	NA	NA	NA	NA	NA	NA	NA	NA	NA	NA	FALSE	TRUE
ACOX3	0.383291735	1	2	2	3	NA	NA	NA	Acox3	0.26084	NA	NA	NA	NA	NA	NA	NA	NA	NA	NA	NA	NA	NA	NA	NA	NA	NA	NA	NA	NA	NA	NA	NA	NA	NA	NA	NA	NA	NA	NA	NA	NA	NA	NA	-0.354214811	NA	-0.534820393	FALSE	FALSE
ACOXL	0.573545632	1	0	1	1	NA	NA	NA	NA	NA	NA	NA	NA	NA	NA	NA	NA	NA	NA	NA	NA	NA	NA	NA	NA	NA	NA	NA	NA	NA	NA	NA	NA	NA	NA	NA	NA	NA	NA	NA	NA	NA	NA	NA	0.573545632	NA	NA	FALSE	FALSE
ACP1	0.629136729	1	0	1	1	NA	NA	NA	NA	NA	NA	NA	NA	NA	NA	NA	NA	NA	NA	NA	NA	NA	NA	NA	NA	NA	NA	NA	NA	NA	NA	NA	NA	NA	NA	NA	NA	NA	NA	NA	Acp1	0.629136729	Early Transient Increase	NA	NA	NA	NA	FALSE	FALSE
ACP2	2.636109891	2	1	2	3	NA	NA	NA	Acp2	0.23411	NA	NA	NA	NA	NA	NA	NA	NA	NA	NA	Acp2	0.37398	Early Transient Increase	NA	NA	NA	NA	NA	NA	NA	NA	NA	NA	NA	NA	NA	NA	NA	NA	NA	Acp2	-7.300239673	Early Transient Decrease	NA	NA	NA	NA	FALSE	FALSE
ACP5	0.48242	0	1	1	1	NA	NA	NA	Acp5	-0.48242	NA	NA	NA	NA	NA	NA	NA	NA	NA	NA	NA	NA	NA	NA	NA	NA	NA	NA	NA	NA	NA	NA	NA	NA	NA	NA	NA	NA	NA	NA	NA	NA	NA	NA	NA	NA	NA	FALSE	FALSE
ACP6	0.291683892	0	1	1	1	NA	NA	NA	NA	NA	NA	NA	NA	NA	NA	NA	NA	NA	NA	NA	NA	NA	NA	NA	NA	NA	NA	NA	NA	NA	NA	NA	NA	NA	NA	NA	NA	NA	NA	NA	NA	NA	NA	NA	NA	NA	-0.291683892	FALSE	FALSE
ACPP	1.7753	2	0	2	2	Acpp	1.6474	Persistent Increase	NA	NA	NA	NA	NA	NA	NA	NA	NA	NA	NA	NA	Acpp	1.9032	Persistent Increase	NA	NA	NA	NA	NA	NA	NA	NA	NA	NA	NA	NA	NA	NA	NA	NA	NA	NA	NA	NA	NA	NA	NA	NA	FALSE	TRUE
ACSBG1	2.0749	2	0	2	2	Acsbg1	1.9697	Persistent Increase	NA	NA	NA	NA	NA	NA	NA	NA	NA	NA	NA	NA	Acsbg1	2.1801	Persistent Increase	NA	NA	NA	NA	NA	NA	NA	NA	NA	NA	NA	NA	NA	NA	NA	NA	NA	NA	NA	NA	NA	NA	NA	NA	FALSE	TRUE
ACSF2	0.32954046	1	0	1	1	NA	NA	NA	NA	NA	NA	NA	NA	NA	NA	NA	NA	NA	NA	NA	NA	NA	NA	NA	NA	NA	NA	NA	NA	NA	NA	NA	NA	NA	NA	NA	NA	NA	NA	NA	NA	NA	NA	NA	0.32954046	NA	NA	FALSE	FALSE
ACSF3	0.56566	0	1	1	1	NA	NA	NA	NA	NA	NA	NA	NA	NA	NA	NA	NA	NA	NA	NA	Acsf3	-0.56566	Early Transient Decrease	NA	NA	NA	NA	NA	NA	NA	NA	NA	NA	NA	NA	NA	NA	NA	NA	NA	NA	NA	NA	NA	NA	NA	NA	FALSE	FALSE
ACSL1	0.901339329	1	3	3	4	Acsl1	-0.41526	Late Decrease	NA	NA	NA	NA	NA	NA	NA	NA	NA	NA	NA	NA	NA	NA	NA	NA	NA	NA	NA	NA	NA	NA	NA	NA	NA	NA	NA	NA	NA	Acsl1	-2.454739923	Late Decrease	NA	NA	NA	0.300274954	NA	NA	-0.435082439	TRUE	TRUE
ACSL3	0.467060253	1	2	2	3	NA	NA	NA	NA	NA	NA	NA	NA	NA	NA	NA	NA	NA	NA	NA	Acsl3	-0.26374	Early Transient Decrease	NA	NA	NA	NA	NA	NA	NA	NA	NA	NA	NA	NA	NA	NA	Acsl3	-0.36054188	Late Decrease	NA	NA	NA	0.77689888	NA	NA	NA	TRUE	FALSE
ACSL4	0.294965	2	0	2	2	Acsl4	0.30055	Persistent Increase	NA	NA	NA	NA	NA	NA	NA	NA	NA	NA	NA	NA	Acsl4	0.28938	Persistent Increase	NA	NA	NA	NA	NA	NA	NA	NA	NA	NA	NA	NA	NA	NA	NA	NA	NA	NA	NA	NA	NA	NA	NA	NA	FALSE	TRUE
ACSL5	0.66411	2	0	2	2	Acsl5	0.60454	Persistent Increase	NA	NA	NA	NA	NA	NA	NA	NA	NA	NA	NA	NA	Acsl5	0.72368	Persistent Increase	NA	NA	NA	NA	NA	NA	NA	NA	NA	NA	NA	NA	NA	NA	NA	NA	NA	NA	NA	NA	NA	NA	NA	NA	FALSE	TRUE
ACSL6	0.71456	3	0	3	3	Acsl6	1.1006	Persistent Increase	Acsl6	0.22235	NA	NA	NA	NA	NA	NA	NA	NA	NA	NA	Acsl6	0.82073	Persistent Increase	NA	NA	NA	NA	NA	NA	NA	NA	NA	NA	NA	NA	NA	NA	NA	NA	NA	NA	NA	NA	NA	NA	NA	NA	FALSE	TRUE
ACSM3	0.734871917	1	0	1	1	NA	NA	NA	NA	NA	NA	NA	NA	NA	NA	NA	NA	NA	NA	NA	NA	NA	NA	NA	NA	NA	NA	NA	NA	NA	NA	NA	NA	NA	NA	NA	NA	NA	NA	NA	NA	NA	NA	NA	0.734871917	NA	NA	FALSE	FALSE
ACSS1	0.75117	1	0	1	1	NA	NA	NA	NA	NA	NA	NA	ENSG00000154930	ENSMUSG00000027452	Acss1	0.75117	NA	NA	NA	NA	NA	NA	NA	NA	NA	NA	NA	NA	NA	NA	NA	NA	NA	NA	NA	NA	NA	NA	NA	NA	NA	NA	NA	NA	NA	NA	NA	FALSE	FALSE
ACTA1	0.849783465	2	2	2	4	Acta1	0.84396	Persistent Increase	NA	NA	NA	NA	NA	NA	NA	NA	NA	NA	NA	NA	Acta1	0.59734	Persistent Increase	NA	NA	NA	NA	NA	NA	NA	NA	NA	NA	NA	NA	NA	NA	Acta1	-0.714506144	Late Decrease	NA	NA	NA	NA	NA	NA	-1.243327715	TRUE	TRUE
ACTA2	0.517591004	1	5	5	6	Acta2	-0.28949	Persistent Decrease	NA	NA	NA	NA	NA	NA	NA	NA	NA	NA	NA	NA	Acta2	-0.61373	Persistent Decrease	NA	NA	NA	NA	NA	NA	NA	NA	NA	NA	NA	NA	NA	NA	Acta2	-0.460876688	Early Increase Late Decrease	Acta2	0.321723208	Early Increase Late Decrease	-0.33951782	-1.080208309	NA	NA	TRUE	TRUE
ACTB	0.760096563	3	3	3	6	Actb	0.27718	Late Increase	NA	NA	NA	NA	NA	NA	NA	NA	NA	NA	NA	NA	NA	NA	NA	NA	NA	NA	NA	NA	NA	Actb	1.148460701	Persistent Increase	Actb	0.987672034	Persistent Increase	Actb	-0.562857217	NA	NA	NA	NA	NA	NA	-0.484914132	-1.099495292	NA	NA	FALSE	TRUE
ACTBL2	1.202453684	0	1	1	1	NA	NA	NA	NA	NA	NA	NA	NA	NA	NA	NA	NA	NA	NA	NA	NA	NA	NA	NA	NA	NA	NA	NA	NA	NA	NA	NA	Actbl2	-1.202453684	Early Transient Decrease	NA	NA	NA	NA	NA	NA	NA	NA	NA	NA	NA	NA	FALSE	FALSE
ACTC1	0.851399047	2	2	2	4	Actc1	1.0242	Persistent Increase	Actc1	-0.46609	NA	NA	NA	NA	NA	NA	NA	NA	NA	NA	Actc1	0.91033	Persistent Increase	NA	NA	NA	NA	NA	NA	NA	NA	NA	NA	NA	NA	NA	NA	NA	NA	NA	NA	NA	NA	NA	-1.004976189	NA	NA	FALSE	TRUE
ACTG1	0.578472461	2	4	4	6	Actg1	0.83405	Persistent Increase	Actg1	-0.36296	NA	NA	NA	NA	NA	NA	NA	NA	NA	NA	Actg1	0.67298	Persistent Increase	NA	NA	NA	NA	NA	NA	NA	NA	NA	NA	NA	NA	NA	NA	NA	NA	NA	NA	NA	NA	-0.369423492	-0.571121998	NA	-0.660299278	FALSE	TRUE
ACTG1P25	0.704484351	1	0	1	1	NA	NA	NA	NA	NA	NA	NA	NA	NA	NA	NA	NA	NA	NA	NA	NA	NA	NA	NA	NA	NA	NA	NA	NA	NA	NA	NA	NA	NA	NA	NA	NA	NA	NA	NA	NA	NA	NA	0.704484351	NA	NA	NA	FALSE	FALSE
ACTG2	1.144433186	0	5	5	5	Actg2	-0.69572	Persistent Decrease	NA	NA	NA	NA	NA	NA	NA	NA	NA	NA	NA	NA	Actg2	-1.1872	Persistent Decrease	Actg2	-1.379004414	Persistent Decrease	Actg2	-1.184275223	Persistent Decrease	NA	NA	NA	NA	NA	NA	NA	NA	NA	NA	NA	NA	NA	NA	NA	-1.275966294	NA	NA	FALSE	TRUE
ACTL6A	0.351516064	1	1	1	2	Actl6a	0.28173	Late Increase	NA	NA	NA	NA	NA	NA	NA	NA	NA	NA	NA	NA	NA	NA	NA	NA	NA	NA	NA	NA	NA	NA	NA	NA	NA	NA	NA	NA	NA	NA	NA	NA	NA	NA	NA	NA	-0.421302127	NA	NA	FALSE	TRUE
ACTN1	0.804323372	0	2	2	2	NA	NA	NA	NA	NA	NA	NA	NA	NA	NA	NA	NA	NA	NA	NA	Actn1	-0.57797	Early Transient Decrease	NA	NA	NA	NA	NA	NA	NA	NA	NA	NA	NA	NA	NA	NA	NA	NA	NA	NA	NA	NA	NA	-1.030676744	NA	NA	FALSE	FALSE
ACTN2	2.86945	2	0	2	2	Actn2	2.9587	Persistent Increase	NA	NA	NA	NA	NA	NA	NA	NA	NA	NA	NA	NA	Actn2	2.7802	Persistent Increase	NA	NA	NA	NA	NA	NA	NA	NA	NA	NA	NA	NA	NA	NA	NA	NA	NA	NA	NA	NA	NA	NA	NA	NA	FALSE	TRUE
ACTN3	0.80119314	5	0	5	5	Actn3	0.90102	Persistent Increase	Actn3	0.66008	NA	NA	NA	NA	NA	NA	NA	NA	NA	NA	Actn3	0.9847	Persistent Increase	NA	NA	NA	NA	NA	NA	Actn3	0.933546186	Late Increase	Actn3	0.526619512	Early Transient Increase	NA	NA	NA	NA	NA	NA	NA	NA	NA	NA	NA	NA	FALSE	TRUE
ACTN4	0.506116108	0	4	4	4	Actn4	-0.17398	Persistent Decrease	NA	NA	NA	NA	NA	NA	NA	NA	NA	NA	NA	NA	Actn4	-0.46797	Persistent Decrease	NA	NA	NA	NA	NA	NA	NA	NA	NA	NA	NA	NA	Actn4	-0.564490656	NA	NA	NA	NA	NA	NA	NA	-0.818023777	NA	NA	FALSE	TRUE
ACTR10	0.277165057	0	2	2	2	NA	NA	NA	NA	NA	NA	NA	NA	NA	NA	NA	NA	NA	NA	NA	NA	NA	NA	NA	NA	NA	NA	NA	NA	NA	NA	NA	NA	NA	NA	NA	NA	NA	NA	NA	NA	NA	NA	-0.236533668	-0.317796446	NA	NA	FALSE	FALSE
ACTR1A	0.260575943	2	1	2	3	NA	NA	NA	Actr1a	0.27403	NA	NA	NA	NA	NA	NA	NA	NA	NA	NA	Actr1a	0.17973	Early Transient Increase	NA	NA	NA	NA	NA	NA	NA	NA	NA	NA	NA	NA	NA	NA	NA	NA	NA	NA	NA	NA	NA	-0.32796783	NA	NA	FALSE	FALSE
ACTR1B	0.305159423	1	3	3	4	Actr1b	-0.3443	Persistent Decrease	Actr1b	0.2993	NA	NA	NA	NA	NA	NA	NA	NA	NA	NA	Actr1b	-0.31065	Persistent Decrease	NA	NA	NA	NA	NA	NA	NA	NA	NA	NA	NA	NA	NA	NA	NA	NA	NA	NA	NA	NA	-0.266387692	NA	NA	NA	FALSE	TRUE
ACTR2	0.555223861	0	1	1	1	NA	NA	NA	NA	NA	NA	NA	NA	NA	NA	NA	NA	NA	NA	NA	NA	NA	NA	NA	NA	NA	NA	NA	NA	NA	NA	NA	NA	NA	NA	NA	NA	NA	NA	NA	NA	NA	NA	NA	-0.555223861	NA	NA	FALSE	FALSE
ACTR3	0.453945024	0	3	3	3	NA	NA	NA	NA	NA	NA	NA	NA	NA	NA	NA	NA	NA	NA	NA	Actr3	-0.22094	Early Transient Decrease	NA	NA	NA	NA	NA	NA	NA	NA	NA	NA	NA	NA	NA	NA	NA	NA	NA	NA	NA	NA	-0.381772129	-0.759122944	NA	NA	FALSE	FALSE
ACTR3B	0.665342256	0	1	1	1	NA	NA	NA	NA	NA	NA	NA	NA	NA	NA	NA	NA	NA	NA	NA	NA	NA	NA	NA	NA	NA	NA	NA	NA	NA	NA	NA	NA	NA	NA	NA	NA	NA	NA	NA	NA	NA	NA	NA	-0.665342256	NA	NA	FALSE	FALSE
ACTR5	0.458390293	2	0	2	2	NA	NA	NA	NA	NA	NA	NA	NA	NA	NA	NA	NA	NA	NA	NA	Actr5	0.44179	Early Transient Increase	NA	NA	NA	NA	NA	NA	NA	NA	NA	NA	NA	NA	NA	NA	NA	NA	NA	NA	NA	NA	0.474990585	NA	NA	NA	FALSE	FALSE
ACTR6	0.550507549	2	0	2	2	NA	NA	NA	NA	NA	NA	NA	NA	NA	NA	NA	NA	NA	NA	NA	NA	NA	NA	NA	NA	NA	NA	NA	NA	NA	NA	NA	NA	NA	NA	NA	NA	NA	NA	NA	NA	NA	NA	NA	NA	0.680374553	0.420640544	FALSE	FALSE
ACTR8	0.687014618	0	1	1	1	NA	NA	NA	NA	NA	NA	NA	NA	NA	NA	NA	NA	NA	NA	NA	NA	NA	NA	NA	NA	NA	NA	NA	NA	NA	NA	NA	NA	NA	NA	NA	NA	NA	NA	NA	NA	NA	NA	NA	NA	NA	-0.687014618	FALSE	FALSE
ACVR1	0.496965581	2	0	2	2	NA	NA	NA	NA	NA	NA	NA	NA	NA	NA	NA	NA	NA	NA	NA	NA	NA	NA	NA	NA	NA	NA	NA	NA	NA	NA	NA	NA	NA	NA	NA	NA	NA	NA	NA	NA	NA	NA	0.686602585	0.307328576	NA	NA	FALSE	FALSE
ACVR1B	0.528261868	5	0	5	5	Acvr1b	0.73085	Persistent Increase	Acvr1b	0.43765	NA	NA	NA	NA	NA	NA	NA	NA	NA	NA	Acvr1b	0.87451	Persistent Increase	NA	NA	NA	NA	NA	NA	NA	NA	NA	NA	NA	NA	NA	NA	NA	NA	NA	NA	NA	NA	0.286033083	0.312266257	NA	NA	FALSE	TRUE
ACVR1C	0.708770291	1	0	1	1	NA	NA	NA	NA	NA	NA	NA	NA	NA	NA	NA	NA	NA	NA	NA	NA	NA	NA	NA	NA	NA	NA	NA	NA	NA	NA	NA	NA	NA	NA	NA	NA	NA	NA	NA	NA	NA	NA	0.708770291	NA	NA	NA	FALSE	FALSE
ACVR2A	0.378690072	1	0	1	1	NA	NA	NA	NA	NA	NA	NA	NA	NA	NA	NA	NA	NA	NA	NA	NA	NA	NA	NA	NA	NA	NA	NA	NA	NA	NA	NA	NA	NA	NA	NA	NA	NA	NA	NA	NA	NA	NA	0.378690072	NA	NA	NA	FALSE	FALSE
ACVRL1	1.37575	2	0	2	2	Acvrl1	1.3	Persistent Increase	NA	NA	NA	NA	NA	NA	NA	NA	NA	NA	NA	NA	Acvrl1	1.4515	Persistent Increase	NA	NA	NA	NA	NA	NA	NA	NA	NA	NA	NA	NA	NA	NA	NA	NA	NA	NA	NA	NA	NA	NA	NA	NA	FALSE	TRUE
ACY3	0.942366667	2	1	2	3	Acy3	1.1841	Persistent Increase	Acy3	-0.4414	NA	NA	NA	NA	NA	NA	NA	NA	NA	NA	Acy3	1.2016	Persistent Increase	NA	NA	NA	NA	NA	NA	NA	NA	NA	NA	NA	NA	NA	NA	NA	NA	NA	NA	NA	NA	NA	NA	NA	NA	FALSE	TRUE
ACYP2	0.28113	0	1	1	1	NA	NA	NA	Acyp2	-0.28113	NA	NA	NA	NA	NA	NA	NA	NA	NA	NA	NA	NA	NA	NA	NA	NA	NA	NA	NA	NA	NA	NA	NA	NA	NA	NA	NA	NA	NA	NA	NA	NA	NA	NA	NA	NA	NA	FALSE	FALSE
ADAL	0.94171	0	2	2	2	Adal	-0.89522	Persistent Decrease	NA	NA	NA	NA	NA	NA	NA	NA	NA	NA	NA	NA	Adal	-0.9882	Persistent Decrease	NA	NA	NA	NA	NA	NA	NA	NA	NA	NA	NA	NA	NA	NA	NA	NA	NA	NA	NA	NA	NA	NA	NA	NA	FALSE	TRUE
ADAM10	0.547255	2	0	2	2	Adam10	0.51917	Persistent Increase	NA	NA	NA	NA	NA	NA	NA	NA	NA	NA	NA	NA	Adam10	0.57534	Persistent Increase	NA	NA	NA	NA	NA	NA	NA	NA	NA	NA	NA	NA	NA	NA	NA	NA	NA	NA	NA	NA	NA	NA	NA	NA	FALSE	TRUE
ADAM12	1.1549	0	2	2	2	Adam12	-1.1417	Persistent Decrease	NA	NA	NA	NA	NA	NA	NA	NA	NA	NA	NA	NA	Adam12	-1.1681	Persistent Decrease	NA	NA	NA	NA	NA	NA	NA	NA	NA	NA	NA	NA	NA	NA	NA	NA	NA	NA	NA	NA	NA	NA	NA	NA	FALSE	TRUE
ADAM15	0.874193933	0	1	1	1	NA	NA	NA	NA	NA	NA	NA	NA	NA	NA	NA	NA	NA	NA	NA	NA	NA	NA	NA	NA	NA	NA	NA	NA	NA	NA	NA	NA	NA	NA	NA	NA	NA	NA	NA	NA	NA	NA	NA	NA	NA	-0.874193933	FALSE	FALSE
ADAM17	0.95323673	4	1	4	5	Adam17	0.40607	Persistent Increase	NA	NA	NA	NA	NA	NA	NA	NA	NA	NA	NA	NA	Adam17	0.50063	Persistent Increase	NA	NA	NA	NA	NA	NA	Adam17	2.624921322	Late Increase	Adam17	-0.821012901	Early Transient Decrease	NA	NA	NA	NA	NA	NA	NA	NA	0.413549425	NA	NA	NA	FALSE	TRUE
ADAM19	0.443436702	2	2	2	4	Adam19	0.34996	Persistent Increase	NA	NA	NA	NA	NA	NA	NA	NA	NA	NA	NA	NA	Adam19	0.18307	Persistent Increase	NA	NA	NA	NA	NA	NA	NA	NA	NA	NA	NA	NA	Adam19	-0.823692063	NA	NA	NA	NA	NA	NA	NA	-0.417024744	NA	NA	FALSE	TRUE
ADAM1A	1.242	0	1	1	1	NA	NA	NA	NA	NA	NA	NA	NA	NA	NA	NA	NA	NA	NA	NA	Adam1a	-1.242	Early Transient Decrease	NA	NA	NA	NA	NA	NA	NA	NA	NA	NA	NA	NA	NA	NA	NA	NA	NA	NA	NA	NA	NA	NA	NA	NA	FALSE	FALSE
ADAM22	1.099187705	1	2	2	3	Adam22	-1.265	Persistent Decrease	NA	NA	NA	NA	NA	NA	NA	NA	NA	NA	NA	NA	Adam22	-0.7931	Persistent Decrease	NA	NA	NA	NA	NA	NA	NA	NA	NA	NA	NA	NA	NA	NA	NA	NA	NA	NA	NA	NA	NA	1.239463115	NA	NA	FALSE	TRUE
ADAM33	0.380704978	0	1	1	1	NA	NA	NA	NA	NA	NA	NA	NA	NA	NA	NA	NA	NA	NA	NA	NA	NA	NA	NA	NA	NA	NA	NA	NA	NA	NA	NA	NA	NA	NA	NA	NA	NA	NA	NA	NA	NA	NA	NA	-0.380704978	NA	NA	FALSE	FALSE
ADAM8	2.3921	2	0	2	2	Adam8	2.2536	Persistent Increase	NA	NA	NA	NA	NA	NA	NA	NA	NA	NA	NA	NA	Adam8	2.5306	Persistent Increase	NA	NA	NA	NA	NA	NA	NA	NA	NA	NA	NA	NA	NA	NA	NA	NA	NA	NA	NA	NA	NA	NA	NA	NA	FALSE	TRUE
ADAM9	0.1586	0	1	1	1	Adam9	-0.1586	Late Decrease	NA	NA	NA	NA	NA	NA	NA	NA	NA	NA	NA	NA	NA	NA	NA	NA	NA	NA	NA	NA	NA	NA	NA	NA	NA	NA	NA	NA	NA	NA	NA	NA	NA	NA	NA	NA	NA	NA	NA	FALSE	TRUE
ADAMTS1	0.857294738	1	3	3	4	Adamts1	-0.49229	Persistent Decrease	NA	NA	NA	NA	ENSG00000154734	ENSMUSG00000022893	Adamts1	1.3248	NA	NA	NA	NA	Adamts1	-0.93459	Persistent Decrease	NA	NA	NA	NA	NA	NA	NA	NA	NA	NA	NA	NA	NA	NA	NA	NA	NA	NA	NA	NA	NA	-0.67749895	NA	NA	FALSE	TRUE
ADAMTS12	0.797795095	0	3	3	3	Adamts12	-0.88334	Persistent Decrease	NA	NA	NA	NA	NA	NA	NA	NA	NA	NA	NA	NA	Adamts12	-0.68012	Persistent Decrease	NA	NA	NA	NA	NA	NA	NA	NA	NA	NA	NA	NA	NA	NA	NA	NA	NA	NA	NA	NA	NA	NA	NA	-0.829925284	FALSE	TRUE
ADAMTS14	0.668585	2	0	2	2	Adamts14	0.81009	Persistent Increase	NA	NA	NA	NA	NA	NA	NA	NA	NA	NA	NA	NA	Adamts14	0.52708	Persistent Increase	NA	NA	NA	NA	NA	NA	NA	NA	NA	NA	NA	NA	NA	NA	NA	NA	NA	NA	NA	NA	NA	NA	NA	NA	FALSE	TRUE
ADAMTS15	1.282819516	3	1	3	4	Adamts15	2.3857	Persistent Increase	Adamts15	-0.39577	NA	NA	NA	NA	NA	NA	NA	NA	NA	NA	Adamts15	1.9584	Persistent Increase	NA	NA	NA	NA	NA	NA	NA	NA	NA	NA	NA	NA	NA	NA	NA	NA	NA	NA	NA	NA	0.391408065	NA	NA	NA	FALSE	TRUE
ADAMTS16	1.30515	0	2	2	2	Adamts16	-1.1185	Persistent Decrease	NA	NA	NA	NA	NA	NA	NA	NA	NA	NA	NA	NA	Adamts16	-1.4918	Persistent Decrease	NA	NA	NA	NA	NA	NA	NA	NA	NA	NA	NA	NA	NA	NA	NA	NA	NA	NA	NA	NA	NA	NA	NA	NA	FALSE	TRUE
ADAMTS17	3.078566667	1	2	2	3	Adamts17	-3.764	Persistent Decrease	NA	NA	NA	NA	ENSG00000140470	ENSMUSG00000058145	Adamts17	1.3072	NA	NA	NA	NA	Adamts17	-4.1645	Persistent Decrease	NA	NA	NA	NA	NA	NA	NA	NA	NA	NA	NA	NA	NA	NA	NA	NA	NA	NA	NA	NA	NA	NA	NA	NA	FALSE	TRUE
ADAMTS18	1.089977579	1	0	1	1	NA	NA	NA	NA	NA	NA	NA	NA	NA	NA	NA	NA	NA	NA	NA	NA	NA	NA	NA	NA	NA	NA	NA	NA	NA	NA	NA	NA	NA	NA	NA	NA	NA	NA	NA	NA	NA	NA	NA	1.089977579	NA	NA	FALSE	FALSE
ADAMTS2	0.986488411	1	2	2	3	Adamts2	-0.98367	Persistent Decrease	NA	NA	NA	NA	NA	NA	NA	NA	NA	NA	NA	NA	Adamts2	-1.4285	Persistent Decrease	NA	NA	NA	NA	NA	NA	NA	NA	NA	NA	NA	NA	NA	NA	NA	NA	NA	NA	NA	NA	NA	0.547295233	NA	NA	FALSE	TRUE
ADAMTS3	0.450852065	1	0	1	1	NA	NA	NA	NA	NA	NA	NA	NA	NA	NA	NA	NA	NA	NA	NA	NA	NA	NA	NA	NA	NA	NA	NA	NA	NA	NA	NA	NA	NA	NA	NA	NA	NA	NA	NA	NA	NA	NA	0.450852065	NA	NA	NA	FALSE	FALSE
ADAMTS4	1.02212	1	2	2	3	Adamts4	-0.59996	Persistent Decrease	NA	NA	NA	NA	ENSG00000158859	ENSMUSG00000006403	Adamts4	1.4634	NA	NA	NA	NA	Adamts4	-1.003	Persistent Decrease	NA	NA	NA	NA	NA	NA	NA	NA	NA	NA	NA	NA	NA	NA	NA	NA	NA	NA	NA	NA	NA	NA	NA	NA	FALSE	TRUE
ADAMTS5	1.5584	0	2	2	2	Adamts5	-1.1999	Persistent Decrease	NA	NA	NA	NA	NA	NA	NA	NA	NA	NA	NA	NA	Adamts5	-1.9169	Persistent Decrease	NA	NA	NA	NA	NA	NA	NA	NA	NA	NA	NA	NA	NA	NA	NA	NA	NA	NA	NA	NA	NA	NA	NA	NA	FALSE	TRUE
ADAMTS6	0.3863	1	0	1	1	Adamts6	0.3863	Late Increase	NA	NA	NA	NA	NA	NA	NA	NA	NA	NA	NA	NA	NA	NA	NA	NA	NA	NA	NA	NA	NA	NA	NA	NA	NA	NA	NA	NA	NA	NA	NA	NA	NA	NA	NA	NA	NA	NA	NA	FALSE	TRUE
ADAMTS7	0.48343	0	2	2	2	Adamts7	-0.45035	Persistent Decrease	NA	NA	NA	NA	NA	NA	NA	NA	NA	NA	NA	NA	Adamts7	-0.51651	Persistent Decrease	NA	NA	NA	NA	NA	NA	NA	NA	NA	NA	NA	NA	NA	NA	NA	NA	NA	NA	NA	NA	NA	NA	NA	NA	FALSE	TRUE
ADAMTS8	1.01302	1	1	1	2	Adamts8	1.6704	Late Increase	Adamts8	-0.35564	NA	NA	NA	NA	NA	NA	NA	NA	NA	NA	NA	NA	NA	NA	NA	NA	NA	NA	NA	NA	NA	NA	NA	NA	NA	NA	NA	NA	NA	NA	NA	NA	NA	NA	NA	NA	NA	FALSE	TRUE
ADAMTS9	0.975067292	2	0	2	2	NA	NA	NA	NA	NA	NA	NA	NA	NA	NA	NA	NA	NA	NA	NA	NA	NA	NA	NA	NA	NA	NA	NA	NA	NA	NA	NA	NA	NA	NA	NA	NA	NA	NA	NA	NA	NA	NA	0.591676967	1.358457616	NA	NA	FALSE	FALSE
ADAMTSL1	1.401404685	1	2	2	3	Adamtsl1	-1.571	Persistent Decrease	NA	NA	NA	NA	NA	NA	NA	NA	NA	NA	NA	NA	Adamtsl1	-1.8039	Persistent Decrease	NA	NA	NA	NA	NA	NA	NA	NA	NA	NA	NA	NA	NA	NA	NA	NA	NA	NA	NA	NA	NA	0.829314054	NA	NA	FALSE	TRUE
ADAMTSL2	1.054875627	4	1	4	5	Adamtsl2	1.9493	Persistent Increase	Adamtsl2	-0.623	NA	NA	NA	NA	NA	NA	NA	NA	NA	NA	Adamtsl2	1.4021	Persistent Increase	NA	NA	NA	NA	NA	NA	NA	NA	NA	NA	NA	NA	NA	NA	NA	NA	NA	NA	NA	NA	0.631855319	0.668122815	NA	NA	FALSE	TRUE
ADAMTSL3	1.79905	0	2	2	2	Adamtsl3	-1.6194	Persistent Decrease	NA	NA	NA	NA	NA	NA	NA	NA	NA	NA	NA	NA	Adamtsl3	-1.9787	Persistent Decrease	NA	NA	NA	NA	NA	NA	NA	NA	NA	NA	NA	NA	NA	NA	NA	NA	NA	NA	NA	NA	NA	NA	NA	NA	FALSE	TRUE
ADAMTSL4	0.960306398	2	2	2	4	Adamtsl4	-1.4644	Persistent Decrease	Adamtsl4	0.35073	NA	NA	NA	NA	NA	NA	NA	NA	NA	NA	Adamtsl4	-1.6847	Persistent Decrease	NA	NA	NA	NA	NA	NA	NA	NA	NA	NA	NA	NA	NA	NA	NA	NA	NA	NA	NA	NA	0.341395592	NA	NA	NA	FALSE	TRUE
ADAMTSL5	0.635498833	2	2	2	4	Adamtsl5	0.71233	Persistent Increase	Adamtsl5	-0.35098	NA	NA	NA	NA	NA	NA	NA	NA	NA	NA	Adamtsl5	0.5043	Persistent Increase	NA	NA	NA	NA	NA	NA	NA	NA	NA	NA	NA	NA	NA	NA	NA	NA	NA	NA	NA	NA	NA	-0.974385333	NA	NA	FALSE	TRUE
ADAR	0.26554	1	0	1	1	NA	NA	NA	NA	NA	NA	NA	NA	NA	NA	NA	NA	NA	NA	NA	Adar	0.26554	Early Transient Increase	NA	NA	NA	NA	NA	NA	NA	NA	NA	NA	NA	NA	NA	NA	NA	NA	NA	NA	NA	NA	NA	NA	NA	NA	FALSE	FALSE
ADARB1	0.571049703	2	1	2	3	Adarb1	0.42667	Persistent Increase	NA	NA	NA	NA	NA	NA	NA	NA	NA	NA	NA	NA	Adarb1	0.78068	Persistent Increase	NA	NA	NA	NA	NA	NA	NA	NA	NA	NA	NA	NA	NA	NA	NA	NA	NA	NA	NA	NA	NA	-0.50579911	NA	NA	FALSE	TRUE
ADAT1	0.51022	1	0	1	1	NA	NA	NA	NA	NA	NA	NA	NA	NA	NA	NA	NA	NA	NA	NA	Adat1	0.51022	Early Transient Increase	NA	NA	NA	NA	NA	NA	NA	NA	NA	NA	NA	NA	NA	NA	NA	NA	NA	NA	NA	NA	NA	NA	NA	NA	FALSE	FALSE
ADAT2	0.462262722	1	1	1	2	NA	NA	NA	Adat2	0.41898	NA	NA	NA	NA	NA	NA	NA	NA	NA	NA	NA	NA	NA	NA	NA	NA	NA	NA	NA	NA	NA	NA	NA	NA	NA	NA	NA	NA	NA	NA	NA	NA	NA	NA	-0.505545444	NA	NA	FALSE	FALSE
ADCK1	0.307925	0	2	2	2	Adck1	-0.29953	Persistent Decrease	NA	NA	NA	NA	NA	NA	NA	NA	NA	NA	NA	NA	Adck1	-0.31632	Persistent Decrease	NA	NA	NA	NA	NA	NA	NA	NA	NA	NA	NA	NA	NA	NA	NA	NA	NA	NA	NA	NA	NA	NA	NA	NA	FALSE	TRUE
ADCK5	0.380042982	0	1	1	1	NA	NA	NA	NA	NA	NA	NA	NA	NA	NA	NA	NA	NA	NA	NA	NA	NA	NA	NA	NA	NA	NA	NA	NA	NA	NA	NA	NA	NA	NA	NA	NA	NA	NA	NA	NA	NA	NA	-0.380042982	NA	NA	NA	FALSE	FALSE
ADCY2	0.978767245	1	0	1	1	NA	NA	NA	NA	NA	NA	NA	NA	NA	NA	NA	NA	NA	NA	NA	NA	NA	NA	NA	NA	NA	NA	NA	NA	NA	NA	NA	NA	NA	NA	NA	NA	NA	NA	NA	NA	NA	NA	NA	0.978767245	NA	NA	FALSE	FALSE
ADCY3	1.026722153	1	1	1	2	NA	NA	NA	NA	NA	NA	NA	NA	NA	NA	NA	NA	NA	NA	NA	NA	NA	NA	NA	NA	NA	NA	NA	NA	NA	NA	NA	NA	NA	NA	NA	NA	NA	NA	NA	NA	NA	NA	NA	0.435359621	NA	-1.618084685	FALSE	FALSE
ADCY4	0.714015354	1	0	1	1	NA	NA	NA	NA	NA	NA	NA	NA	NA	NA	NA	NA	NA	NA	NA	NA	NA	NA	NA	NA	NA	NA	NA	NA	NA	NA	NA	NA	NA	NA	NA	NA	NA	NA	NA	NA	NA	NA	0.714015354	NA	NA	NA	FALSE	FALSE
ADCY5	0.628610165	2	0	2	2	NA	NA	NA	NA	NA	NA	NA	NA	NA	NA	NA	NA	NA	NA	NA	NA	NA	NA	NA	NA	NA	NA	NA	NA	NA	NA	NA	NA	NA	NA	NA	NA	NA	NA	NA	NA	NA	NA	0.52737962	0.729840709	NA	NA	FALSE	FALSE
ADCY6	1.673863611	1	1	1	2	NA	NA	NA	NA	NA	NA	NA	NA	NA	NA	NA	NA	NA	NA	NA	NA	NA	NA	NA	NA	NA	NA	NA	NA	Adcy6	-3.05526676	Late Decrease	NA	NA	NA	NA	NA	NA	NA	NA	NA	NA	NA	0.292460461	NA	NA	NA	FALSE	FALSE
ADCY7	0.36997069	1	2	2	3	Adcy7	-0.21618	Persistent Decrease	NA	NA	NA	NA	NA	NA	NA	NA	NA	NA	NA	NA	Adcy7	-0.35093	Persistent Decrease	NA	NA	NA	NA	NA	NA	NA	NA	NA	NA	NA	NA	NA	NA	NA	NA	NA	NA	NA	NA	0.542802069	NA	NA	NA	FALSE	TRUE
ADCY8	1.35845	0	2	2	2	Adcy8	-1.2225	Persistent Decrease	NA	NA	NA	NA	NA	NA	NA	NA	NA	NA	NA	NA	Adcy8	-1.4944	Persistent Decrease	NA	NA	NA	NA	NA	NA	NA	NA	NA	NA	NA	NA	NA	NA	NA	NA	NA	NA	NA	NA	NA	NA	NA	NA	FALSE	TRUE
ADCY9	0.381062338	1	0	1	1	NA	NA	NA	NA	NA	NA	NA	NA	NA	NA	NA	NA	NA	NA	NA	NA	NA	NA	NA	NA	NA	NA	NA	NA	NA	NA	NA	NA	NA	NA	NA	NA	NA	NA	NA	NA	NA	NA	0.381062338	NA	NA	NA	FALSE	FALSE
ADD2	2.3729	2	0	2	2	Add2	2.1938	Persistent Increase	NA	NA	NA	NA	NA	NA	NA	NA	NA	NA	NA	NA	Add2	2.552	Persistent Increase	NA	NA	NA	NA	NA	NA	NA	NA	NA	NA	NA	NA	NA	NA	NA	NA	NA	NA	NA	NA	NA	NA	NA	NA	FALSE	TRUE
ADD3	0.887057233	5	0	5	5	Add3	0.65556	Persistent Increase	NA	NA	NA	NA	NA	NA	NA	NA	NA	NA	NA	NA	Add3	0.67197	Persistent Increase	NA	NA	NA	NA	NA	NA	Add3	0.403916065	Persistent Increase	Add3	2.317034352	Persistent Increase	NA	NA	NA	NA	NA	NA	NA	NA	NA	0.38680575	NA	NA	FALSE	TRUE
ADGB	1.5583	0	2	2	2	Adgb	-1.6496	Persistent Decrease	NA	NA	NA	NA	NA	NA	NA	NA	NA	NA	NA	NA	Adgb	-1.467	Persistent Decrease	NA	NA	NA	NA	NA	NA	NA	NA	NA	NA	NA	NA	NA	NA	NA	NA	NA	NA	NA	NA	NA	NA	NA	NA	FALSE	TRUE
ADGRA2	1.191919636	3	2	3	5	Adgra2	0.63687	Persistent Increase	NA	NA	NA	NA	NA	NA	NA	NA	NA	NA	NA	NA	Adgra2	0.27217	Persistent Increase	NA	NA	NA	NA	NA	NA	Adgra2	-1.991586782	Persistent Decrease	Adgra2	-2.69795226	Persistent Decrease	NA	NA	NA	NA	NA	NA	NA	NA	NA	0.361019137	NA	NA	FALSE	TRUE
ADGRA3	0.298938766	1	1	1	2	Adgra3	-0.24301	Late Decrease	NA	NA	NA	NA	NA	NA	NA	NA	NA	NA	NA	NA	NA	NA	NA	NA	NA	NA	NA	NA	NA	NA	NA	NA	NA	NA	NA	NA	NA	NA	NA	NA	NA	NA	NA	0.354867531	NA	NA	NA	FALSE	TRUE
ADGRB2	0.661241044	1	1	1	2	NA	NA	NA	Adgrb2	-0.82559	NA	NA	NA	NA	NA	NA	NA	NA	NA	NA	NA	NA	NA	NA	NA	NA	NA	NA	NA	NA	NA	NA	NA	NA	NA	NA	NA	NA	NA	NA	NA	NA	NA	NA	0.496892088	NA	NA	FALSE	FALSE
ADGRB3	0.783436664	1	0	1	1	NA	NA	NA	NA	NA	NA	NA	NA	NA	NA	NA	NA	NA	NA	NA	NA	NA	NA	NA	NA	NA	NA	NA	NA	NA	NA	NA	NA	NA	NA	NA	NA	NA	NA	NA	NA	NA	NA	NA	0.783436664	NA	NA	FALSE	FALSE
ADGRD1	1.27652	2	1	2	3	Adgrd1	1.715	Persistent Increase	Adgrd1	-0.38516	NA	NA	NA	NA	NA	NA	NA	NA	NA	NA	Adgrd1	1.7294	Persistent Increase	NA	NA	NA	NA	NA	NA	NA	NA	NA	NA	NA	NA	NA	NA	NA	NA	NA	NA	NA	NA	NA	NA	NA	NA	FALSE	TRUE
ADGRE5	1.032386762	3	2	3	5	Adgre5	1.3759	Persistent Increase	NA	NA	NA	NA	NA	NA	NA	NA	NA	NA	NA	NA	Adgre5	1.373	Persistent Increase	NA	NA	NA	NA	NA	NA	Adgre5	-0.913247346	Persistent Decrease	Adgre5	-1.003071845	Persistent Decrease	NA	NA	NA	NA	NA	NA	NA	NA	0.496714617	NA	NA	NA	FALSE	TRUE
ADGRF5	0.506973355	2	0	2	2	NA	NA	NA	Adgrf5	0.42353	NA	NA	NA	NA	NA	NA	NA	NA	NA	NA	NA	NA	NA	NA	NA	NA	NA	NA	NA	NA	NA	NA	NA	NA	NA	NA	NA	NA	NA	NA	NA	NA	NA	NA	0.59041671	NA	NA	FALSE	FALSE
ADGRG1	1.102059911	2	1	2	3	Adgrg1	1.2373	Persistent Increase	NA	NA	NA	NA	NA	NA	NA	NA	NA	NA	NA	NA	Adgrg1	1.4889	Persistent Increase	NA	NA	NA	NA	NA	NA	NA	NA	NA	NA	NA	NA	NA	NA	NA	NA	NA	NA	NA	NA	NA	-0.579979733	NA	NA	FALSE	TRUE
ADGRG2	1.3897	0	2	2	2	Adgrg2	-1.2693	Persistent Decrease	NA	NA	NA	NA	NA	NA	NA	NA	NA	NA	NA	NA	Adgrg2	-1.5101	Persistent Decrease	NA	NA	NA	NA	NA	NA	NA	NA	NA	NA	NA	NA	NA	NA	NA	NA	NA	NA	NA	NA	NA	NA	NA	NA	FALSE	TRUE
ADGRG6	0.882371785	2	1	2	3	Adgrg6	0.87268	Persistent Increase	NA	NA	NA	NA	NA	NA	NA	NA	NA	NA	NA	NA	Adgrg6	0.7927	Persistent Increase	NA	NA	NA	NA	NA	NA	NA	NA	NA	NA	NA	NA	NA	NA	NA	NA	NA	NA	NA	NA	NA	-0.981735355	NA	NA	FALSE	TRUE
ADGRL1	0.66607655	2	2	2	4	Adgrl1	-0.77857	Persistent Decrease	NA	NA	NA	NA	NA	NA	NA	NA	NA	NA	NA	NA	Adgrl1	-0.95322	Persistent Decrease	NA	NA	NA	NA	NA	NA	NA	NA	NA	NA	NA	NA	NA	NA	NA	NA	NA	NA	NA	NA	0.315815571	0.616700629	NA	NA	FALSE	TRUE
ADGRL2	0.946488219	2	2	2	4	Adgrl2	-1.4851	Persistent Decrease	NA	NA	NA	NA	NA	NA	NA	NA	NA	NA	NA	NA	Adgrl2	-1.39	Persistent Decrease	NA	NA	NA	NA	NA	NA	NA	NA	NA	NA	NA	NA	NA	NA	NA	NA	NA	NA	NA	NA	0.512734533	0.398118343	NA	NA	FALSE	TRUE
ADGRL3	0.499922307	1	0	1	1	NA	NA	NA	NA	NA	NA	NA	NA	NA	NA	NA	NA	NA	NA	NA	NA	NA	NA	NA	NA	NA	NA	NA	NA	NA	NA	NA	NA	NA	NA	NA	NA	NA	NA	NA	NA	NA	NA	NA	0.499922307	NA	NA	FALSE	FALSE
ADGRL4	0.780617444	1	1	1	2	Adgrl4	-1.1895	Late Decrease	NA	NA	NA	NA	NA	NA	NA	NA	NA	NA	NA	NA	NA	NA	NA	NA	NA	NA	NA	NA	NA	NA	NA	NA	NA	NA	NA	NA	NA	NA	NA	NA	NA	NA	NA	0.371734887	NA	NA	NA	FALSE	TRUE
ADH1	2.4554	0	2	2	2	Adh1	-2.4589	Persistent Decrease	NA	NA	NA	NA	NA	NA	NA	NA	NA	NA	NA	NA	Adh1	-2.4519	Persistent Decrease	NA	NA	NA	NA	NA	NA	NA	NA	NA	NA	NA	NA	NA	NA	NA	NA	NA	NA	NA	NA	NA	NA	NA	NA	FALSE	TRUE
ADH5	2.580561214	0	2	2	2	NA	NA	NA	NA	NA	NA	NA	NA	NA	NA	NA	NA	NA	NA	NA	NA	NA	NA	NA	NA	NA	NA	NA	NA	Adh5	-2.807723085	Late Decrease	Adh5	-2.353399342	Early Transient Decrease	NA	NA	NA	NA	NA	NA	NA	NA	NA	NA	NA	NA	FALSE	FALSE
ADH7	1.395	0	2	2	2	Adh7	-1.4127	Persistent Decrease	NA	NA	NA	NA	NA	NA	NA	NA	NA	NA	NA	NA	Adh7	-1.3773	Persistent Decrease	NA	NA	NA	NA	NA	NA	NA	NA	NA	NA	NA	NA	NA	NA	NA	NA	NA	NA	NA	NA	NA	NA	NA	NA	FALSE	TRUE
ADI1	0.301742455	0	1	1	1	NA	NA	NA	NA	NA	NA	NA	NA	NA	NA	NA	NA	NA	NA	NA	NA	NA	NA	NA	NA	NA	NA	NA	NA	NA	NA	NA	NA	NA	NA	NA	NA	NA	NA	NA	NA	NA	NA	NA	-0.301742455	NA	NA	FALSE	FALSE
ADIPOR1	0.193020505	0	3	3	3	Adipor1	-0.15583	Persistent Decrease	NA	NA	NA	NA	NA	NA	NA	NA	NA	NA	NA	NA	Adipor1	-0.17179	Persistent Decrease	NA	NA	NA	NA	NA	NA	NA	NA	NA	NA	NA	NA	NA	NA	NA	NA	NA	NA	NA	NA	NA	-0.251441514	NA	NA	FALSE	TRUE
ADK	0.620638626	1	2	2	3	Adk	-0.60895	Persistent Decrease	NA	NA	NA	NA	NA	NA	NA	NA	NA	NA	NA	NA	Adk	-0.5831	Persistent Decrease	NA	NA	NA	NA	NA	NA	NA	NA	NA	NA	NA	NA	NA	NA	NA	NA	NA	NA	NA	NA	NA	NA	NA	0.669865879	FALSE	TRUE
ADM	1.081689086	1	3	3	4	Adm	-1.2801	Persistent Decrease	NA	NA	NA	NA	ENSG00000148926	ENSMUSG00000030790	Adm	1.341	NA	NA	NA	NA	Adm	-1.3978	Persistent Decrease	NA	NA	NA	NA	NA	NA	NA	NA	NA	NA	NA	NA	NA	NA	NA	NA	NA	NA	NA	NA	-0.307856344	NA	NA	NA	FALSE	TRUE
ADNP	0.754797599	3	1	3	4	Adnp	-0.72276	Late Decrease	NA	NA	NA	NA	NA	NA	NA	NA	NA	NA	NA	NA	NA	NA	NA	NA	NA	NA	NA	NA	NA	Adnp	1.517917645	Persistent Increase	Adnp	0.470766292	Persistent Increase	NA	NA	NA	NA	NA	NA	NA	NA	0.307746457	NA	NA	NA	FALSE	TRUE
ADO	0.52635	2	0	2	2	Ado	0.44876	Persistent Increase	NA	NA	NA	NA	NA	NA	NA	NA	NA	NA	NA	NA	Ado	0.60394	Persistent Increase	NA	NA	NA	NA	NA	NA	NA	NA	NA	NA	NA	NA	NA	NA	NA	NA	NA	NA	NA	NA	NA	NA	NA	NA	FALSE	TRUE
ADORA1	1.090681054	2	1	2	3	Adora1	1.3724	Persistent Increase	NA	NA	NA	NA	NA	NA	NA	NA	NA	NA	NA	NA	Adora1	1.2032	Persistent Increase	NA	NA	NA	NA	NA	NA	NA	NA	NA	NA	NA	NA	Adora1	-0.696443161	NA	NA	NA	NA	NA	NA	NA	NA	NA	NA	FALSE	TRUE
ADORA2A	1.1357	1	0	1	1	NA	NA	NA	NA	NA	NA	NA	NA	NA	NA	NA	NA	NA	NA	NA	Adora2a	1.1357	Early Transient Increase	NA	NA	NA	NA	NA	NA	NA	NA	NA	NA	NA	NA	NA	NA	NA	NA	NA	NA	NA	NA	NA	NA	NA	NA	FALSE	FALSE
ADORA2B	0.736066585	3	1	3	4	Adora2b	0.71933	Persistent Increase	NA	NA	NA	NA	ENSG00000170425	ENSMUSG00000018500	Adora2b	-0.96578	NA	NA	NA	NA	Adora2b	0.81099	Persistent Increase	NA	NA	NA	NA	NA	NA	NA	NA	NA	NA	NA	NA	NA	NA	NA	NA	NA	NA	NA	NA	0.448166339	NA	NA	NA	FALSE	TRUE
ADPGK	0.608179684	0	3	3	3	Adpgk	-0.52698	Persistent Decrease	NA	NA	NA	NA	NA	NA	NA	NA	NA	NA	NA	NA	Adpgk	-0.59221	Persistent Decrease	NA	NA	NA	NA	NA	NA	NA	NA	NA	NA	NA	NA	NA	NA	NA	NA	NA	NA	NA	NA	NA	NA	NA	-0.705349053	FALSE	TRUE
ADPRH	0.22455	1	0	1	1	Adprh	0.22455	Late Increase	NA	NA	NA	NA	NA	NA	NA	NA	NA	NA	NA	NA	NA	NA	NA	NA	NA	NA	NA	NA	NA	NA	NA	NA	NA	NA	NA	NA	NA	NA	NA	NA	NA	NA	NA	NA	NA	NA	NA	FALSE	TRUE
ADPRHL1	1.164055	0	2	2	2	Adprhl1	-0.83491	Persistent Decrease	NA	NA	NA	NA	NA	NA	NA	NA	NA	NA	NA	NA	Adprhl1	-1.4932	Persistent Decrease	NA	NA	NA	NA	NA	NA	NA	NA	NA	NA	NA	NA	NA	NA	NA	NA	NA	NA	NA	NA	NA	NA	NA	NA	FALSE	TRUE
ADPRM	0.33298	1	0	1	1	Adprm	0.33298	Late Increase	NA	NA	NA	NA	NA	NA	NA	NA	NA	NA	NA	NA	NA	NA	NA	NA	NA	NA	NA	NA	NA	NA	NA	NA	NA	NA	NA	NA	NA	NA	NA	NA	NA	NA	NA	NA	NA	NA	NA	FALSE	TRUE
ADPRS	0.476602464	1	4	4	5	Adprs	-0.56578	Persistent Decrease	NA	NA	NA	NA	NA	NA	NA	NA	NA	NA	NA	NA	Adprs	-0.50077	Persistent Decrease	NA	NA	NA	NA	NA	NA	NA	NA	NA	NA	NA	NA	NA	NA	NA	NA	NA	NA	NA	NA	-0.537391561	-0.385925174	NA	0.393145585	FALSE	TRUE
ADRA1B	2.31165	0	2	2	2	Adra1b	-2.3532	Persistent Decrease	NA	NA	NA	NA	NA	NA	NA	NA	NA	NA	NA	NA	Adra1b	-2.2701	Persistent Decrease	NA	NA	NA	NA	NA	NA	NA	NA	NA	NA	NA	NA	NA	NA	NA	NA	NA	NA	NA	NA	NA	NA	NA	NA	FALSE	TRUE
ADRA1D	1.7923	0	2	2	2	Adra1d	-1.6279	Persistent Decrease	NA	NA	NA	NA	NA	NA	NA	NA	NA	NA	NA	NA	Adra1d	-1.9567	Persistent Decrease	NA	NA	NA	NA	NA	NA	NA	NA	NA	NA	NA	NA	NA	NA	NA	NA	NA	NA	NA	NA	NA	NA	NA	NA	FALSE	TRUE
ADRB1	1.60145	2	0	2	2	Adrb1	1.6719	Persistent Increase	NA	NA	NA	NA	NA	NA	NA	NA	NA	NA	NA	NA	Adrb1	1.531	Persistent Increase	NA	NA	NA	NA	NA	NA	NA	NA	NA	NA	NA	NA	NA	NA	NA	NA	NA	NA	NA	NA	NA	NA	NA	NA	FALSE	TRUE
ADRB2	0.615449326	4	0	4	4	Adrb2	0.39787	Persistent Increase	NA	NA	NA	NA	NA	NA	NA	NA	NA	NA	NA	NA	Adrb2	0.34936	Persistent Increase	NA	NA	NA	NA	NA	NA	NA	NA	NA	NA	NA	NA	NA	NA	NA	NA	NA	NA	NA	NA	0.746213818	0.968353487	NA	NA	FALSE	TRUE
ADRB3	0.982954663	0	1	1	1	NA	NA	NA	NA	NA	NA	NA	NA	NA	NA	NA	NA	NA	NA	NA	NA	NA	NA	NA	NA	NA	NA	NA	NA	NA	NA	NA	NA	NA	NA	Adrb3	-0.982954663	NA	NA	NA	NA	NA	NA	NA	NA	NA	NA	FALSE	FALSE
ADRM1	0.315385952	1	1	1	2	NA	NA	NA	NA	NA	NA	NA	NA	NA	NA	NA	NA	NA	NA	NA	NA	NA	NA	NA	NA	NA	NA	NA	NA	NA	NA	NA	NA	NA	NA	NA	NA	NA	NA	NA	NA	NA	NA	NA	-0.382297823	NA	0.24847408	FALSE	FALSE
ADSL	0.408876229	2	2	2	4	Adsl	0.20931	Persistent Increase	NA	NA	Adsl	-0.494861846	NA	NA	NA	NA	NA	NA	NA	NA	Adsl	0.1841	Persistent Increase	Adsl	-0.74723307	Late Decrease	NA	NA	NA	NA	NA	NA	NA	NA	NA	NA	NA	NA	NA	NA	NA	NA	NA	NA	NA	NA	NA	FALSE	TRUE
ADSS	0.20301	0	1	1	1	NA	NA	NA	NA	NA	NA	NA	NA	NA	NA	NA	NA	NA	NA	NA	Adss	-0.20301	Early Transient Decrease	NA	NA	NA	NA	NA	NA	NA	NA	NA	NA	NA	NA	NA	NA	NA	NA	NA	NA	NA	NA	NA	NA	NA	NA	FALSE	FALSE
ADSS1	0.822659488	0	1	1	1	NA	NA	NA	NA	NA	NA	NA	NA	NA	NA	NA	NA	NA	NA	NA	NA	NA	NA	NA	NA	NA	NA	NA	NA	NA	NA	NA	NA	NA	NA	NA	NA	NA	NA	NA	NA	NA	NA	NA	NA	-0.822659488	NA	FALSE	FALSE
ADSS2	0.239291353	0	2	2	2	NA	NA	NA	NA	NA	NA	NA	NA	NA	NA	NA	NA	NA	NA	NA	NA	NA	NA	NA	NA	NA	NA	NA	NA	NA	NA	NA	NA	NA	NA	NA	NA	NA	NA	NA	NA	NA	NA	-0.185701698	NA	-0.292881008	NA	FALSE	FALSE
ADSSL1	0.22253	0	1	1	1	NA	NA	NA	NA	NA	NA	NA	NA	NA	NA	NA	NA	NA	NA	NA	Adssl1	-0.22253	Early Transient Decrease	NA	NA	NA	NA	NA	NA	NA	NA	NA	NA	NA	NA	NA	NA	NA	NA	NA	NA	NA	NA	NA	NA	NA	NA	FALSE	FALSE
AEBP1	1.456217759	2	2	2	4	Aebp1	-2.4254	Persistent Decrease	Aebp1	0.38846	NA	NA	NA	NA	NA	NA	NA	NA	NA	NA	Aebp1	-2.5885	Persistent Decrease	NA	NA	NA	NA	NA	NA	NA	NA	NA	NA	NA	NA	NA	NA	NA	NA	NA	NA	NA	NA	0.422511036	NA	NA	NA	FALSE	TRUE
AEN	0.507957081	2	2	2	4	Aen	0.78638	Persistent Increase	NA	NA	NA	NA	NA	NA	NA	NA	NA	NA	NA	NA	Aen	0.36066	Persistent Increase	NA	NA	NA	NA	NA	NA	NA	NA	NA	NA	NA	NA	NA	NA	NA	NA	NA	NA	NA	NA	-0.377250796	-0.507537527	NA	NA	FALSE	TRUE
AFAP1	2.236541791	2	0	2	2	NA	NA	NA	NA	NA	NA	NA	NA	NA	NA	NA	NA	NA	NA	NA	NA	NA	NA	NA	NA	NA	NA	NA	NA	Afap1	2.144872793	Late Increase	Afap1	2.328210788	Early Transient Increase	NA	NA	NA	NA	NA	NA	NA	NA	NA	NA	NA	NA	FALSE	FALSE
AFAP1L1	0.39534	2	0	2	2	Afap1l1	0.50533	Late Increase	Afap1l1	0.28535	NA	NA	NA	NA	NA	NA	NA	NA	NA	NA	NA	NA	NA	NA	NA	NA	NA	NA	NA	NA	NA	NA	NA	NA	NA	NA	NA	NA	NA	NA	NA	NA	NA	NA	NA	NA	NA	FALSE	TRUE
AFAP1L2	0.363994295	0	3	3	3	Afap1l2	-0.30906	Persistent Decrease	NA	NA	NA	NA	NA	NA	NA	NA	NA	NA	NA	NA	Afap1l2	-0.2521	Persistent Decrease	NA	NA	NA	NA	NA	NA	NA	NA	NA	NA	NA	NA	Afap1l2	-0.530822886	NA	NA	NA	NA	NA	NA	NA	NA	NA	NA	FALSE	TRUE
AFDN	0.360610084	1	4	4	5	Afdn	-0.23871	Late Decrease	NA	NA	NA	NA	NA	NA	NA	NA	NA	NA	NA	NA	NA	NA	NA	NA	NA	NA	NA	NA	NA	Afdn	-0.229104284	Persistent Decrease	Afdn	-0.699823024	Early Transient Decrease	NA	NA	NA	NA	NA	NA	NA	NA	0.431804122	NA	-0.203608992	NA	FALSE	TRUE
AFF1	0.596681705	4	1	4	5	NA	NA	NA	Aff1	0.21153	NA	NA	NA	NA	NA	NA	NA	NA	NA	NA	Aff1	0.23792	Early Transient Increase	NA	NA	NA	NA	NA	NA	NA	NA	NA	Aff1	-1.147319019	Early Transient Decrease	NA	NA	NA	NA	NA	NA	NA	NA	0.612468629	0.774170878	NA	NA	FALSE	FALSE
AFF3	2.530128718	0	4	4	4	Aff3	-3.9373	Persistent Decrease	NA	NA	NA	NA	NA	NA	NA	NA	NA	NA	NA	NA	Aff3	-4.1913	Persistent Decrease	NA	NA	NA	NA	NA	NA	NA	NA	NA	NA	NA	NA	NA	NA	NA	NA	NA	NA	NA	NA	NA	NA	-0.827735042	-1.164179828	FALSE	TRUE
AFF4	0.311161401	1	1	1	2	NA	NA	NA	NA	NA	NA	NA	NA	NA	NA	NA	NA	NA	NA	NA	Aff4	0.18377	Early Transient Increase	NA	NA	NA	NA	NA	NA	NA	NA	NA	NA	NA	NA	NA	NA	NA	NA	NA	NA	NA	NA	NA	NA	NA	-0.438552802	FALSE	FALSE
AFG1L	0.31286	0	1	1	1	NA	NA	NA	Afg1l	-0.31286	NA	NA	NA	NA	NA	NA	NA	NA	NA	NA	NA	NA	NA	NA	NA	NA	NA	NA	NA	NA	NA	NA	NA	NA	NA	NA	NA	NA	NA	NA	NA	NA	NA	NA	NA	NA	NA	FALSE	FALSE
AFG3L1	0.34215	2	0	2	2	Afg3l1	0.32731	Persistent Increase	NA	NA	NA	NA	NA	NA	NA	NA	NA	NA	NA	NA	Afg3l1	0.35699	Persistent Increase	NA	NA	NA	NA	NA	NA	NA	NA	NA	NA	NA	NA	NA	NA	NA	NA	NA	NA	NA	NA	NA	NA	NA	NA	FALSE	TRUE
AFTPH	1.308403107	1	1	1	2	NA	NA	NA	NA	NA	NA	NA	NA	NA	NA	NA	NA	NA	NA	NA	NA	NA	NA	NA	NA	NA	NA	NA	NA	Aftph	-2.339966364	Late Decrease	NA	NA	NA	NA	NA	NA	NA	NA	NA	NA	NA	0.276839849	NA	NA	NA	FALSE	FALSE
AGA	0.3099	0	2	2	2	Aga	-0.29094	Persistent Decrease	NA	NA	NA	NA	NA	NA	NA	NA	NA	NA	NA	NA	Aga	-0.32886	Persistent Decrease	NA	NA	NA	NA	NA	NA	NA	NA	NA	NA	NA	NA	NA	NA	NA	NA	NA	NA	NA	NA	NA	NA	NA	NA	FALSE	TRUE
AGAP1	0.987520387	3	0	3	3	Agap1	1.18	Persistent Increase	NA	NA	NA	NA	NA	NA	NA	NA	NA	NA	NA	NA	Agap1	1.266	Persistent Increase	NA	NA	NA	NA	NA	NA	NA	NA	NA	NA	NA	NA	NA	NA	NA	NA	NA	NA	NA	NA	0.516561162	NA	NA	NA	FALSE	TRUE
AGAP2	0.976155274	2	0	2	2	NA	NA	NA	NA	NA	NA	NA	NA	NA	NA	NA	NA	NA	NA	NA	NA	NA	NA	NA	NA	NA	NA	NA	NA	NA	NA	NA	NA	NA	NA	NA	NA	NA	NA	NA	NA	NA	NA	0.855160908	1.09714964	NA	NA	FALSE	FALSE
AGAP3	1.388428933	2	4	4	6	NA	NA	NA	NA	NA	NA	NA	NA	NA	NA	NA	NA	NA	NA	NA	Agap3	0.18558	Early Transient Increase	NA	NA	NA	NA	NA	NA	Agap3	-3.165405667	Persistent Decrease	Agap3	-3.548816286	Persistent Decrease	NA	NA	NA	NA	NA	NA	NA	NA	NA	0.23644038	-0.886554599	-0.307776668	FALSE	FALSE
AGAP9	1.0227	1	0	1	1	NA	NA	NA	NA	NA	NA	NA	ENSG00000204172	NA	NA	1.0227	NA	NA	NA	NA	NA	NA	NA	NA	NA	NA	NA	NA	NA	NA	NA	NA	NA	NA	NA	NA	NA	NA	NA	NA	NA	NA	NA	NA	NA	NA	NA	FALSE	FALSE
AGFG1	0.550500032	0	4	4	4	Agfg1	-0.44054	Persistent Decrease	NA	NA	NA	NA	NA	NA	NA	NA	NA	NA	NA	NA	Agfg1	-0.43837	Persistent Decrease	NA	NA	NA	NA	NA	NA	Agfg1	-0.762588626	Persistent Decrease	Agfg1	-0.560501503	Persistent Decrease	NA	NA	NA	NA	NA	NA	NA	NA	NA	NA	NA	NA	FALSE	TRUE
AGFG2	0.722715591	0	3	3	3	Agfg2	-0.79202	Persistent Decrease	NA	NA	NA	NA	NA	NA	NA	NA	NA	NA	NA	NA	Agfg2	-0.95895	Persistent Decrease	NA	NA	NA	NA	NA	NA	NA	NA	NA	NA	NA	NA	NA	NA	NA	NA	NA	NA	NA	NA	NA	NA	-0.417176772	NA	FALSE	TRUE
AGK	0.669814018	0	3	3	3	Agk	-0.74969	Persistent Decrease	NA	NA	NA	NA	NA	NA	NA	NA	NA	NA	NA	NA	Agk	-0.80845	Persistent Decrease	NA	NA	NA	NA	NA	NA	NA	NA	NA	NA	NA	NA	NA	NA	NA	NA	NA	NA	NA	NA	NA	-0.451302054	NA	NA	FALSE	TRUE
AGL	0.312942334	3	1	3	4	Agl	0.28901	Persistent Increase	NA	NA	NA	NA	NA	NA	NA	NA	NA	NA	NA	NA	Agl	0.2499	Persistent Increase	NA	NA	NA	NA	NA	NA	NA	NA	NA	NA	NA	NA	NA	NA	NA	NA	NA	NA	NA	NA	0.351142489	NA	-0.361716847	NA	FALSE	TRUE
AGO1	0.280427238	1	1	1	2	NA	NA	NA	NA	NA	NA	NA	NA	NA	NA	NA	NA	NA	NA	NA	Ago1	0.32546	Early Transient Increase	NA	NA	NA	NA	NA	NA	NA	NA	NA	NA	NA	NA	NA	NA	NA	NA	NA	NA	NA	NA	NA	NA	-0.235394476	NA	FALSE	FALSE
AGO2	0.426323043	2	1	2	3	Ago2	0.37095	Persistent Increase	NA	NA	NA	NA	NA	NA	NA	NA	NA	NA	NA	NA	Ago2	0.39154	Persistent Increase	NA	NA	NA	NA	NA	NA	NA	NA	NA	Ago2	-0.516479128	Early Transient Decrease	NA	NA	NA	NA	NA	NA	NA	NA	NA	NA	NA	NA	FALSE	TRUE
AGO3	0.339937592	4	1	4	5	Ago3	0.361	Persistent Increase	NA	NA	NA	NA	NA	NA	NA	NA	NA	NA	NA	NA	Ago3	0.43844	Persistent Increase	NA	NA	NA	NA	NA	NA	NA	NA	NA	NA	NA	NA	NA	NA	NA	NA	NA	NA	NA	NA	0.346291761	0.267612103	-0.286344098	NA	FALSE	TRUE
AGPAT1	0.294983333	3	0	3	3	Agpat1	0.26903	Persistent Increase	Agpat1	0.24209	NA	NA	NA	NA	NA	NA	NA	NA	NA	NA	Agpat1	0.37383	Persistent Increase	NA	NA	NA	NA	NA	NA	NA	NA	NA	NA	NA	NA	NA	NA	NA	NA	NA	NA	NA	NA	NA	NA	NA	NA	FALSE	TRUE
AGPAT2	0.4008	0	3	3	3	Agpat2	-0.40416	Persistent Decrease	Agpat2	-0.41927	NA	NA	NA	NA	NA	NA	NA	NA	NA	NA	Agpat2	-0.37897	Persistent Decrease	NA	NA	NA	NA	NA	NA	NA	NA	NA	NA	NA	NA	NA	NA	NA	NA	NA	NA	NA	NA	NA	NA	NA	NA	FALSE	TRUE
AGPAT3	0.846761306	3	1	3	4	Agpat3	0.47779	Persistent Increase	NA	NA	NA	NA	NA	NA	NA	NA	NA	NA	NA	NA	Agpat3	0.54393	Persistent Increase	NA	NA	NA	NA	NA	NA	NA	NA	NA	NA	NA	NA	NA	NA	Agpat3	-2.087251194	Late Decrease	NA	NA	NA	0.27807403	NA	NA	NA	TRUE	TRUE
AGPAT4	0.708430217	3	0	3	3	Agpat4	0.84624	Persistent Increase	NA	NA	NA	NA	NA	NA	NA	NA	NA	NA	NA	NA	Agpat4	0.93401	Persistent Increase	NA	NA	NA	NA	NA	NA	NA	NA	NA	NA	NA	NA	NA	NA	NA	NA	NA	NA	NA	NA	0.34504065	NA	NA	NA	FALSE	TRUE
AGPAT5	0.558727986	2	3	3	5	Agpat5	0.66981	Persistent Increase	Agpat5	-0.26871	NA	NA	NA	NA	NA	NA	NA	NA	NA	NA	Agpat5	0.64636	Persistent Increase	NA	NA	NA	NA	NA	NA	NA	NA	NA	NA	NA	NA	NA	NA	NA	NA	NA	NA	NA	NA	NA	-0.337556941	NA	-0.871202988	FALSE	TRUE
AGPS	0.922613491	2	0	2	2	NA	NA	NA	NA	NA	NA	NA	NA	NA	NA	NA	NA	NA	NA	NA	Agps	0.18696	Early Transient Increase	NA	NA	NA	NA	NA	NA	NA	NA	NA	Agps	1.658266982	Early Transient Increase	NA	NA	NA	NA	NA	NA	NA	NA	NA	NA	NA	NA	FALSE	FALSE
AGTPBP1	0.372690161	0	3	3	3	Agtpbp1	-0.32901	Persistent Decrease	NA	NA	NA	NA	NA	NA	NA	NA	NA	NA	NA	NA	Agtpbp1	-0.4783	Persistent Decrease	NA	NA	NA	NA	NA	NA	NA	NA	NA	NA	NA	NA	NA	NA	NA	NA	NA	NA	NA	NA	NA	NA	-0.310760483	NA	FALSE	TRUE
AGTR1	0.503166964	0	2	2	2	NA	NA	NA	NA	NA	NA	NA	NA	NA	NA	NA	NA	NA	NA	NA	NA	NA	NA	NA	NA	NA	NA	NA	NA	NA	NA	NA	NA	NA	NA	NA	NA	NA	NA	NA	NA	NA	NA	-0.283806432	-0.722527495	NA	NA	FALSE	FALSE
AGTRAP	0.29558	0	1	1	1	Agtrap	-0.29558	Late Decrease	NA	NA	NA	NA	NA	NA	NA	NA	NA	NA	NA	NA	NA	NA	NA	NA	NA	NA	NA	NA	NA	NA	NA	NA	NA	NA	NA	NA	NA	NA	NA	NA	NA	NA	NA	NA	NA	NA	NA	FALSE	TRUE
AHCTF1	1.009563115	2	1	2	3	NA	NA	NA	Ahctf1	0.24283	NA	NA	NA	NA	NA	NA	NA	NA	NA	NA	NA	NA	NA	NA	NA	NA	NA	NA	NA	Ahctf1	2.561494588	Persistent Increase	Ahctf1	-0.224364757	Persistent Increase	NA	NA	NA	NA	NA	NA	NA	NA	NA	NA	NA	NA	FALSE	FALSE
AHCY	0.338768683	3	0	3	3	NA	NA	NA	NA	NA	NA	NA	NA	NA	NA	NA	NA	NA	NA	NA	Ahcy	0.28109	Early Transient Increase	NA	NA	NA	NA	NA	NA	NA	NA	NA	NA	NA	NA	NA	NA	NA	NA	NA	NA	NA	NA	NA	NA	0.308666013	0.426550035	FALSE	FALSE
AHCYL1	0.631740204	2	4	4	6	Ahcyl1	-0.31684	Persistent Decrease	NA	NA	NA	NA	NA	NA	NA	NA	NA	NA	NA	NA	Ahcyl1	-0.49028	Persistent Decrease	NA	NA	NA	NA	NA	NA	Ahcyl1	1.085764411	Early Decrease.Late Increase	Ahcyl1	-1.175413756	Early Transient Decrease	NA	NA	NA	NA	NA	Ahcyl1	0.451894364	Early Transient Increase	-0.270248692	NA	NA	NA	FALSE	TRUE
AHCYL2	1.331512539	5	0	5	5	Ahcyl2	0.40417	Persistent Increase	NA	NA	NA	NA	NA	NA	NA	NA	NA	NA	NA	NA	Ahcyl2	0.56341	Persistent Increase	NA	NA	NA	NA	NA	NA	Ahcyl2	3.693672432	Persistent Increase	Ahcyl2	1.274837956	Persistent Increase	NA	NA	NA	NA	NA	NA	NA	NA	NA	0.721472309	NA	NA	FALSE	TRUE
AHDC1	1.082324012	4	0	4	4	Ahdc1	0.31803	Persistent Increase	NA	NA	NA	NA	NA	NA	NA	NA	NA	NA	NA	NA	Ahdc1	0.27953	Persistent Increase	NA	NA	NA	NA	NA	NA	Ahdc1	1.945060042	Persistent Increase	Ahdc1	1.786676005	Persistent Increase	NA	NA	NA	NA	NA	NA	NA	NA	NA	NA	NA	NA	FALSE	TRUE
AHI1	0.699295	0	2	2	2	Ahi1	-0.71305	Persistent Decrease	NA	NA	NA	NA	NA	NA	NA	NA	NA	NA	NA	NA	Ahi1	-0.68554	Persistent Decrease	NA	NA	NA	NA	NA	NA	NA	NA	NA	NA	NA	NA	NA	NA	NA	NA	NA	NA	NA	NA	NA	NA	NA	NA	FALSE	TRUE
AHNAK	0.51043	1	0	1	1	NA	NA	NA	Ahnak	0.51043	NA	NA	NA	NA	NA	NA	NA	NA	NA	NA	NA	NA	NA	NA	NA	NA	NA	NA	NA	NA	NA	NA	NA	NA	NA	NA	NA	NA	NA	NA	NA	NA	NA	NA	NA	NA	NA	FALSE	FALSE
AHNAK2	0.26459	1	0	1	1	NA	NA	NA	NA	NA	NA	NA	NA	NA	NA	NA	NA	NA	NA	NA	Ahnak2	0.26459	Early Transient Increase	NA	NA	NA	NA	NA	NA	NA	NA	NA	NA	NA	NA	NA	NA	NA	NA	NA	NA	NA	NA	NA	NA	NA	NA	FALSE	FALSE
AHR	0.951928459	0	3	3	3	Ahr	-1.2665	Persistent Decrease	NA	NA	NA	NA	NA	NA	NA	NA	NA	NA	NA	NA	Ahr	-1.2732	Persistent Decrease	NA	NA	NA	NA	NA	NA	NA	NA	NA	NA	NA	NA	NA	NA	NA	NA	NA	NA	NA	NA	NA	NA	-0.316085376	NA	FALSE	TRUE
AHSA1	0.299578451	0	1	1	1	NA	NA	NA	NA	NA	NA	NA	NA	NA	NA	NA	NA	NA	NA	NA	NA	NA	NA	NA	NA	NA	NA	NA	NA	NA	NA	NA	NA	NA	NA	NA	NA	NA	NA	NA	NA	NA	NA	NA	-0.299578451	NA	NA	FALSE	FALSE
AHSA2	0.86362	2	0	2	2	Ahsa2	0.88211	Persistent Increase	NA	NA	NA	NA	NA	NA	NA	NA	NA	NA	NA	NA	Ahsa2	0.84513	Persistent Increase	NA	NA	NA	NA	NA	NA	NA	NA	NA	NA	NA	NA	NA	NA	NA	NA	NA	NA	NA	NA	NA	NA	NA	NA	FALSE	TRUE
AI429214	0.526715	2	0	2	2	AI429214	0.58125	Persistent Increase	NA	NA	NA	NA	NA	NA	NA	NA	NA	NA	NA	NA	AI429214	0.47218	Persistent Increase	NA	NA	NA	NA	NA	NA	NA	NA	NA	NA	NA	NA	NA	NA	NA	NA	NA	NA	NA	NA	NA	NA	NA	NA	FALSE	TRUE
AI467606	0.50549	2	0	2	2	AI467606	0.55077	Persistent Increase	NA	NA	NA	NA	NA	NA	NA	NA	NA	NA	NA	NA	AI467606	0.46021	Persistent Increase	NA	NA	NA	NA	NA	NA	NA	NA	NA	NA	NA	NA	NA	NA	NA	NA	NA	NA	NA	NA	NA	NA	NA	NA	FALSE	TRUE
AI504432	1.29525	2	0	2	2	AI504432	1.1478	Persistent Increase	NA	NA	NA	NA	NA	NA	NA	NA	NA	NA	NA	NA	AI504432	1.4427	Persistent Increase	NA	NA	NA	NA	NA	NA	NA	NA	NA	NA	NA	NA	NA	NA	NA	NA	NA	NA	NA	NA	NA	NA	NA	NA	FALSE	TRUE
AI597479	1.26912116	1	0	1	1	NA	NA	NA	NA	NA	NA	NA	NA	NA	NA	NA	NA	NA	NA	NA	NA	NA	NA	NA	NA	NA	NA	NA	NA	NA	NA	NA	AI597479	1.26912116	Early Transient Increase	NA	NA	NA	NA	NA	NA	NA	NA	NA	NA	NA	NA	FALSE	FALSE
AI606181	0.72753	2	0	2	2	AI606181	0.5696	Persistent Increase	NA	NA	NA	NA	NA	NA	NA	NA	NA	NA	NA	NA	AI606181	0.88546	Persistent Increase	NA	NA	NA	NA	NA	NA	NA	NA	NA	NA	NA	NA	NA	NA	NA	NA	NA	NA	NA	NA	NA	NA	NA	NA	FALSE	TRUE
AI661453	1.0928	0	1	1	1	AI661453	-1.0928	Late Decrease	NA	NA	NA	NA	NA	NA	NA	NA	NA	NA	NA	NA	NA	NA	NA	NA	NA	NA	NA	NA	NA	NA	NA	NA	NA	NA	NA	NA	NA	NA	NA	NA	NA	NA	NA	NA	NA	NA	NA	FALSE	TRUE
AI662270	1.77385	0	2	2	2	AI662270	-1.7168	Persistent Decrease	NA	NA	NA	NA	NA	NA	NA	NA	NA	NA	NA	NA	AI662270	-1.8309	Persistent Decrease	NA	NA	NA	NA	NA	NA	NA	NA	NA	NA	NA	NA	NA	NA	NA	NA	NA	NA	NA	NA	NA	NA	NA	NA	FALSE	TRUE
AI837181	0.17766	0	1	1	1	NA	NA	NA	NA	NA	NA	NA	NA	NA	NA	NA	NA	NA	NA	NA	AI837181	-0.17766	Early Transient Decrease	NA	NA	NA	NA	NA	NA	NA	NA	NA	NA	NA	NA	NA	NA	NA	NA	NA	NA	NA	NA	NA	NA	NA	NA	FALSE	FALSE
AI854703	0.48534	1	0	1	1	NA	NA	NA	AI854703	0.48534	NA	NA	NA	NA	NA	NA	NA	NA	NA	NA	NA	NA	NA	NA	NA	NA	NA	NA	NA	NA	NA	NA	NA	NA	NA	NA	NA	NA	NA	NA	NA	NA	NA	NA	NA	NA	NA	FALSE	FALSE
AI987944	0.411535	2	0	2	2	AI987944	0.4292	Persistent Increase	NA	NA	NA	NA	NA	NA	NA	NA	NA	NA	NA	NA	AI987944	0.39387	Persistent Increase	NA	NA	NA	NA	NA	NA	NA	NA	NA	NA	NA	NA	NA	NA	NA	NA	NA	NA	NA	NA	NA	NA	NA	NA	FALSE	TRUE
AIF1L	0.917594675	1	3	3	4	Aif1l	0.29403	Late Increase	Aif1l	-0.46984	NA	NA	NA	NA	NA	NA	NA	NA	NA	NA	NA	NA	NA	NA	NA	NA	NA	NA	NA	Aif1l	-1.187898572	Late Decrease	NA	NA	NA	NA	NA	NA	NA	NA	NA	NA	NA	NA	-1.718610127	NA	NA	FALSE	TRUE
AIFM1	0.347554818	4	1	4	5	Aifm1	0.33993	Persistent Increase	Aifm1	-0.2468	NA	NA	NA	NA	NA	NA	NA	NA	NA	NA	Aifm1	0.24993	Persistent Increase	NA	NA	NA	NA	NA	NA	Aifm1	0.648013365	Late Increase	NA	NA	NA	NA	NA	NA	NA	NA	NA	NA	NA	0.253100727	NA	NA	NA	FALSE	TRUE
AIG1	1.561333333	2	1	2	3	Aig1	2.1485	Persistent Increase	Aig1	-0.3202	NA	NA	NA	NA	NA	NA	NA	NA	NA	NA	Aig1	2.2153	Persistent Increase	NA	NA	NA	NA	NA	NA	NA	NA	NA	NA	NA	NA	NA	NA	NA	NA	NA	NA	NA	NA	NA	NA	NA	NA	FALSE	TRUE
AIM2	1.1883	2	0	2	2	Aim2	1.1599	Persistent Increase	NA	NA	NA	NA	NA	NA	NA	NA	NA	NA	NA	NA	Aim2	1.2167	Persistent Increase	NA	NA	NA	NA	NA	NA	NA	NA	NA	NA	NA	NA	NA	NA	NA	NA	NA	NA	NA	NA	NA	NA	NA	NA	FALSE	TRUE
AIMP1	0.358941523	2	2	2	4	Aimp1	0.34583	Persistent Increase	NA	NA	NA	NA	NA	NA	NA	NA	NA	NA	NA	NA	Aimp1	0.3152	Persistent Increase	NA	NA	NA	NA	NA	NA	NA	NA	NA	NA	NA	NA	NA	NA	NA	NA	NA	NA	NA	NA	-0.402681243	-0.37205485	NA	NA	FALSE	TRUE
AIMP2	0.387106833	1	1	1	2	NA	NA	NA	NA	NA	NA	NA	NA	NA	NA	NA	NA	NA	NA	NA	NA	NA	NA	NA	NA	NA	NA	NA	NA	Aimp2	0.530572951	Late Increase	NA	NA	NA	NA	NA	NA	NA	NA	NA	NA	NA	-0.243640714	NA	NA	NA	FALSE	FALSE
AIRN	1.3226	2	0	2	2	Airn	1.4282	Persistent Increase	NA	NA	NA	NA	NA	NA	NA	NA	NA	NA	NA	NA	Airn	1.217	Persistent Increase	NA	NA	NA	NA	NA	NA	NA	NA	NA	NA	NA	NA	NA	NA	NA	NA	NA	NA	NA	NA	NA	NA	NA	NA	FALSE	TRUE
AJM1	0.8595	0	1	1	1	NA	NA	NA	NA	NA	NA	NA	ENSG00000232434	ENSMUSG00000029419	Ajm1	-0.8595	NA	NA	NA	NA	NA	NA	NA	NA	NA	NA	NA	NA	NA	NA	NA	NA	NA	NA	NA	NA	NA	NA	NA	NA	NA	NA	NA	NA	NA	NA	NA	FALSE	FALSE
AJUBA	0.612036807	0	5	5	5	Ajuba	-0.73038	Persistent Decrease	NA	NA	NA	NA	NA	NA	NA	NA	NA	NA	NA	NA	Ajuba	-1.0674	Persistent Decrease	NA	NA	NA	NA	NA	NA	NA	NA	NA	NA	NA	NA	Ajuba	-0.639860862	NA	NA	NA	NA	NA	NA	-0.348810787	-0.273732388	NA	NA	FALSE	TRUE
AK1	0.458499914	3	1	3	4	Ak1	0.44513	Persistent Increase	NA	NA	NA	NA	NA	NA	NA	NA	ENSMUSG00000026817	ENSG00000106992	Ak1	0.676408539	Ak1	0.38761	Persistent Increase	NA	NA	NA	NA	NA	NA	NA	NA	NA	NA	NA	NA	NA	NA	NA	NA	NA	NA	NA	NA	NA	-0.324851117	NA	NA	FALSE	TRUE
AK2	0.306177176	2	2	2	4	Ak2	0.25234	Persistent Increase	NA	NA	NA	NA	NA	NA	NA	NA	NA	NA	NA	NA	Ak2	0.26655	Persistent Increase	NA	NA	NA	NA	NA	NA	NA	NA	NA	NA	NA	NA	NA	NA	NA	NA	NA	NA	NA	NA	-0.324582646	-0.381236059	NA	NA	FALSE	TRUE
AK4	0.394150038	1	1	1	2	NA	NA	NA	Ak4	-0.48312	NA	NA	NA	NA	NA	NA	NA	NA	NA	NA	NA	NA	NA	NA	NA	NA	NA	NA	NA	NA	NA	NA	NA	NA	NA	NA	NA	NA	NA	NA	NA	NA	NA	NA	NA	0.305180076	NA	FALSE	FALSE
AK6	0.424855041	0	1	1	1	NA	NA	NA	NA	NA	NA	NA	NA	NA	NA	NA	NA	NA	NA	NA	NA	NA	NA	NA	NA	NA	NA	NA	NA	NA	NA	NA	NA	NA	NA	NA	NA	NA	NA	NA	NA	NA	NA	NA	-0.424855041	NA	NA	FALSE	FALSE
AK8	1.4435	0	1	1	1	Ak8	-1.4435	Late Decrease	NA	NA	NA	NA	NA	NA	NA	NA	NA	NA	NA	NA	NA	NA	NA	NA	NA	NA	NA	NA	NA	NA	NA	NA	NA	NA	NA	NA	NA	NA	NA	NA	NA	NA	NA	NA	NA	NA	NA	FALSE	TRUE
AKAP1	2.018834129	1	0	1	1	NA	NA	NA	NA	NA	NA	NA	NA	NA	NA	NA	NA	NA	NA	NA	NA	NA	NA	NA	NA	NA	NA	NA	NA	NA	NA	NA	Akap1	2.018834129	Early Transient Increase	NA	NA	NA	NA	NA	NA	NA	NA	NA	NA	NA	NA	FALSE	FALSE
AKAP10	0.435712479	0	2	2	2	NA	NA	NA	NA	NA	NA	NA	NA	NA	NA	NA	NA	NA	NA	NA	NA	NA	NA	NA	NA	NA	NA	NA	NA	NA	NA	NA	NA	NA	NA	NA	NA	NA	NA	NA	NA	NA	NA	NA	NA	-0.396143085	-0.475281872	FALSE	FALSE
AKAP11	0.344656681	2	1	2	3	NA	NA	NA	Akap11	0.3714	NA	NA	NA	NA	NA	NA	NA	NA	NA	NA	NA	NA	NA	NA	NA	NA	NA	NA	NA	NA	NA	NA	NA	NA	NA	NA	NA	NA	NA	NA	NA	NA	NA	NA	0.336924528	-0.325645514	NA	FALSE	FALSE
AKAP12	1.41761066	2	2	2	4	Akap12	1.625	Persistent Increase	NA	NA	NA	NA	NA	NA	NA	NA	NA	NA	NA	NA	Akap12	1.5557	Persistent Increase	NA	NA	NA	NA	NA	NA	Akap12	-1.064210332	Late Decrease	Akap12	-1.425532309	Persistent Decrease	NA	NA	NA	NA	NA	NA	NA	NA	NA	NA	NA	NA	FALSE	TRUE
AKAP13	1.079087601	3	2	3	5	Akap13	0.36907	Persistent Increase	NA	NA	NA	NA	NA	NA	NA	NA	NA	NA	NA	NA	Akap13	0.56274	Persistent Increase	NA	NA	NA	NA	NA	NA	Akap13	-2.157168474	Persistent Decrease	Akap13	-1.860012355	Persistent Decrease	NA	NA	NA	NA	NA	NA	NA	NA	0.446447177	NA	NA	NA	FALSE	TRUE
AKAP17A	0.491125391	0	2	2	2	NA	NA	NA	NA	NA	NA	NA	NA	NA	NA	NA	NA	NA	NA	NA	NA	NA	NA	NA	NA	NA	NA	NA	NA	NA	NA	NA	NA	NA	NA	NA	NA	NA	NA	NA	NA	NA	NA	NA	NA	-0.460964674	-0.521286107	FALSE	FALSE
AKAP17B	4.729827173	2	0	2	2	NA	NA	NA	NA	NA	NA	NA	NA	NA	NA	NA	NA	NA	NA	NA	NA	NA	NA	NA	NA	NA	NA	NA	NA	Akap17b	5.027675466	Late Increase	Akap17b	4.431978879	Early Transient Increase	NA	NA	NA	NA	NA	NA	NA	NA	NA	NA	NA	NA	FALSE	FALSE
AKAP5	0.69311542	0	2	2	2	NA	NA	NA	Akap5	-0.60135	NA	NA	NA	NA	NA	NA	NA	NA	NA	NA	NA	NA	NA	NA	NA	NA	NA	NA	NA	NA	NA	NA	NA	NA	NA	NA	NA	NA	NA	NA	NA	NA	NA	NA	-0.78488084	NA	NA	FALSE	FALSE
AKAP6	0.88802	2	0	2	2	Akap6	0.84801	Persistent Increase	NA	NA	NA	NA	NA	NA	NA	NA	NA	NA	NA	NA	Akap6	0.92803	Persistent Increase	NA	NA	NA	NA	NA	NA	NA	NA	NA	NA	NA	NA	NA	NA	NA	NA	NA	NA	NA	NA	NA	NA	NA	NA	FALSE	TRUE
AKAP7	0.521198767	3	0	3	3	Akap7	0.50262	Persistent Increase	NA	NA	NA	NA	NA	NA	NA	NA	NA	NA	NA	NA	Akap7	0.65348	Persistent Increase	NA	NA	NA	NA	NA	NA	NA	NA	NA	NA	NA	NA	NA	NA	NA	NA	NA	NA	NA	NA	NA	0.4074963	NA	NA	FALSE	TRUE
AKAP8	0.774762037	3	0	3	3	NA	NA	NA	Akap8	0.23948	NA	NA	NA	NA	NA	NA	NA	NA	NA	NA	NA	NA	NA	NA	NA	NA	NA	NA	NA	Akap8	1.458642851	Persistent Increase	Akap8	0.62616326	Early Transient Decrease	NA	NA	NA	NA	NA	NA	NA	NA	NA	NA	NA	NA	FALSE	FALSE
AKAP8L	1.224312164	5	0	5	5	Akap8l	0.52537	Persistent Increase	Akap8l	0.27802	NA	NA	NA	NA	NA	NA	NA	NA	NA	NA	Akap8l	0.71219	Persistent Increase	NA	NA	NA	NA	NA	NA	Akap8l	2.658019727	Persistent Increase	Akap8l	1.947961092	Persistent Increase	NA	NA	NA	NA	NA	NA	NA	NA	NA	NA	NA	NA	FALSE	TRUE
AKAP9	0.990109342	3	0	3	3	NA	NA	NA	NA	NA	NA	NA	NA	NA	NA	NA	NA	NA	NA	NA	NA	NA	NA	NA	NA	NA	NA	NA	NA	Akap9	2.13322275	Persistent Increase	Akap9	0.387362756	Early Transient Increase	NA	NA	NA	NA	NA	NA	NA	NA	0.449742519	NA	NA	NA	FALSE	FALSE
AKIP1	0.384981302	0	2	2	2	NA	NA	NA	NA	NA	NA	NA	NA	NA	NA	NA	NA	NA	NA	NA	NA	NA	NA	NA	NA	NA	NA	NA	NA	NA	NA	NA	NA	NA	NA	NA	NA	NA	NA	NA	NA	NA	NA	-0.375344261	-0.394618343	NA	NA	FALSE	FALSE
AKIRIN1	0.472291006	2	1	2	3	Akirin1	0.52048	Persistent Increase	NA	NA	NA	NA	NA	NA	NA	NA	NA	NA	NA	NA	Akirin1	0.59307	Persistent Increase	NA	NA	NA	NA	NA	NA	NA	NA	NA	NA	NA	NA	NA	NA	NA	NA	NA	NA	NA	NA	NA	-0.303323017	NA	NA	FALSE	TRUE
AKNA	0.602908715	1	2	2	3	Akna	-0.60745	Persistent Decrease	NA	NA	NA	NA	NA	NA	NA	NA	NA	NA	NA	NA	Akna	-0.54024	Persistent Decrease	NA	NA	NA	NA	NA	NA	NA	NA	NA	NA	NA	NA	NA	NA	NA	NA	NA	NA	NA	NA	0.661036145	NA	NA	NA	FALSE	TRUE
AKNAD1	0.879779959	3	0	3	3	Aknad1	0.8176	Persistent Increase	NA	NA	NA	NA	NA	NA	NA	NA	NA	NA	NA	NA	Aknad1	1.2723	Persistent Increase	NA	NA	NA	NA	NA	NA	NA	NA	NA	NA	NA	NA	Aknad1	0.549439876	NA	NA	NA	NA	NA	NA	NA	NA	NA	NA	FALSE	TRUE
AKR1A1	0.348486375	1	3	3	4	NA	NA	NA	NA	NA	NA	NA	NA	NA	NA	NA	NA	NA	NA	NA	Akr1a1	-0.20832	Early Transient Decrease	NA	NA	NA	NA	NA	NA	NA	NA	NA	NA	NA	NA	NA	NA	NA	NA	NA	NA	NA	NA	-0.258357995	-0.577210878	0.350056625	NA	FALSE	FALSE
AKR1B1	0.427933864	1	1	1	2	NA	NA	NA	NA	NA	NA	NA	NA	NA	NA	NA	NA	NA	NA	NA	NA	NA	NA	NA	NA	NA	NA	NA	NA	NA	NA	NA	NA	NA	NA	NA	NA	NA	NA	NA	NA	NA	NA	NA	-0.333566481	NA	0.522301247	FALSE	FALSE
AKR1B10	0.57092	2	0	2	2	Akr1b10	0.50188	Persistent Increase	NA	NA	NA	NA	NA	NA	NA	NA	NA	NA	NA	NA	Akr1b10	0.63996	Persistent Increase	NA	NA	NA	NA	NA	NA	NA	NA	NA	NA	NA	NA	NA	NA	NA	NA	NA	NA	NA	NA	NA	NA	NA	NA	FALSE	TRUE
AKR1B8	0.21166	1	0	1	1	NA	NA	NA	NA	NA	NA	NA	NA	NA	NA	NA	NA	NA	NA	NA	Akr1b8	0.21166	Early Transient Increase	NA	NA	NA	NA	NA	NA	NA	NA	NA	NA	NA	NA	NA	NA	NA	NA	NA	NA	NA	NA	NA	NA	NA	NA	FALSE	FALSE
AKR1C1	0.484491497	1	0	1	1	NA	NA	NA	NA	NA	NA	NA	NA	NA	NA	NA	NA	NA	NA	NA	NA	NA	NA	NA	NA	NA	NA	NA	NA	NA	NA	NA	NA	NA	NA	NA	NA	NA	NA	NA	NA	NA	NA	NA	0.484491497	NA	NA	FALSE	FALSE
AKR1C12	1.88625	0	2	2	2	Akr1c12	-1.7777	Persistent Decrease	NA	NA	NA	NA	NA	NA	NA	NA	NA	NA	NA	NA	Akr1c12	-1.9948	Persistent Decrease	NA	NA	NA	NA	NA	NA	NA	NA	NA	NA	NA	NA	NA	NA	NA	NA	NA	NA	NA	NA	NA	NA	NA	NA	FALSE	TRUE
AKR1C13	1.7307	0	2	2	2	Akr1c13	-1.73	Persistent Decrease	NA	NA	NA	NA	NA	NA	NA	NA	NA	NA	NA	NA	Akr1c13	-1.7314	Persistent Decrease	NA	NA	NA	NA	NA	NA	NA	NA	NA	NA	NA	NA	NA	NA	NA	NA	NA	NA	NA	NA	NA	NA	NA	NA	FALSE	TRUE
AKR1C14	1.872353333	0	3	3	3	Akr1c14	-2.5391	Persistent Decrease	Akr1c14	-0.53846	NA	NA	NA	NA	NA	NA	NA	NA	NA	NA	Akr1c14	-2.5395	Persistent Decrease	NA	NA	NA	NA	NA	NA	NA	NA	NA	NA	NA	NA	NA	NA	NA	NA	NA	NA	NA	NA	NA	NA	NA	NA	FALSE	TRUE
AKR1C3	0.436712246	1	0	1	1	NA	NA	NA	NA	NA	NA	NA	NA	NA	NA	NA	NA	NA	NA	NA	NA	NA	NA	NA	NA	NA	NA	NA	NA	NA	NA	NA	NA	NA	NA	NA	NA	NA	NA	NA	NA	NA	NA	NA	0.436712246	NA	NA	FALSE	FALSE
AKR7A2	1.172161417	1	1	1	2	NA	NA	NA	NA	NA	NA	NA	NA	NA	NA	NA	NA	ENSG00000053371	NA	-1.687127083	NA	NA	NA	NA	NA	NA	NA	NA	NA	NA	NA	NA	NA	NA	NA	NA	NA	NA	NA	NA	NA	NA	NA	NA	NA	NA	0.65719575	FALSE	FALSE
AKT1	1.568305641	0	3	3	3	NA	NA	NA	NA	NA	NA	NA	NA	NA	NA	NA	NA	NA	NA	NA	Akt1	-0.26135	Early Transient Decrease	NA	NA	NA	NA	NA	NA	Akt1	-3.919903535	Late Decrease	Akt1	-0.523663387	Early Transient Decrease	NA	NA	NA	NA	NA	NA	NA	NA	NA	NA	NA	NA	FALSE	FALSE
AKT1S1	1.031333276	2	0	2	2	NA	NA	NA	NA	NA	NA	NA	NA	NA	NA	NA	NA	NA	NA	NA	NA	NA	NA	NA	NA	NA	NA	NA	NA	Akt1s1	0.738622464	Persistent Increase	Akt1s1	1.324044087	Persistent Increase	NA	NA	NA	NA	NA	NA	NA	NA	NA	NA	NA	NA	FALSE	FALSE
AKT2	0.54766	2	0	2	2	Akt2	0.53053	Persistent Increase	NA	NA	NA	NA	NA	NA	NA	NA	NA	NA	NA	NA	Akt2	0.56479	Persistent Increase	NA	NA	NA	NA	NA	NA	NA	NA	NA	NA	NA	NA	NA	NA	NA	NA	NA	NA	NA	NA	NA	NA	NA	NA	FALSE	TRUE
AKT3	1.07879778	2	1	2	3	NA	NA	NA	Akt3	0.33028	NA	NA	NA	NA	NA	NA	NA	NA	NA	NA	Akt3	0.30573	Early Transient Increase	NA	NA	NA	NA	NA	NA	NA	NA	NA	Akt3	-2.60038334	Early Transient Decrease	NA	NA	NA	NA	NA	NA	NA	NA	NA	NA	NA	NA	FALSE	FALSE
ALAD	0.44816	0	1	1	1	NA	NA	NA	Alad	-0.44816	NA	NA	NA	NA	NA	NA	NA	NA	NA	NA	NA	NA	NA	NA	NA	NA	NA	NA	NA	NA	NA	NA	NA	NA	NA	NA	NA	NA	NA	NA	NA	NA	NA	NA	NA	NA	NA	FALSE	FALSE
ALAS1	0.326456832	0	4	4	4	Alas1	-0.30271	Persistent Decrease	Alas1	-0.30277	NA	NA	NA	NA	NA	NA	NA	NA	NA	NA	Alas1	-0.33319	Persistent Decrease	NA	NA	NA	NA	NA	NA	NA	NA	NA	NA	NA	NA	NA	NA	NA	NA	NA	NA	NA	NA	NA	-0.367157327	NA	NA	FALSE	TRUE
ALB	0.725937999	0	1	1	1	NA	NA	NA	NA	NA	Alb	-0.725937999	NA	NA	NA	NA	NA	NA	NA	NA	NA	NA	NA	NA	NA	NA	NA	NA	NA	NA	NA	NA	NA	NA	NA	NA	NA	NA	NA	NA	NA	NA	NA	NA	NA	NA	NA	FALSE	FALSE
ALCAM	1.5619	2	0	2	2	Alcam	1.5098	Persistent Increase	NA	NA	NA	NA	NA	NA	NA	NA	NA	NA	NA	NA	Alcam	1.614	Persistent Increase	NA	NA	NA	NA	NA	NA	NA	NA	NA	NA	NA	NA	NA	NA	NA	NA	NA	NA	NA	NA	NA	NA	NA	NA	FALSE	TRUE
ALDH16A1	0.38396244	0	2	2	2	NA	NA	NA	NA	NA	NA	NA	NA	NA	NA	NA	NA	NA	NA	NA	NA	NA	NA	NA	NA	NA	NA	NA	NA	NA	NA	NA	NA	NA	NA	NA	NA	NA	NA	NA	NA	NA	NA	-0.425722049	-0.34220283	NA	NA	FALSE	FALSE
ALDH18A1	0.478287869	0	2	2	2	NA	NA	NA	NA	NA	NA	NA	NA	NA	NA	NA	NA	NA	NA	NA	Aldh18a1	-0.35896	Early Transient Decrease	NA	NA	NA	NA	NA	NA	NA	NA	NA	NA	NA	NA	NA	NA	NA	NA	NA	NA	NA	NA	NA	-0.597615737	NA	NA	FALSE	FALSE
ALDH1A1	1.9658	0	2	2	2	Aldh1a1	-1.8893	Persistent Decrease	NA	NA	NA	NA	NA	NA	NA	NA	NA	NA	NA	NA	Aldh1a1	-2.0423	Persistent Decrease	NA	NA	NA	NA	NA	NA	NA	NA	NA	NA	NA	NA	NA	NA	NA	NA	NA	NA	NA	NA	NA	NA	NA	NA	FALSE	TRUE
ALDH1A3	0.758283333	2	1	2	3	Aldh1a3	0.88418	Persistent Increase	Aldh1a3	-0.44511	NA	NA	NA	NA	NA	NA	NA	NA	NA	NA	Aldh1a3	0.94556	Persistent Increase	NA	NA	NA	NA	NA	NA	NA	NA	NA	NA	NA	NA	NA	NA	NA	NA	NA	NA	NA	NA	NA	NA	NA	NA	FALSE	TRUE
ALDH1A7	0.39829	0	1	1	1	NA	NA	NA	Aldh1a7	-0.39829	NA	NA	NA	NA	NA	NA	NA	NA	NA	NA	NA	NA	NA	NA	NA	NA	NA	NA	NA	NA	NA	NA	NA	NA	NA	NA	NA	NA	NA	NA	NA	NA	NA	NA	NA	NA	NA	FALSE	FALSE
ALDH1B1	0.707251701	0	2	2	2	NA	NA	NA	NA	NA	NA	NA	NA	NA	NA	NA	NA	NA	NA	NA	NA	NA	NA	NA	NA	NA	NA	NA	NA	NA	NA	NA	NA	NA	NA	NA	NA	NA	NA	NA	NA	NA	NA	-0.646252815	-0.768250586	NA	NA	FALSE	FALSE
ALDH1L1	1.8366	0	2	2	2	Aldh1l1	-2.0315	Persistent Decrease	NA	NA	NA	NA	NA	NA	NA	NA	NA	NA	NA	NA	Aldh1l1	-1.6417	Persistent Decrease	NA	NA	NA	NA	NA	NA	NA	NA	NA	NA	NA	NA	NA	NA	NA	NA	NA	NA	NA	NA	NA	NA	NA	NA	FALSE	TRUE
ALDH1L2	1.050265	0	2	2	2	Aldh1l2	-1.1289	Persistent Decrease	NA	NA	NA	NA	NA	NA	NA	NA	NA	NA	NA	NA	Aldh1l2	-0.97163	Persistent Decrease	NA	NA	NA	NA	NA	NA	NA	NA	NA	NA	NA	NA	NA	NA	NA	NA	NA	NA	NA	NA	NA	NA	NA	NA	FALSE	TRUE
ALDH2	0.677521974	0	4	4	4	Aldh2	-0.83931	Persistent Decrease	NA	NA	NA	NA	ENSG00000111275	ENSMUSG00000029455	Aldh2	-0.85528	NA	NA	NA	NA	Aldh2	-0.89934	Persistent Decrease	NA	NA	NA	NA	NA	NA	NA	NA	NA	NA	NA	NA	NA	NA	Aldh2	-0.116157894	Late Decrease	NA	NA	NA	NA	NA	NA	NA	TRUE	TRUE
ALDH3A1	1.1983	0	1	1	1	Aldh3a1	-1.1983	Late Decrease	NA	NA	NA	NA	NA	NA	NA	NA	NA	NA	NA	NA	NA	NA	NA	NA	NA	NA	NA	NA	NA	NA	NA	NA	NA	NA	NA	NA	NA	NA	NA	NA	NA	NA	NA	NA	NA	NA	NA	FALSE	TRUE
ALDH3A2	0.481238443	4	0	4	4	Aldh3a2	0.53118	Persistent Increase	NA	NA	NA	NA	NA	NA	NA	NA	NA	NA	NA	NA	Aldh3a2	0.63356	Persistent Increase	NA	NA	NA	NA	NA	NA	NA	NA	NA	NA	NA	NA	NA	NA	NA	NA	NA	NA	NA	NA	0.453352078	0.306861695	NA	NA	FALSE	TRUE
ALDH3B1	0.619956125	0	4	4	4	NA	NA	NA	NA	NA	NA	NA	NA	NA	NA	NA	NA	NA	NA	NA	NA	NA	NA	NA	NA	NA	NA	NA	NA	NA	NA	NA	NA	NA	NA	NA	NA	NA	NA	NA	NA	NA	NA	-0.534424535	-0.849816935	-0.523334684	-0.572248345	FALSE	FALSE
ALDH3B3	1.326735	0	2	2	2	Aldh3b3	-0.93557	Persistent Decrease	NA	NA	NA	NA	NA	NA	NA	NA	NA	NA	NA	NA	Aldh3b3	-1.7179	Persistent Decrease	NA	NA	NA	NA	NA	NA	NA	NA	NA	NA	NA	NA	NA	NA	NA	NA	NA	NA	NA	NA	NA	NA	NA	NA	FALSE	TRUE
ALDH4A1	0.526675495	0	4	4	4	NA	NA	NA	Aldh4a1	-0.46642	NA	NA	NA	NA	NA	NA	ENSMUSG00000028737	ENSG00000159423	Aldh4a1	-0.787390094	NA	NA	NA	NA	NA	NA	NA	NA	NA	NA	NA	NA	NA	NA	NA	NA	NA	NA	NA	NA	NA	NA	NA	-0.28215988	-0.570732007	NA	NA	FALSE	FALSE
ALDH5A1	0.570625962	1	0	1	1	NA	NA	NA	NA	NA	NA	NA	NA	NA	NA	NA	NA	NA	NA	NA	NA	NA	NA	NA	NA	NA	NA	NA	NA	NA	NA	NA	NA	NA	NA	NA	NA	NA	NA	NA	NA	NA	NA	0.570625962	NA	NA	NA	FALSE	FALSE
ALDH6A1	0.361810806	0	3	3	3	NA	NA	NA	NA	NA	NA	NA	NA	NA	NA	NA	NA	NA	NA	NA	Aldh6a1	-0.34794	Early Transient Decrease	NA	NA	NA	NA	NA	NA	NA	NA	NA	NA	NA	NA	NA	NA	NA	NA	NA	NA	NA	NA	-0.355385398	-0.38210702	NA	NA	FALSE	FALSE
ALDH7A1	0.671145	0	2	2	2	Aldh7a1	-0.60829	Persistent Decrease	NA	NA	NA	NA	NA	NA	NA	NA	NA	NA	NA	NA	Aldh7a1	-0.734	Persistent Decrease	NA	NA	NA	NA	NA	NA	NA	NA	NA	NA	NA	NA	NA	NA	NA	NA	NA	NA	NA	NA	NA	NA	NA	NA	FALSE	TRUE
ALDH9A1	0.382489962	2	0	2	2	NA	NA	NA	NA	NA	NA	NA	NA	NA	NA	NA	NA	NA	NA	NA	Aldh9a1	0.31443	Early Transient Increase	NA	NA	NA	NA	NA	NA	NA	NA	NA	NA	NA	NA	NA	NA	NA	NA	NA	Aldh9a1	0.450549923	Early Transient Increase	NA	NA	NA	NA	FALSE	FALSE
ALDOA	0.919634377	0	3	3	3	NA	NA	NA	NA	NA	NA	NA	NA	NA	NA	NA	NA	NA	NA	NA	NA	NA	NA	NA	NA	NA	Aldoa	-0.65545398	Early Transient Decrease	Aldoa	-1.011369733	Persistent Decrease	Aldoa	-1.092079417	Early Transient Decrease	NA	NA	NA	NA	NA	NA	NA	NA	NA	NA	NA	NA	FALSE	FALSE
ALDOC	6.060472057	3	0	3	3	Aldoc	1.9726	Persistent Increase	NA	NA	NA	NA	NA	NA	NA	NA	NA	NA	NA	NA	Aldoc	2.0337	Persistent Increase	Aldoc	14.17511617	Late Increase	NA	NA	NA	NA	NA	NA	NA	NA	NA	NA	NA	NA	NA	NA	NA	NA	NA	NA	NA	NA	NA	FALSE	TRUE
ALG1	0.285555618	0	1	1	1	NA	NA	NA	NA	NA	NA	NA	NA	NA	NA	NA	NA	NA	NA	NA	NA	NA	NA	NA	NA	NA	NA	NA	NA	NA	NA	NA	NA	NA	NA	NA	NA	NA	NA	NA	NA	NA	NA	NA	-0.285555618	NA	NA	FALSE	FALSE
ALG10	0.640259286	1	0	1	1	NA	NA	NA	NA	NA	NA	NA	NA	NA	NA	NA	NA	NA	NA	NA	NA	NA	NA	NA	NA	NA	NA	NA	NA	NA	NA	NA	NA	NA	NA	NA	NA	NA	NA	NA	NA	NA	NA	0.640259286	NA	NA	NA	FALSE	FALSE
ALG10B	0.340981751	2	0	2	2	NA	NA	NA	NA	NA	NA	NA	NA	NA	NA	NA	NA	NA	NA	NA	Alg10b	0.24791	Early Transient Increase	NA	NA	NA	NA	NA	NA	NA	NA	NA	NA	NA	NA	NA	NA	NA	NA	NA	NA	NA	NA	0.434053502	NA	NA	NA	FALSE	FALSE
ALG11	0.436461469	4	1	4	5	Alg11	0.37159	Persistent Increase	Alg11	0.25442	NA	NA	NA	NA	NA	NA	NA	NA	NA	NA	Alg11	0.38805	Persistent Increase	NA	NA	NA	NA	NA	NA	NA	NA	NA	NA	NA	NA	NA	NA	NA	NA	NA	NA	NA	NA	0.566867415	NA	NA	-0.601379928	FALSE	TRUE
ALG13	0.54172	2	0	2	2	Alg13	0.46463	Persistent Increase	NA	NA	NA	NA	NA	NA	NA	NA	NA	NA	NA	NA	Alg13	0.61881	Persistent Increase	NA	NA	NA	NA	NA	NA	NA	NA	NA	NA	NA	NA	NA	NA	NA	NA	NA	NA	NA	NA	NA	NA	NA	NA	FALSE	TRUE
ALG14	0.520860374	1	1	1	2	Alg14	0.35709	Late Increase	NA	NA	NA	NA	NA	NA	NA	NA	NA	NA	NA	NA	NA	NA	NA	NA	NA	NA	NA	NA	NA	NA	NA	NA	NA	NA	NA	NA	NA	NA	NA	NA	NA	NA	NA	NA	-0.684630747	NA	NA	FALSE	TRUE
ALG1L13P	0.95566301	0	2	2	2	NA	NA	NA	NA	NA	NA	NA	NA	NA	NA	NA	NA	NA	NA	NA	NA	NA	NA	NA	NA	NA	NA	NA	NA	NA	NA	NA	NA	NA	NA	NA	NA	NA	NA	NA	NA	NA	NA	-0.725539398	-1.185786622	NA	NA	FALSE	FALSE
ALG2	0.29354	1	0	1	1	NA	NA	NA	NA	NA	NA	NA	NA	NA	NA	NA	NA	NA	NA	NA	Alg2	0.29354	Early Transient Increase	NA	NA	NA	NA	NA	NA	NA	NA	NA	NA	NA	NA	NA	NA	NA	NA	NA	NA	NA	NA	NA	NA	NA	NA	FALSE	FALSE
ALG3	0.790724761	1	2	2	3	Alg3	-0.81587	Persistent Decrease	NA	NA	NA	NA	NA	NA	NA	NA	NA	NA	NA	NA	Alg3	-1.2609	Persistent Decrease	NA	NA	NA	NA	NA	NA	NA	NA	NA	NA	NA	NA	NA	NA	NA	NA	NA	NA	NA	NA	0.295404283	NA	NA	NA	FALSE	TRUE
ALG5	0.330390185	1	0	1	1	NA	NA	NA	NA	NA	NA	NA	NA	NA	NA	NA	NA	NA	NA	NA	NA	NA	NA	NA	NA	NA	NA	NA	NA	NA	NA	NA	NA	NA	NA	NA	NA	NA	NA	NA	NA	NA	NA	0.330390185	NA	NA	NA	FALSE	FALSE
ALG6	0.467864831	1	2	2	3	Alg6	-0.42048	Persistent Decrease	NA	NA	NA	NA	NA	NA	NA	NA	NA	NA	NA	NA	Alg6	-0.46662	Persistent Decrease	NA	NA	NA	NA	NA	NA	NA	NA	NA	NA	NA	NA	NA	NA	NA	NA	NA	NA	NA	NA	0.516494493	NA	NA	NA	FALSE	TRUE
ALG9	0.770499075	0	2	2	2	NA	NA	NA	NA	NA	NA	NA	NA	NA	NA	NA	NA	NA	NA	NA	NA	NA	NA	NA	NA	NA	NA	NA	NA	NA	NA	NA	NA	NA	NA	NA	NA	NA	NA	NA	NA	NA	NA	NA	NA	-0.786052236	-0.754945914	FALSE	FALSE
ALKBH1	0.350498962	0	2	2	2	NA	NA	NA	NA	NA	NA	NA	NA	NA	NA	NA	NA	NA	NA	NA	Alkbh1	-0.38275	Early Transient Decrease	NA	NA	NA	NA	NA	NA	NA	NA	NA	NA	NA	NA	NA	NA	NA	NA	NA	NA	NA	NA	NA	-0.318247924	NA	NA	FALSE	FALSE
ALKBH2	0.84708	1	0	1	1	NA	NA	NA	NA	NA	NA	NA	NA	NA	NA	NA	NA	NA	NA	NA	Alkbh2	0.84708	Early Transient Increase	NA	NA	NA	NA	NA	NA	NA	NA	NA	NA	NA	NA	NA	NA	NA	NA	NA	NA	NA	NA	NA	NA	NA	NA	FALSE	FALSE
ALKBH5	0.641091482	1	4	4	5	Alkbh5	-0.21599	Persistent Decrease	Alkbh5	0.25501	NA	NA	NA	NA	NA	NA	NA	NA	NA	NA	Alkbh5	-0.28724	Persistent Decrease	NA	NA	NA	NA	NA	NA	Alkbh5	-1.633178226	Persistent Decrease	Alkbh5	-0.814039184	Persistent Decrease	NA	NA	NA	NA	NA	NA	NA	NA	NA	NA	NA	NA	FALSE	TRUE
ALKBH6	1.674569172	1	0	1	1	NA	NA	NA	NA	NA	NA	NA	NA	NA	NA	NA	NA	NA	NA	NA	NA	NA	NA	NA	NA	NA	NA	NA	NA	NA	NA	NA	NA	NA	NA	NA	NA	NA	NA	NA	NA	NA	NA	NA	NA	NA	1.674569172	FALSE	FALSE
ALKBH7	0.496137899	1	3	3	4	Alkbh7	0.58655	Late Increase	Alkbh7	-0.57231	NA	NA	NA	NA	NA	NA	NA	NA	NA	NA	NA	NA	NA	NA	NA	NA	NA	NA	NA	NA	NA	NA	NA	NA	NA	NA	NA	NA	NA	NA	NA	NA	NA	-0.426096149	-0.399595445	NA	NA	FALSE	TRUE
ALMS1	0.54923	1	0	1	1	NA	NA	NA	NA	NA	NA	NA	NA	NA	NA	NA	NA	NA	NA	NA	Alms1	0.54923	Early Transient Increase	NA	NA	NA	NA	NA	NA	NA	NA	NA	NA	NA	NA	NA	NA	NA	NA	NA	NA	NA	NA	NA	NA	NA	NA	FALSE	FALSE
ALOX5	2.7225	2	0	2	2	Alox5	2.8403	Persistent Increase	NA	NA	NA	NA	NA	NA	NA	NA	NA	NA	NA	NA	Alox5	2.6047	Persistent Increase	NA	NA	NA	NA	NA	NA	NA	NA	NA	NA	NA	NA	NA	NA	NA	NA	NA	NA	NA	NA	NA	NA	NA	NA	FALSE	TRUE
ALOX5AP	0.801225	2	0	2	2	Alox5ap	0.58955	Persistent Increase	NA	NA	NA	NA	NA	NA	NA	NA	NA	NA	NA	NA	Alox5ap	1.0129	Persistent Increase	NA	NA	NA	NA	NA	NA	NA	NA	NA	NA	NA	NA	NA	NA	NA	NA	NA	NA	NA	NA	NA	NA	NA	NA	FALSE	TRUE
ALPK1	0.799415	2	0	2	2	Alpk1	0.81559	Persistent Increase	NA	NA	NA	NA	NA	NA	NA	NA	NA	NA	NA	NA	Alpk1	0.78324	Persistent Increase	NA	NA	NA	NA	NA	NA	NA	NA	NA	NA	NA	NA	NA	NA	NA	NA	NA	NA	NA	NA	NA	NA	NA	NA	FALSE	TRUE
ALPK2	0.54667886	0	1	1	1	NA	NA	NA	NA	NA	NA	NA	NA	NA	NA	NA	NA	NA	NA	NA	NA	NA	NA	NA	NA	NA	NA	NA	NA	NA	NA	NA	NA	NA	NA	NA	NA	NA	NA	NA	NA	NA	NA	NA	-0.54667886	NA	NA	FALSE	FALSE
ALPK3	1.77285	2	0	2	2	Alpk3	1.7554	Persistent Increase	NA	NA	NA	NA	NA	NA	NA	NA	NA	NA	NA	NA	Alpk3	1.7903	Persistent Increase	NA	NA	NA	NA	NA	NA	NA	NA	NA	NA	NA	NA	NA	NA	NA	NA	NA	NA	NA	NA	NA	NA	NA	NA	FALSE	TRUE
ALS2	0.435208997	1	1	1	2	NA	NA	NA	Als2	0.39277	NA	NA	NA	NA	NA	NA	NA	NA	NA	NA	NA	NA	NA	NA	NA	NA	NA	NA	NA	NA	NA	NA	NA	NA	NA	NA	NA	NA	NA	NA	NA	NA	NA	NA	NA	-0.477647994	NA	FALSE	FALSE
ALS2CL	2.29428	0	3	3	3	Als2cl	-3.1852	Persistent Decrease	NA	NA	NA	NA	ENSG00000178038	ENSMUSG00000044037	Als2cl	-0.79504	NA	NA	NA	NA	Als2cl	-2.9026	Persistent Decrease	NA	NA	NA	NA	NA	NA	NA	NA	NA	NA	NA	NA	NA	NA	NA	NA	NA	NA	NA	NA	NA	NA	NA	NA	FALSE	TRUE
ALX4	0.733708826	1	0	1	1	NA	NA	NA	NA	NA	NA	NA	NA	NA	NA	NA	NA	NA	NA	NA	NA	NA	NA	NA	NA	NA	NA	NA	NA	NA	NA	NA	NA	NA	NA	NA	NA	NA	NA	NA	NA	NA	NA	NA	0.733708826	NA	NA	FALSE	FALSE
ALYREF	0.336955216	2	1	2	3	Alyref	0.23467	Late Increase	NA	NA	NA	NA	NA	NA	NA	NA	NA	NA	NA	NA	NA	NA	NA	NA	NA	NA	NA	NA	NA	NA	NA	NA	NA	NA	NA	NA	NA	Alyref	0.348601846	Late Increase	NA	NA	NA	NA	-0.427593803	NA	NA	TRUE	TRUE
AMACR	0.25767	0	1	1	1	NA	NA	NA	Amacr	-0.25767	NA	NA	NA	NA	NA	NA	NA	NA	NA	NA	NA	NA	NA	NA	NA	NA	NA	NA	NA	NA	NA	NA	NA	NA	NA	NA	NA	NA	NA	NA	NA	NA	NA	NA	NA	NA	NA	FALSE	FALSE
AMBRA1	0.246672865	1	1	1	2	NA	NA	NA	NA	NA	NA	NA	NA	NA	NA	NA	NA	NA	NA	NA	Ambra1	-0.19985	Early Transient Decrease	NA	NA	NA	NA	NA	NA	NA	NA	NA	NA	NA	NA	NA	NA	NA	NA	NA	NA	NA	NA	0.29349573	NA	NA	NA	FALSE	FALSE
AMD1	0.346317162	0	2	2	2	NA	NA	NA	NA	NA	NA	NA	NA	NA	NA	NA	NA	NA	NA	NA	NA	NA	NA	NA	NA	NA	NA	NA	NA	NA	NA	NA	NA	NA	NA	NA	NA	NA	NA	NA	NA	NA	NA	-0.385578947	-0.307055377	NA	NA	FALSE	FALSE
AMDHD2	0.724645	0	2	2	2	Amdhd2	-0.60039	Persistent Decrease	NA	NA	NA	NA	NA	NA	NA	NA	NA	NA	NA	NA	Amdhd2	-0.8489	Persistent Decrease	NA	NA	NA	NA	NA	NA	NA	NA	NA	NA	NA	NA	NA	NA	NA	NA	NA	NA	NA	NA	NA	NA	NA	NA	FALSE	TRUE
AMER1	0.40316	1	0	1	1	NA	NA	NA	NA	NA	NA	NA	NA	NA	NA	NA	NA	NA	NA	NA	Amer1	0.40316	Early Transient Increase	NA	NA	NA	NA	NA	NA	NA	NA	NA	NA	NA	NA	NA	NA	NA	NA	NA	NA	NA	NA	NA	NA	NA	NA	FALSE	FALSE
AMFR	0.17797	0	1	1	1	NA	NA	NA	NA	NA	NA	NA	NA	NA	NA	NA	NA	NA	NA	NA	Amfr	-0.17797	Early Transient Decrease	NA	NA	NA	NA	NA	NA	NA	NA	NA	NA	NA	NA	NA	NA	NA	NA	NA	NA	NA	NA	NA	NA	NA	NA	FALSE	FALSE
AMHR2	0.97245	1	1	1	2	Amhr2	1.3406	Late Increase	Amhr2	-0.6043	NA	NA	NA	NA	NA	NA	NA	NA	NA	NA	NA	NA	NA	NA	NA	NA	NA	NA	NA	NA	NA	NA	NA	NA	NA	NA	NA	NA	NA	NA	NA	NA	NA	NA	NA	NA	NA	FALSE	TRUE
AMIGO1	0.635731666	1	0	1	1	NA	NA	NA	NA	NA	NA	NA	NA	NA	NA	NA	NA	NA	NA	NA	NA	NA	NA	NA	NA	NA	NA	NA	NA	NA	NA	NA	NA	NA	NA	NA	NA	NA	NA	NA	NA	NA	NA	0.635731666	NA	NA	NA	FALSE	FALSE
AMIGO3	0.46144	0	1	1	1	NA	NA	NA	Amigo3	-0.46144	NA	NA	NA	NA	NA	NA	NA	NA	NA	NA	NA	NA	NA	NA	NA	NA	NA	NA	NA	NA	NA	NA	NA	NA	NA	NA	NA	NA	NA	NA	NA	NA	NA	NA	NA	NA	NA	FALSE	FALSE
AMMECR1	0.638627327	0	1	1	1	NA	NA	NA	NA	NA	NA	NA	NA	NA	NA	NA	NA	NA	NA	NA	NA	NA	NA	NA	NA	NA	NA	NA	NA	NA	NA	NA	NA	NA	NA	NA	NA	NA	NA	NA	NA	NA	NA	NA	-0.638627327	NA	NA	FALSE	FALSE
AMMECR1L	0.26202	2	0	2	2	Ammecr1l	0.21638	Persistent Increase	NA	NA	NA	NA	NA	NA	NA	NA	NA	NA	NA	NA	Ammecr1l	0.30766	Persistent Increase	NA	NA	NA	NA	NA	NA	NA	NA	NA	NA	NA	NA	NA	NA	NA	NA	NA	NA	NA	NA	NA	NA	NA	NA	FALSE	TRUE
AMN1	0.816176819	1	1	1	2	Amn1	0.41075	Late Increase	NA	NA	NA	NA	NA	NA	NA	NA	NA	NA	NA	NA	NA	NA	NA	NA	NA	NA	NA	NA	NA	NA	NA	NA	NA	NA	NA	NA	NA	NA	NA	NA	NA	NA	NA	NA	NA	-1.221603638	NA	FALSE	TRUE
AMOT	0.564144954	1	2	2	3	Amot	-0.35698	Persistent Decrease	NA	NA	NA	NA	NA	NA	NA	NA	NA	NA	NA	NA	Amot	-0.30761	Persistent Decrease	NA	NA	NA	NA	NA	NA	NA	NA	NA	NA	NA	NA	NA	NA	NA	NA	NA	NA	NA	NA	NA	1.027844861	NA	NA	FALSE	TRUE
AMOTL1	0.381940925	2	2	2	4	Amotl1	-0.41592	Persistent Decrease	NA	NA	NA	NA	NA	NA	NA	NA	NA	NA	NA	NA	Amotl1	-0.33271	Persistent Decrease	NA	NA	NA	NA	NA	NA	NA	NA	NA	NA	NA	NA	NA	NA	NA	NA	NA	NA	NA	NA	NA	0.465753036	NA	0.313380663	FALSE	TRUE
AMOTL2	0.679079822	1	6	6	7	Amotl2	-0.89	Persistent Decrease	Amotl2	0.37912	NA	NA	NA	NA	NA	NA	NA	NA	NA	NA	Amotl2	-1.6496	Persistent Decrease	NA	NA	NA	NA	NA	NA	NA	NA	NA	NA	NA	NA	NA	NA	NA	NA	NA	NA	NA	NA	-0.546801312	-0.422347013	-0.303583839	-0.562106589	FALSE	TRUE
AMPD1	0.367487558	0	1	1	1	NA	NA	NA	NA	NA	Ampd1	-0.367487558	NA	NA	NA	NA	NA	NA	NA	NA	NA	NA	NA	NA	NA	NA	NA	NA	NA	NA	NA	NA	NA	NA	NA	NA	NA	NA	NA	NA	NA	NA	NA	NA	NA	NA	NA	FALSE	FALSE
AMPD3	1.706851587	2	2	2	4	Ampd3	-2.1757	Persistent Decrease	NA	NA	NA	NA	ENSG00000133805	ENSMUSG00000005686	Ampd3	2.1625	NA	NA	NA	NA	Ampd3	-1.9448	Persistent Decrease	NA	NA	NA	NA	NA	NA	NA	NA	NA	NA	NA	NA	NA	NA	NA	NA	NA	NA	NA	NA	0.544406346	NA	NA	NA	FALSE	TRUE
AMY1	0.84092	0	1	1	1	Amy1	-0.84092	Late Decrease	NA	NA	NA	NA	NA	NA	NA	NA	NA	NA	NA	NA	NA	NA	NA	NA	NA	NA	NA	NA	NA	NA	NA	NA	NA	NA	NA	NA	NA	NA	NA	NA	NA	NA	NA	NA	NA	NA	NA	FALSE	TRUE
AMZ1	0.60801267	1	0	1	1	NA	NA	NA	NA	NA	NA	NA	NA	NA	NA	NA	NA	NA	NA	NA	NA	NA	NA	NA	NA	NA	NA	NA	NA	NA	NA	NA	NA	NA	NA	NA	NA	NA	NA	NA	NA	NA	NA	0.60801267	NA	NA	NA	FALSE	FALSE
AMZ2	0.44046	2	0	2	2	Amz2	0.32838	Persistent Increase	NA	NA	NA	NA	NA	NA	NA	NA	NA	NA	NA	NA	Amz2	0.55254	Persistent Increase	NA	NA	NA	NA	NA	NA	NA	NA	NA	NA	NA	NA	NA	NA	NA	NA	NA	NA	NA	NA	NA	NA	NA	NA	FALSE	TRUE
ANAPC1	0.544729665	2	3	3	5	Anapc1	-0.17492	Persistent Decrease	Anapc1	0.40734	NA	NA	ENSG00000153107	ENSMUSG00000014355	Anapc1	-0.94045	NA	NA	NA	NA	Anapc1	-0.15386	Persistent Decrease	NA	NA	NA	NA	NA	NA	NA	NA	NA	Anapc1	1.047078324	Early Transient Increase	NA	NA	NA	NA	NA	NA	NA	NA	NA	NA	NA	NA	FALSE	TRUE
ANAPC10	0.519505	0	2	2	2	Anapc10	-0.47831	Persistent Decrease	NA	NA	NA	NA	NA	NA	NA	NA	NA	NA	NA	NA	Anapc10	-0.5607	Persistent Decrease	NA	NA	NA	NA	NA	NA	NA	NA	NA	NA	NA	NA	NA	NA	NA	NA	NA	NA	NA	NA	NA	NA	NA	NA	FALSE	TRUE
ANAPC11	0.338828901	0	3	3	3	NA	NA	NA	Anapc11	-0.29866	NA	NA	NA	NA	NA	NA	NA	NA	NA	NA	NA	NA	NA	NA	NA	NA	NA	NA	NA	NA	NA	NA	NA	NA	NA	NA	NA	NA	NA	NA	NA	NA	NA	-0.318311848	-0.399514854	NA	NA	FALSE	FALSE
ANAPC13	0.318606863	0	3	3	3	NA	NA	NA	Anapc13	-0.2923	NA	NA	NA	NA	NA	NA	NA	NA	NA	NA	NA	NA	NA	NA	NA	NA	NA	NA	NA	NA	NA	NA	NA	NA	NA	NA	NA	NA	NA	NA	NA	NA	NA	-0.270619105	-0.392901484	NA	NA	FALSE	FALSE
ANAPC15	0.533591477	0	1	1	1	NA	NA	NA	NA	NA	NA	NA	NA	NA	NA	NA	NA	NA	NA	NA	NA	NA	NA	NA	NA	NA	NA	NA	NA	NA	NA	NA	NA	NA	NA	NA	NA	NA	NA	NA	NA	NA	NA	NA	-0.533591477	NA	NA	FALSE	FALSE
ANAPC16	1.183707575	4	0	4	4	Anapc16	0.46919	Persistent Increase	NA	NA	NA	NA	NA	NA	NA	NA	NA	NA	NA	NA	Anapc16	0.45324	Persistent Increase	NA	NA	NA	NA	NA	NA	NA	NA	NA	NA	NA	NA	NA	NA	NA	NA	NA	NA	NA	NA	NA	NA	1.831326593	1.981073708	FALSE	TRUE
ANAPC2	0.496549128	1	3	3	4	NA	NA	NA	NA	NA	NA	NA	NA	NA	NA	NA	NA	NA	NA	NA	Anapc2	-0.20145	Early Transient Decrease	NA	NA	NA	NA	NA	NA	Anapc2	0.85101918	Late Increase	NA	NA	NA	NA	NA	NA	NA	NA	NA	NA	NA	NA	NA	-0.419130829	-0.514596502	FALSE	FALSE
ANAPC4	1.064183612	2	1	2	3	NA	NA	NA	NA	NA	NA	NA	NA	NA	NA	NA	NA	NA	NA	NA	Anapc4	-0.21747	Early Transient Decrease	NA	NA	NA	NA	NA	NA	Anapc4	1.631748271	Persistent Increase	Anapc4	1.343332564	Persistent Increase	NA	NA	NA	NA	NA	NA	NA	NA	NA	NA	NA	NA	FALSE	FALSE
ANAPC5	0.35504595	1	5	5	6	Anapc5	-0.41617	Persistent Decrease	Anapc5	0.35692	NA	NA	NA	NA	NA	NA	NA	NA	NA	NA	Anapc5	-0.59117	Persistent Decrease	NA	NA	NA	NA	NA	NA	NA	NA	NA	NA	NA	NA	NA	NA	NA	NA	NA	NA	NA	NA	NA	-0.41284443	-0.192375324	-0.160795943	FALSE	TRUE
ANAPC7	0.335979015	0	3	3	3	NA	NA	NA	NA	NA	NA	NA	NA	NA	NA	NA	NA	NA	NA	NA	Anapc7	-0.23948	Early Transient Decrease	NA	NA	NA	NA	NA	NA	NA	NA	NA	NA	NA	NA	NA	NA	NA	NA	NA	NA	NA	NA	NA	-0.325906739	NA	-0.442550305	FALSE	FALSE
ANGEL1	0.858421281	3	0	3	3	Angel1	0.89779	Persistent Increase	NA	NA	NA	NA	NA	NA	NA	NA	NA	NA	NA	NA	Angel1	1.1643	Persistent Increase	NA	NA	NA	NA	NA	NA	NA	NA	NA	NA	NA	NA	NA	NA	NA	NA	NA	NA	NA	NA	0.513173844	NA	NA	NA	FALSE	TRUE
ANGEL2	0.240805	0	2	2	2	Angel2	-0.22416	Persistent Decrease	NA	NA	NA	NA	NA	NA	NA	NA	NA	NA	NA	NA	Angel2	-0.25745	Persistent Decrease	NA	NA	NA	NA	NA	NA	NA	NA	NA	NA	NA	NA	NA	NA	NA	NA	NA	NA	NA	NA	NA	NA	NA	NA	FALSE	TRUE
ANGPT1	0.792950306	1	4	4	5	Angpt1	-0.49753	Persistent Decrease	Angpt1	-0.42765	NA	NA	ENSG00000154188	ENSMUSG00000022309	Angpt1	-1.566	NA	NA	NA	NA	Angpt1	-0.61336	Persistent Decrease	NA	NA	NA	NA	NA	NA	NA	NA	NA	NA	NA	NA	NA	NA	NA	NA	NA	NA	NA	NA	NA	0.860211532	NA	NA	FALSE	TRUE
ANGPT2	0.514382391	1	1	1	2	NA	NA	NA	Angpt2	-0.35043	NA	NA	NA	NA	NA	NA	NA	NA	NA	NA	NA	NA	NA	NA	NA	NA	NA	NA	NA	NA	NA	NA	NA	NA	NA	NA	NA	NA	NA	NA	NA	NA	NA	NA	0.678334782	NA	NA	FALSE	FALSE
ANGPT4	5.07365	0	2	2	2	Angpt4	-4.765	Persistent Decrease	NA	NA	NA	NA	NA	NA	NA	NA	NA	NA	NA	NA	Angpt4	-5.3823	Persistent Decrease	NA	NA	NA	NA	NA	NA	NA	NA	NA	NA	NA	NA	NA	NA	NA	NA	NA	NA	NA	NA	NA	NA	NA	NA	FALSE	TRUE
ANGPTL2	0.645298974	5	0	5	5	Angptl2	0.70473	Persistent Increase	Angptl2	0.34817	NA	NA	NA	NA	NA	NA	NA	NA	NA	NA	Angptl2	0.74278	Persistent Increase	NA	NA	NA	NA	NA	NA	NA	NA	NA	NA	NA	NA	NA	NA	NA	NA	NA	NA	NA	NA	0.479258161	0.951556708	NA	NA	FALSE	TRUE
ANGPTL4	1.276585758	4	1	4	5	Angptl4	1.4022	Persistent Increase	Angptl4	-0.88809	NA	NA	NA	NA	NA	NA	NA	NA	NA	NA	Angptl4	1.5819	Persistent Increase	NA	NA	NA	NA	NA	NA	NA	NA	NA	NA	NA	NA	NA	NA	NA	NA	NA	NA	NA	NA	0.54549104	1.965247749	NA	NA	FALSE	TRUE
ANGPTL6	1.64055	0	2	2	2	Angptl6	-1.6856	Persistent Decrease	NA	NA	NA	NA	NA	NA	NA	NA	NA	NA	NA	NA	Angptl6	-1.5955	Persistent Decrease	NA	NA	NA	NA	NA	NA	NA	NA	NA	NA	NA	NA	NA	NA	NA	NA	NA	NA	NA	NA	NA	NA	NA	NA	FALSE	TRUE
ANK	0.934824581	2	0	2	2	NA	NA	NA	NA	NA	NA	NA	NA	NA	NA	NA	NA	NA	NA	NA	Ank	0.15945	Early Transient Increase	NA	NA	NA	NA	NA	NA	NA	NA	NA	Ank	1.710199161	Early Transient Increase	NA	NA	NA	NA	NA	NA	NA	NA	NA	NA	NA	NA	FALSE	FALSE
ANK1	1.4258	2	0	2	2	Ank1	1.4494	Persistent Increase	NA	NA	NA	NA	NA	NA	NA	NA	NA	NA	NA	NA	Ank1	1.4022	Persistent Increase	NA	NA	NA	NA	NA	NA	NA	NA	NA	NA	NA	NA	NA	NA	NA	NA	NA	NA	NA	NA	NA	NA	NA	NA	FALSE	TRUE
ANK2	0.55198	0	2	2	2	Ank2	-0.63132	Persistent Decrease	NA	NA	NA	NA	NA	NA	NA	NA	NA	NA	NA	NA	Ank2	-0.47264	Persistent Decrease	NA	NA	NA	NA	NA	NA	NA	NA	NA	NA	NA	NA	NA	NA	NA	NA	NA	NA	NA	NA	NA	NA	NA	NA	FALSE	TRUE
ANK3	1.572993689	3	3	3	6	Ank3	1.4537	Persistent Increase	Ank3	0.31274	NA	NA	NA	NA	NA	NA	NA	NA	NA	NA	Ank3	1.3195	Persistent Increase	NA	NA	NA	NA	NA	NA	Ank3	-2.699668987	Persistent Decrease	Ank3	-2.775438941	Persistent Decrease	Ank3	-0.876914207	NA	NA	NA	NA	NA	NA	NA	NA	NA	NA	FALSE	TRUE
ANKEF1	1.178	1	0	1	1	NA	NA	NA	NA	NA	NA	NA	ENSG00000132623	ENSMUSG00000074771	Ankef1	1.178	NA	NA	NA	NA	NA	NA	NA	NA	NA	NA	NA	NA	NA	NA	NA	NA	NA	NA	NA	NA	NA	NA	NA	NA	NA	NA	NA	NA	NA	NA	NA	FALSE	FALSE
ANKFY1	0.520090572	1	1	1	2	NA	NA	NA	NA	NA	NA	NA	NA	NA	NA	NA	NA	NA	NA	NA	NA	NA	NA	NA	NA	NA	NA	NA	NA	NA	NA	NA	NA	NA	NA	Ankfy1	0.765458328	NA	NA	NA	NA	NA	NA	NA	NA	-0.274722816	NA	FALSE	FALSE
ANKHD1	0.298615	1	1	1	2	Ankhd1	-0.2168	Late Decrease	Ankhd1	0.38043	NA	NA	NA	NA	NA	NA	NA	NA	NA	NA	NA	NA	NA	NA	NA	NA	NA	NA	NA	NA	NA	NA	NA	NA	NA	NA	NA	NA	NA	NA	NA	NA	NA	NA	NA	NA	NA	FALSE	TRUE
ANKIB1	0.391115	0	2	2	2	Ankib1	-0.39177	Persistent Decrease	NA	NA	NA	NA	NA	NA	NA	NA	NA	NA	NA	NA	Ankib1	-0.39046	Persistent Decrease	NA	NA	NA	NA	NA	NA	NA	NA	NA	NA	NA	NA	NA	NA	NA	NA	NA	NA	NA	NA	NA	NA	NA	NA	FALSE	TRUE
ANKLE2	0.346474315	1	3	3	4	Ankle2	-0.4456	Persistent Decrease	Ankle2	0.17135	NA	NA	NA	NA	NA	NA	NA	NA	NA	NA	Ankle2	-0.31681	Persistent Decrease	NA	NA	NA	NA	NA	NA	NA	NA	NA	NA	NA	NA	NA	NA	NA	NA	NA	NA	NA	NA	NA	NA	NA	-0.452137259	FALSE	TRUE
ANKMY2	0.41579	1	0	1	1	NA	NA	NA	NA	NA	NA	NA	NA	NA	NA	NA	NA	NA	NA	NA	Ankmy2	0.41579	Early Transient Increase	NA	NA	NA	NA	NA	NA	NA	NA	NA	NA	NA	NA	NA	NA	NA	NA	NA	NA	NA	NA	NA	NA	NA	NA	FALSE	FALSE
ANKRD1	1.027963981	0	3	3	3	NA	NA	NA	NA	NA	NA	NA	NA	NA	NA	NA	NA	NA	NA	NA	Ankrd1	-0.62031	Early Transient Decrease	NA	NA	NA	NA	NA	NA	NA	NA	NA	NA	NA	NA	NA	NA	NA	NA	NA	NA	NA	NA	-1.223576085	-1.240005858	NA	NA	FALSE	FALSE
ANKRD10	0.351290656	1	1	1	2	Ankrd10	-0.32854	Late Decrease	NA	NA	NA	NA	NA	NA	NA	NA	NA	NA	NA	NA	NA	NA	NA	NA	NA	NA	NA	NA	NA	NA	NA	NA	NA	NA	NA	NA	NA	NA	NA	NA	NA	NA	NA	NA	0.374041312	NA	NA	FALSE	TRUE
ANKRD11	0.228979889	4	0	4	4	Ankrd11	0.19601	Persistent Increase	NA	NA	NA	NA	NA	NA	NA	NA	NA	NA	NA	NA	Ankrd11	0.21113	Persistent Increase	NA	NA	NA	NA	NA	NA	NA	NA	NA	Ankrd11	0.130760809	Early Transient Decrease	NA	NA	NA	NA	NA	NA	NA	NA	0.378018746	NA	NA	NA	FALSE	TRUE
ANKRD12	0.273992204	1	2	2	3	Ankrd12	-0.25071	Persistent Decrease	NA	NA	NA	NA	NA	NA	NA	NA	NA	NA	NA	NA	Ankrd12	-0.25192	Persistent Decrease	NA	NA	NA	NA	NA	NA	NA	NA	NA	NA	NA	NA	NA	NA	NA	NA	NA	NA	NA	NA	0.319346613	NA	NA	NA	FALSE	TRUE
ANKRD13A	0.348799117	1	2	2	3	Ankrd13a	-0.42127	Persistent Decrease	NA	NA	NA	NA	NA	NA	NA	NA	NA	NA	NA	NA	Ankrd13a	-0.32964	Persistent Decrease	NA	NA	NA	NA	NA	NA	NA	NA	NA	NA	NA	NA	NA	NA	NA	NA	NA	NA	NA	NA	0.29548735	NA	NA	NA	FALSE	TRUE
ANKRD13B	0.495674309	2	2	2	4	Ankrd13b	-0.60199	Persistent Decrease	NA	NA	NA	NA	NA	NA	NA	NA	NA	NA	NA	NA	Ankrd13b	-0.59132	Persistent Decrease	NA	NA	NA	NA	NA	NA	NA	NA	NA	NA	NA	NA	NA	NA	NA	NA	NA	NA	NA	NA	0.383232742	0.406154495	NA	NA	FALSE	TRUE
ANKRD13C	0.30412	0	2	2	2	Ankrd13c	-0.33289	Persistent Decrease	NA	NA	NA	NA	NA	NA	NA	NA	NA	NA	NA	NA	Ankrd13c	-0.27535	Persistent Decrease	NA	NA	NA	NA	NA	NA	NA	NA	NA	NA	NA	NA	NA	NA	NA	NA	NA	NA	NA	NA	NA	NA	NA	NA	FALSE	TRUE
ANKRD13D	0.92152	0	1	1	1	Ankrd13d	-0.92152	Late Decrease	NA	NA	NA	NA	NA	NA	NA	NA	NA	NA	NA	NA	NA	NA	NA	NA	NA	NA	NA	NA	NA	NA	NA	NA	NA	NA	NA	NA	NA	NA	NA	NA	NA	NA	NA	NA	NA	NA	NA	FALSE	TRUE
ANKRD17	0.888852113	2	1	2	3	Ankrd17	-0.2219	Late Decrease	NA	NA	NA	NA	NA	NA	NA	NA	NA	NA	NA	NA	NA	NA	NA	NA	NA	NA	NA	NA	NA	NA	NA	NA	Ankrd17	1.970249973	Early Transient Increase	NA	NA	NA	NA	NA	NA	NA	NA	0.474406366	NA	NA	NA	FALSE	TRUE
ANKRD18B	0.482103572	0	1	1	1	NA	NA	NA	NA	NA	NA	NA	NA	NA	NA	NA	NA	NA	NA	NA	NA	NA	NA	NA	NA	NA	NA	NA	NA	NA	NA	NA	NA	NA	NA	NA	NA	NA	NA	NA	NA	NA	NA	NA	-0.482103572	NA	NA	FALSE	FALSE
ANKRD2	1.65954206	2	2	2	4	Ankrd2	2.2625	Persistent Increase	NA	NA	NA	NA	NA	NA	NA	NA	NA	NA	NA	NA	Ankrd2	1.948	Persistent Increase	NA	NA	NA	NA	NA	NA	Ankrd2	-1.550550867	Persistent Decrease	Ankrd2	-0.877117372	Persistent Decrease	NA	NA	NA	NA	NA	NA	NA	NA	NA	NA	NA	NA	FALSE	TRUE
ANKRD23	1.2281	0	2	2	2	Ankrd23	-1.0693	Persistent Decrease	NA	NA	NA	NA	NA	NA	NA	NA	NA	NA	NA	NA	Ankrd23	-1.3869	Persistent Decrease	NA	NA	NA	NA	NA	NA	NA	NA	NA	NA	NA	NA	NA	NA	NA	NA	NA	NA	NA	NA	NA	NA	NA	NA	FALSE	TRUE
ANKRD24	0.640612778	1	0	1	1	NA	NA	NA	NA	NA	NA	NA	NA	NA	NA	NA	NA	NA	NA	NA	NA	NA	NA	NA	NA	NA	NA	NA	NA	NA	NA	NA	NA	NA	NA	NA	NA	NA	NA	NA	NA	NA	NA	NA	0.640612778	NA	NA	FALSE	FALSE
ANKRD26	0.550872379	4	1	4	5	Ankrd26	0.30265	Persistent Increase	NA	NA	NA	NA	NA	NA	NA	NA	NA	NA	NA	NA	Ankrd26	0.53765	Persistent Increase	NA	NA	NA	NA	NA	NA	NA	NA	NA	NA	NA	NA	NA	NA	NA	NA	NA	NA	NA	NA	0.629256793	0.666667622	-0.61813748	NA	FALSE	TRUE
ANKRD27	0.263065	2	0	2	2	Ankrd27	0.22889	Persistent Increase	NA	NA	NA	NA	NA	NA	NA	NA	NA	NA	NA	NA	Ankrd27	0.29724	Persistent Increase	NA	NA	NA	NA	NA	NA	NA	NA	NA	NA	NA	NA	NA	NA	NA	NA	NA	NA	NA	NA	NA	NA	NA	NA	FALSE	TRUE
ANKRD28	0.291305	0	2	2	2	Ankrd28	-0.35466	Persistent Decrease	NA	NA	NA	NA	NA	NA	NA	NA	NA	NA	NA	NA	Ankrd28	-0.22795	Persistent Decrease	NA	NA	NA	NA	NA	NA	NA	NA	NA	NA	NA	NA	NA	NA	NA	NA	NA	NA	NA	NA	NA	NA	NA	NA	FALSE	TRUE
ANKRD29	1.5343	0	2	2	2	Ankrd29	-1.4535	Persistent Decrease	NA	NA	NA	NA	NA	NA	NA	NA	NA	NA	NA	NA	Ankrd29	-1.6151	Persistent Decrease	NA	NA	NA	NA	NA	NA	NA	NA	NA	NA	NA	NA	NA	NA	NA	NA	NA	NA	NA	NA	NA	NA	NA	NA	FALSE	TRUE
ANKRD33B	0.9467	2	0	2	2	Ankrd33b	0.7763	Persistent Increase	NA	NA	NA	NA	NA	NA	NA	NA	NA	NA	NA	NA	Ankrd33b	1.1171	Persistent Increase	NA	NA	NA	NA	NA	NA	NA	NA	NA	NA	NA	NA	NA	NA	NA	NA	NA	NA	NA	NA	NA	NA	NA	NA	FALSE	TRUE
ANKRD34A	0.439524471	0	1	1	1	NA	NA	NA	NA	NA	NA	NA	NA	NA	NA	NA	NA	NA	NA	NA	NA	NA	NA	NA	NA	NA	NA	NA	NA	NA	NA	NA	NA	NA	NA	NA	NA	NA	NA	NA	NA	NA	NA	NA	-0.439524471	NA	NA	FALSE	FALSE
ANKRD35	1.79525	0	2	2	2	Ankrd35	-1.9559	Persistent Decrease	NA	NA	NA	NA	NA	NA	NA	NA	NA	NA	NA	NA	Ankrd35	-1.6346	Persistent Decrease	NA	NA	NA	NA	NA	NA	NA	NA	NA	NA	NA	NA	NA	NA	NA	NA	NA	NA	NA	NA	NA	NA	NA	NA	FALSE	TRUE
ANKRD37	0.675615023	1	0	1	1	NA	NA	NA	NA	NA	NA	NA	NA	NA	NA	NA	NA	NA	NA	NA	NA	NA	NA	NA	NA	NA	NA	NA	NA	NA	NA	NA	NA	NA	NA	NA	NA	NA	NA	NA	NA	NA	NA	NA	0.675615023	NA	NA	FALSE	FALSE
ANKRD40	0.38158	0	2	2	2	Ankrd40	-0.36304	Persistent Decrease	NA	NA	NA	NA	NA	NA	NA	NA	NA	NA	NA	NA	Ankrd40	-0.40012	Persistent Decrease	NA	NA	NA	NA	NA	NA	NA	NA	NA	NA	NA	NA	NA	NA	NA	NA	NA	NA	NA	NA	NA	NA	NA	NA	FALSE	TRUE
ANKRD42	0.335569605	1	0	1	1	NA	NA	NA	NA	NA	NA	NA	NA	NA	NA	NA	NA	NA	NA	NA	NA	NA	NA	NA	NA	NA	NA	NA	NA	NA	NA	NA	NA	NA	NA	NA	NA	NA	NA	NA	NA	NA	NA	0.335569605	NA	NA	NA	FALSE	FALSE
ANKRD44	0.539781878	1	2	2	3	Ankrd44	-0.52003	Persistent Decrease	NA	NA	NA	NA	NA	NA	NA	NA	NA	NA	NA	NA	Ankrd44	-0.47798	Persistent Decrease	NA	NA	NA	NA	NA	NA	NA	NA	NA	NA	NA	NA	NA	NA	NA	NA	NA	NA	NA	NA	0.621335633	NA	NA	NA	FALSE	TRUE
ANKRD46	0.532115	0	2	2	2	Ankrd46	-0.53413	Persistent Decrease	NA	NA	NA	NA	NA	NA	NA	NA	NA	NA	NA	NA	Ankrd46	-0.5301	Persistent Decrease	NA	NA	NA	NA	NA	NA	NA	NA	NA	NA	NA	NA	NA	NA	NA	NA	NA	NA	NA	NA	NA	NA	NA	NA	FALSE	TRUE
ANKRD49	0.31829419	1	0	1	1	NA	NA	NA	NA	NA	NA	NA	NA	NA	NA	NA	NA	NA	NA	NA	NA	NA	NA	NA	NA	NA	NA	NA	NA	NA	NA	NA	NA	NA	NA	NA	NA	NA	NA	NA	NA	NA	NA	0.31829419	NA	NA	NA	FALSE	FALSE
ANKRD50	0.464880951	2	0	2	2	NA	NA	NA	NA	NA	NA	NA	NA	NA	NA	NA	NA	NA	NA	NA	NA	NA	NA	NA	NA	NA	NA	NA	NA	NA	NA	NA	NA	NA	NA	NA	NA	NA	NA	NA	NA	NA	NA	0.415331563	0.514430339	NA	NA	FALSE	FALSE
ANKRD52	0.357500291	2	2	2	4	Ankrd52	0.15778	Persistent Increase	NA	NA	NA	NA	NA	NA	NA	NA	NA	NA	NA	NA	Ankrd52	0.25479	Persistent Increase	NA	NA	NA	NA	NA	NA	NA	NA	NA	NA	NA	NA	NA	NA	NA	NA	NA	NA	NA	NA	NA	-0.444809091	NA	-0.572622074	FALSE	TRUE
ANKRD6	2.02155	2	0	2	2	Ankrd6	1.9488	Persistent Increase	NA	NA	NA	NA	NA	NA	NA	NA	NA	NA	NA	NA	Ankrd6	2.0943	Persistent Increase	NA	NA	NA	NA	NA	NA	NA	NA	NA	NA	NA	NA	NA	NA	NA	NA	NA	NA	NA	NA	NA	NA	NA	NA	FALSE	TRUE
ANKRD63	0.657090325	0	1	1	1	NA	NA	NA	NA	NA	NA	NA	NA	NA	NA	NA	NA	NA	NA	NA	NA	NA	NA	NA	NA	NA	NA	NA	NA	NA	NA	NA	NA	NA	NA	NA	NA	NA	NA	NA	NA	NA	NA	-0.657090325	NA	NA	NA	FALSE	FALSE
ANKS1	1.260882174	2	3	3	5	Anks1	0.72511	Persistent Increase	NA	NA	NA	NA	NA	NA	NA	NA	NA	NA	NA	NA	Anks1	0.89251	Persistent Increase	NA	NA	NA	NA	NA	NA	Anks1	-1.686864188	Persistent Decrease	Anks1	-2.431590023	Persistent Decrease	Anks1	-0.568336659	NA	NA	NA	NA	NA	NA	NA	NA	NA	NA	FALSE	TRUE
ANKS3	0.27610594	0	3	3	3	Anks3	-0.24206	Persistent Decrease	NA	NA	NA	NA	NA	NA	NA	NA	NA	NA	NA	NA	Anks3	-0.25537	Persistent Decrease	NA	NA	NA	NA	NA	NA	NA	NA	NA	NA	NA	NA	NA	NA	NA	NA	NA	NA	NA	NA	NA	-0.330887819	NA	NA	FALSE	TRUE
ANKS6	1.0822	0	2	2	2	Anks6	-1.1015	Persistent Decrease	NA	NA	NA	NA	NA	NA	NA	NA	NA	NA	NA	NA	Anks6	-1.0629	Persistent Decrease	NA	NA	NA	NA	NA	NA	NA	NA	NA	NA	NA	NA	NA	NA	NA	NA	NA	NA	NA	NA	NA	NA	NA	NA	FALSE	TRUE
ANKZF1	0.351189762	2	1	2	3	NA	NA	NA	NA	NA	NA	NA	NA	NA	NA	NA	NA	NA	NA	NA	NA	NA	NA	NA	NA	NA	NA	NA	NA	NA	NA	NA	NA	NA	NA	NA	NA	NA	NA	NA	NA	NA	NA	0.464331199	0.327408715	-0.261829371	NA	FALSE	FALSE
ANLN	0.596612711	0	2	2	2	NA	NA	NA	NA	NA	NA	NA	NA	NA	NA	NA	NA	NA	NA	NA	NA	NA	NA	NA	NA	NA	NA	NA	NA	NA	NA	NA	NA	NA	NA	NA	NA	NA	NA	NA	NA	NA	NA	-0.324789324	-0.868436098	NA	NA	FALSE	FALSE
ANO1	1.65185	0	2	2	2	Ano1	-1.9086	Persistent Decrease	NA	NA	NA	NA	NA	NA	NA	NA	NA	NA	NA	NA	Ano1	-1.3951	Persistent Decrease	NA	NA	NA	NA	NA	NA	NA	NA	NA	NA	NA	NA	NA	NA	NA	NA	NA	NA	NA	NA	NA	NA	NA	NA	FALSE	TRUE
ANO10	0.314559393	1	1	1	2	NA	NA	NA	Ano10	0.20047	NA	NA	NA	NA	NA	NA	NA	NA	NA	NA	NA	NA	NA	NA	NA	NA	NA	NA	NA	NA	NA	NA	NA	NA	NA	NA	NA	NA	NA	NA	NA	NA	NA	NA	NA	NA	-0.428648785	FALSE	FALSE
ANO3	0.693777156	2	0	2	2	NA	NA	NA	NA	NA	NA	NA	NA	NA	NA	NA	NA	NA	NA	NA	NA	NA	NA	NA	NA	NA	NA	NA	NA	NA	NA	NA	NA	NA	NA	NA	NA	NA	NA	NA	NA	NA	NA	0.818916142	0.568638169	NA	NA	FALSE	FALSE
ANO4	0.480170131	1	0	1	1	NA	NA	NA	NA	NA	NA	NA	NA	NA	NA	NA	NA	NA	NA	NA	NA	NA	NA	NA	NA	NA	NA	NA	NA	NA	NA	NA	NA	NA	NA	NA	NA	NA	NA	NA	NA	NA	NA	0.480170131	NA	NA	NA	FALSE	FALSE
ANO5	1.2634	2	0	2	2	Ano5	1.3494	Persistent Increase	NA	NA	NA	NA	NA	NA	NA	NA	NA	NA	NA	NA	Ano5	1.1774	Persistent Increase	NA	NA	NA	NA	NA	NA	NA	NA	NA	NA	NA	NA	NA	NA	NA	NA	NA	NA	NA	NA	NA	NA	NA	NA	FALSE	TRUE
ANO6	0.487952681	4	0	4	4	Ano6	0.61445	Persistent Increase	Ano6	0.31507	NA	NA	NA	NA	NA	NA	NA	NA	NA	NA	Ano6	0.678	Persistent Increase	NA	NA	NA	NA	NA	NA	NA	NA	NA	NA	NA	NA	NA	NA	NA	NA	NA	NA	NA	NA	0.344290724	NA	NA	NA	FALSE	TRUE
ANO8	1.027709255	3	1	3	4	Ano8	0.49166	Persistent Increase	NA	NA	NA	NA	NA	NA	NA	NA	NA	NA	NA	NA	Ano8	0.37053	Persistent Increase	NA	NA	NA	NA	NA	NA	NA	NA	NA	Ano8	1.599254383	Early Transient Increase	NA	NA	NA	NA	NA	NA	NA	NA	NA	NA	NA	-1.649392637	FALSE	TRUE
ANOS1	0.541998941	2	0	2	2	NA	NA	NA	NA	NA	NA	NA	NA	NA	NA	NA	NA	NA	NA	NA	NA	NA	NA	NA	NA	NA	NA	NA	NA	NA	NA	NA	NA	NA	NA	NA	NA	NA	NA	NA	NA	NA	NA	0.647136728	0.436861154	NA	NA	FALSE	FALSE
ANP32A	0.868179021	0	2	2	2	NA	NA	NA	NA	NA	NA	NA	NA	NA	NA	NA	NA	NA	NA	NA	Anp32a	-0.29595	Early Transient Decrease	NA	NA	NA	NA	NA	NA	NA	NA	NA	Anp32a	-1.440408042	Early Transient Decrease	NA	NA	NA	NA	NA	NA	NA	NA	NA	NA	NA	NA	FALSE	FALSE
ANP32B	0.190495	2	0	2	2	Anp32b	0.22761	Persistent Increase	NA	NA	NA	NA	NA	NA	NA	NA	NA	NA	NA	NA	Anp32b	0.15338	Persistent Increase	NA	NA	NA	NA	NA	NA	NA	NA	NA	NA	NA	NA	NA	NA	NA	NA	NA	NA	NA	NA	NA	NA	NA	NA	FALSE	TRUE
ANP32E	0.354151071	0	3	3	3	NA	NA	NA	NA	NA	NA	NA	NA	NA	NA	NA	NA	NA	NA	NA	Anp32e	-0.16175	Early Transient Decrease	NA	NA	NA	NA	NA	NA	NA	NA	NA	NA	NA	NA	NA	NA	NA	NA	NA	NA	NA	NA	-0.238270377	-0.662432835	NA	NA	FALSE	FALSE
ANPEP	0.404312617	2	2	2	4	Anpep	-0.43405	Persistent Decrease	NA	NA	NA	NA	NA	NA	NA	NA	NA	NA	NA	NA	Anpep	-0.23674	Persistent Decrease	NA	NA	NA	NA	NA	NA	NA	NA	NA	NA	NA	NA	NA	NA	NA	NA	NA	NA	NA	NA	0.433251672	0.513208794	NA	NA	FALSE	TRUE
ANTKMT	0.638015145	0	3	3	3	Antkmt	-0.54456	Persistent Decrease	NA	NA	NA	NA	NA	NA	NA	NA	NA	NA	NA	NA	Antkmt	-0.78186	Persistent Decrease	NA	NA	NA	NA	NA	NA	NA	NA	NA	NA	NA	NA	NA	NA	NA	NA	NA	NA	NA	NA	-0.587625434	NA	NA	NA	FALSE	TRUE
ANTXR1	0.693705	0	2	2	2	Antxr1	-0.99402	Persistent Decrease	NA	NA	NA	NA	NA	NA	NA	NA	NA	NA	NA	NA	Antxr1	-0.39339	Persistent Decrease	NA	NA	NA	NA	NA	NA	NA	NA	NA	NA	NA	NA	NA	NA	NA	NA	NA	NA	NA	NA	NA	NA	NA	NA	FALSE	TRUE
ANTXR2	0.392465849	3	0	3	3	NA	NA	NA	NA	NA	NA	NA	NA	NA	NA	NA	NA	NA	NA	NA	Antxr2	0.30804	Early Transient Increase	NA	NA	NA	NA	NA	NA	NA	NA	NA	NA	NA	NA	NA	NA	NA	NA	NA	NA	NA	NA	0.362222406	0.50713514	NA	NA	FALSE	FALSE
ANXA1	0.729188542	3	3	3	6	Anxa1	0.81841	Persistent Increase	NA	NA	NA	NA	NA	NA	NA	NA	NA	NA	NA	NA	Anxa1	0.70597	Persistent Increase	Anxa1	-1.247052756	Persistent Decrease	Anxa1	-0.729069653	Persistent Decrease	NA	NA	NA	NA	NA	NA	NA	NA	Anxa1	0.45995656	Late Increase	NA	NA	NA	NA	-0.414672283	NA	NA	TRUE	TRUE
ANXA11	0.70305107	3	1	3	4	Anxa11	1.0844	Persistent Increase	Anxa11	0.43354	NA	NA	NA	NA	NA	NA	NA	NA	NA	NA	Anxa11	1.077	Persistent Increase	NA	NA	NA	NA	NA	NA	NA	NA	NA	NA	NA	NA	NA	NA	NA	NA	NA	NA	NA	NA	NA	NA	-0.217264278	NA	FALSE	TRUE
ANXA13	1.609721937	0	2	2	2	NA	NA	NA	NA	NA	NA	NA	NA	NA	NA	NA	NA	NA	NA	NA	NA	NA	NA	NA	NA	NA	NA	NA	NA	NA	NA	NA	NA	NA	NA	NA	NA	NA	NA	NA	NA	NA	NA	NA	NA	-1.985810217	-1.233633656	FALSE	FALSE
ANXA2	0.922216369	0	6	6	6	NA	NA	NA	NA	NA	Anxa2	-1.712714025	NA	NA	NA	NA	NA	NA	NA	NA	NA	NA	NA	Anxa2	-0.804432009	Persistent Decrease	Anxa2	-0.574136017	Persistent Decrease	Anxa2	-0.374677181	Persistent Decrease	Anxa2	-1.391294181	Persistent Decrease	NA	NA	NA	NA	NA	NA	NA	NA	NA	-0.676044801	NA	NA	FALSE	FALSE
ANXA2P2	0.551079151	0	2	2	2	NA	NA	NA	NA	NA	NA	NA	NA	NA	NA	NA	NA	NA	NA	NA	NA	NA	NA	NA	NA	NA	NA	NA	NA	NA	NA	NA	NA	NA	NA	NA	NA	NA	NA	NA	NA	NA	NA	-0.306094739	-0.796063563	NA	NA	FALSE	FALSE
ANXA2R-AS1	0.765431495	1	0	1	1	NA	NA	NA	NA	NA	NA	NA	NA	NA	NA	NA	NA	NA	NA	NA	NA	NA	NA	NA	NA	NA	NA	NA	NA	NA	NA	NA	NA	NA	NA	NA	NA	NA	NA	NA	NA	NA	NA	NA	0.765431495	NA	NA	FALSE	FALSE
ANXA3	0.649338485	0	3	3	3	NA	NA	NA	NA	NA	NA	NA	NA	NA	NA	NA	NA	NA	NA	NA	Anxa3	-0.40412	Early Transient Decrease	NA	NA	NA	NA	NA	NA	NA	NA	NA	NA	NA	NA	NA	NA	NA	NA	NA	NA	NA	NA	-0.526253706	-1.017641748	NA	NA	FALSE	FALSE
ANXA5	1.046849608	1	3	3	4	NA	NA	NA	NA	NA	NA	NA	NA	NA	NA	NA	NA	NA	NA	NA	NA	NA	NA	Anxa5	-2.095182802	Persistent Decrease	Anxa5	-1.23131484	Persistent Decrease	NA	NA	NA	NA	NA	NA	NA	NA	NA	NA	NA	NA	NA	NA	NA	-0.494301319	NA	0.366599469	FALSE	FALSE
ANXA6	0.456187555	2	2	2	4	Anxa6	0.63658	Persistent Increase	NA	NA	NA	NA	NA	NA	NA	NA	NA	NA	NA	NA	Anxa6	0.4962	Persistent Increase	NA	NA	NA	NA	NA	NA	NA	NA	NA	NA	NA	NA	NA	NA	Anxa6	-0.314672508	Late Decrease	NA	NA	NA	NA	-0.377297712	NA	NA	TRUE	TRUE
ANXA7	0.641618844	3	1	3	4	Anxa7	0.98289	Persistent Increase	NA	NA	NA	NA	NA	NA	NA	NA	NA	NA	NA	NA	Anxa7	0.97864	Persistent Increase	NA	NA	NA	NA	NA	NA	NA	NA	NA	NA	NA	NA	NA	NA	NA	NA	NA	NA	NA	NA	NA	-0.332325513	NA	0.272619864	FALSE	TRUE
ANXA8	1.5084473	0	5	5	5	Anxa8	-1.1864	Persistent Decrease	NA	NA	NA	NA	NA	NA	NA	NA	NA	NA	NA	NA	Anxa8	-1.5102	Persistent Decrease	NA	NA	NA	NA	NA	NA	Anxa8	-1.166977943	Persistent Decrease	Anxa8	-2.952320268	Persistent Decrease	NA	NA	NA	NA	NA	NA	NA	NA	NA	-0.726338288	NA	NA	FALSE	TRUE
ANXA8L1	0.80981401	0	1	1	1	NA	NA	NA	NA	NA	NA	NA	NA	NA	NA	NA	NA	NA	NA	NA	NA	NA	NA	NA	NA	NA	NA	NA	NA	NA	NA	NA	NA	NA	NA	NA	NA	NA	NA	NA	NA	NA	NA	NA	-0.80981401	NA	NA	FALSE	FALSE
ANXA9	0.3205	1	0	1	1	NA	NA	NA	Anxa9	0.3205	NA	NA	NA	NA	NA	NA	NA	NA	NA	NA	NA	NA	NA	NA	NA	NA	NA	NA	NA	NA	NA	NA	NA	NA	NA	NA	NA	NA	NA	NA	NA	NA	NA	NA	NA	NA	NA	FALSE	FALSE
AOC2	0.70318	1	0	1	1	Aoc2	0.70318	Late Increase	NA	NA	NA	NA	NA	NA	NA	NA	NA	NA	NA	NA	NA	NA	NA	NA	NA	NA	NA	NA	NA	NA	NA	NA	NA	NA	NA	NA	NA	NA	NA	NA	NA	NA	NA	NA	NA	NA	NA	FALSE	TRUE
AOC3	3.10985	0	2	2	2	Aoc3	-2.9559	Persistent Decrease	NA	NA	NA	NA	NA	NA	NA	NA	NA	NA	NA	NA	Aoc3	-3.2638	Persistent Decrease	NA	NA	NA	NA	NA	NA	NA	NA	NA	NA	NA	NA	NA	NA	NA	NA	NA	NA	NA	NA	NA	NA	NA	NA	FALSE	TRUE
AOPEP	0.566104417	1	4	4	5	Aopep	-0.62209	Persistent Decrease	NA	NA	NA	NA	NA	NA	NA	NA	NA	NA	NA	NA	Aopep	-0.6559	Persistent Decrease	NA	NA	NA	NA	NA	NA	NA	NA	NA	NA	NA	NA	Aopep	0.689647522	NA	NA	NA	NA	NA	NA	-0.422718013	-0.440166548	NA	NA	FALSE	TRUE
AOX1	1.518	0	2	2	2	Aox1	-1.7217	Persistent Decrease	NA	NA	NA	NA	NA	NA	NA	NA	NA	NA	NA	NA	Aox1	-1.3143	Persistent Decrease	NA	NA	NA	NA	NA	NA	NA	NA	NA	NA	NA	NA	NA	NA	NA	NA	NA	NA	NA	NA	NA	NA	NA	NA	FALSE	TRUE
AP1AR	0.21798	1	0	1	1	NA	NA	NA	NA	NA	NA	NA	NA	NA	NA	NA	NA	NA	NA	NA	Ap1ar	0.21798	Early Transient Increase	NA	NA	NA	NA	NA	NA	NA	NA	NA	NA	NA	NA	NA	NA	NA	NA	NA	NA	NA	NA	NA	NA	NA	NA	FALSE	FALSE
AP1B1	0.325000367	3	1	3	4	Ap1b1	0.17219	Persistent Increase	Ap1b1	0.29143	NA	NA	NA	NA	NA	NA	NA	NA	NA	NA	Ap1b1	0.29689	Persistent Increase	NA	NA	NA	NA	NA	NA	NA	NA	NA	NA	NA	NA	NA	NA	NA	NA	NA	NA	NA	NA	NA	-0.539491468	NA	NA	FALSE	TRUE
AP1G1	0.307297333	2	1	2	3	Ap1g1	0.26896	Persistent Increase	NA	NA	NA	NA	NA	NA	NA	NA	NA	NA	NA	NA	Ap1g1	0.3076	Persistent Increase	NA	NA	NA	NA	NA	NA	NA	NA	NA	NA	NA	NA	NA	NA	NA	NA	NA	NA	NA	NA	NA	NA	-0.345332	NA	FALSE	TRUE
AP1G2	0.77107	1	0	1	1	NA	NA	NA	NA	NA	NA	NA	NA	NA	NA	NA	NA	NA	NA	NA	Ap1g2	0.77107	Early Transient Increase	NA	NA	NA	NA	NA	NA	NA	NA	NA	NA	NA	NA	NA	NA	NA	NA	NA	NA	NA	NA	NA	NA	NA	NA	FALSE	FALSE
AP1M1	0.263941375	1	2	2	3	Ap1m1	0.20521	Late Increase	NA	NA	NA	NA	NA	NA	NA	NA	NA	NA	NA	NA	NA	NA	NA	NA	NA	NA	NA	NA	NA	NA	NA	NA	NA	NA	NA	NA	NA	NA	NA	NA	NA	NA	NA	NA	-0.281584594	-0.305029532	NA	FALSE	TRUE
AP1M2	0.63551847	0	1	1	1	NA	NA	NA	NA	NA	NA	NA	NA	NA	NA	NA	NA	NA	NA	NA	NA	NA	NA	NA	NA	NA	NA	NA	NA	NA	NA	NA	NA	NA	NA	NA	NA	NA	NA	NA	NA	NA	NA	NA	-0.63551847	NA	NA	FALSE	FALSE
AP1S1	2.599015152	0	1	1	1	NA	NA	NA	NA	NA	NA	NA	NA	NA	NA	NA	NA	NA	NA	NA	NA	NA	NA	NA	NA	NA	NA	NA	NA	NA	NA	NA	Ap1s1	-2.599015152	Early Transient Decrease	NA	NA	NA	NA	NA	NA	NA	NA	NA	NA	NA	NA	FALSE	FALSE
AP1S2	0.430065	2	0	2	2	Ap1s2	0.38454	Persistent Increase	NA	NA	NA	NA	NA	NA	NA	NA	NA	NA	NA	NA	Ap1s2	0.47559	Persistent Increase	NA	NA	NA	NA	NA	NA	NA	NA	NA	NA	NA	NA	NA	NA	NA	NA	NA	NA	NA	NA	NA	NA	NA	NA	FALSE	TRUE
AP1S3	0.946777863	0	1	1	1	NA	NA	NA	NA	NA	NA	NA	NA	NA	NA	NA	NA	NA	NA	NA	NA	NA	NA	NA	NA	NA	NA	NA	NA	NA	NA	NA	NA	NA	NA	NA	NA	NA	NA	NA	NA	NA	NA	NA	-0.946777863	NA	NA	FALSE	FALSE
AP2A1	1.837981306	3	0	3	3	NA	NA	NA	Ap2a1	0.28726	NA	NA	NA	NA	NA	NA	NA	NA	NA	NA	NA	NA	NA	NA	NA	NA	NA	NA	NA	Ap2a1	2.724853671	Persistent Increase	Ap2a1	2.501830247	Persistent Increase	NA	NA	NA	NA	NA	NA	NA	NA	NA	NA	NA	NA	FALSE	FALSE
AP2A2	0.19382	1	0	1	1	NA	NA	NA	Ap2a2	0.19382	NA	NA	NA	NA	NA	NA	NA	NA	NA	NA	NA	NA	NA	NA	NA	NA	NA	NA	NA	NA	NA	NA	NA	NA	NA	NA	NA	NA	NA	NA	NA	NA	NA	NA	NA	NA	NA	FALSE	FALSE
AP2B1	0.319326667	3	0	3	3	Ap2b1	0.30038	Persistent Increase	Ap2b1	0.30997	NA	NA	NA	NA	NA	NA	NA	NA	NA	NA	Ap2b1	0.34763	Persistent Increase	NA	NA	NA	NA	NA	NA	NA	NA	NA	NA	NA	NA	NA	NA	NA	NA	NA	NA	NA	NA	NA	NA	NA	NA	FALSE	TRUE
AP2M1	2.745072962	0	4	4	4	Ap2m1	-0.25035	Persistent Decrease	NA	NA	NA	NA	NA	NA	NA	NA	NA	NA	NA	NA	Ap2m1	-0.32837	Persistent Decrease	Ap2m1	-6.107462742	Persistent Decrease	Ap2m1	-4.294109107	Persistent Decrease	NA	NA	NA	NA	NA	NA	NA	NA	NA	NA	NA	NA	NA	NA	NA	NA	NA	NA	FALSE	TRUE
AP2S1	0.349285071	0	1	1	1	NA	NA	NA	NA	NA	NA	NA	NA	NA	NA	NA	NA	NA	NA	NA	NA	NA	NA	NA	NA	NA	NA	NA	NA	NA	NA	NA	NA	NA	NA	NA	NA	NA	NA	NA	NA	NA	NA	NA	NA	NA	-0.349285071	FALSE	FALSE
AP3B1	0.495141766	4	0	4	4	Ap3b1	0.28831	Persistent Increase	NA	NA	NA	NA	NA	NA	NA	NA	NA	NA	NA	NA	Ap3b1	0.41372	Persistent Increase	NA	NA	NA	NA	NA	NA	NA	NA	NA	Ap3b1	0.919508973	Early Transient Increase	NA	NA	NA	NA	NA	NA	NA	NA	0.359028092	NA	NA	NA	FALSE	TRUE
AP3D1	0.852218807	5	2	5	7	Ap3d1	0.36489	Persistent Increase	Ap3d1	0.29231	NA	NA	NA	NA	NA	NA	NA	NA	NA	NA	Ap3d1	0.36097	Persistent Increase	NA	NA	NA	NA	NA	NA	Ap3d1	2.555108058	Persistent Increase	Ap3d1	1.802128824	Persistent Increase	NA	NA	NA	NA	NA	NA	NA	NA	NA	NA	-0.383343464	-0.206781304	FALSE	TRUE
AP3M1	0.260510127	2	2	2	4	Ap3m1	-0.28319	Persistent Decrease	Ap3m1	0.24316	NA	NA	NA	NA	NA	NA	NA	NA	NA	NA	Ap3m1	-0.28376	Persistent Decrease	NA	NA	NA	NA	NA	NA	NA	NA	NA	NA	NA	NA	NA	NA	NA	NA	NA	NA	NA	NA	0.231930506	NA	NA	NA	FALSE	TRUE
AP3M2	0.388388463	1	1	1	2	NA	NA	NA	NA	NA	NA	NA	NA	NA	NA	NA	NA	NA	NA	NA	Ap3m2	0.43297	Early Transient Increase	NA	NA	NA	NA	NA	NA	NA	NA	NA	NA	NA	NA	NA	NA	NA	NA	NA	NA	NA	NA	NA	NA	-0.343806925	NA	FALSE	FALSE
AP3S1	0.225651609	0	1	1	1	NA	NA	NA	NA	NA	NA	NA	NA	NA	NA	NA	NA	NA	NA	NA	NA	NA	NA	NA	NA	NA	NA	NA	NA	NA	NA	NA	NA	NA	NA	NA	NA	NA	NA	NA	NA	NA	NA	NA	NA	-0.225651609	NA	FALSE	FALSE
AP3S2	0.28848	0	1	1	1	NA	NA	NA	NA	NA	NA	NA	NA	NA	NA	NA	NA	NA	NA	NA	Ap3s2	-0.28848	Early Transient Decrease	NA	NA	NA	NA	NA	NA	NA	NA	NA	NA	NA	NA	NA	NA	NA	NA	NA	NA	NA	NA	NA	NA	NA	NA	FALSE	FALSE
AP4B1	0.467157991	1	1	1	2	NA	NA	NA	NA	NA	NA	NA	NA	NA	NA	NA	NA	NA	NA	NA	Ap4b1	0.35392	Early Transient Increase	NA	NA	NA	NA	NA	NA	NA	NA	NA	NA	NA	NA	NA	NA	NA	NA	NA	NA	NA	NA	NA	NA	-0.580395981	NA	FALSE	FALSE
AP4E1	0.395596492	0	1	1	1	NA	NA	NA	NA	NA	NA	NA	NA	NA	NA	NA	NA	NA	NA	NA	NA	NA	NA	NA	NA	NA	NA	NA	NA	NA	NA	NA	Ap4e1	-0.395596492	Early Transient Decrease	NA	NA	NA	NA	NA	NA	NA	NA	NA	NA	NA	NA	FALSE	FALSE
AP4M1	0.362663035	0	1	1	1	NA	NA	NA	NA	NA	NA	NA	NA	NA	NA	NA	NA	NA	NA	NA	NA	NA	NA	NA	NA	NA	NA	NA	NA	NA	NA	NA	NA	NA	NA	NA	NA	NA	NA	NA	NA	NA	NA	-0.362663035	NA	NA	NA	FALSE	FALSE
AP4S1	0.52929	0	2	2	2	Ap4s1	-0.44728	Persistent Decrease	NA	NA	NA	NA	NA	NA	NA	NA	NA	NA	NA	NA	Ap4s1	-0.6113	Persistent Decrease	NA	NA	NA	NA	NA	NA	NA	NA	NA	NA	NA	NA	NA	NA	NA	NA	NA	NA	NA	NA	NA	NA	NA	NA	FALSE	TRUE
AP5B1	0.25020784	1	0	1	1	NA	NA	NA	NA	NA	NA	NA	NA	NA	NA	NA	NA	NA	NA	NA	NA	NA	NA	NA	NA	NA	NA	NA	NA	NA	NA	NA	NA	NA	NA	NA	NA	NA	NA	NA	NA	NA	NA	0.25020784	NA	NA	NA	FALSE	FALSE
AP5Z1	0.38506837	0	3	3	3	NA	NA	NA	NA	NA	NA	NA	NA	NA	NA	NA	NA	NA	NA	NA	NA	NA	NA	NA	NA	NA	NA	NA	NA	NA	NA	NA	NA	NA	NA	NA	NA	NA	NA	NA	NA	NA	NA	NA	-0.272509389	-0.495913544	-0.386782177	FALSE	FALSE
APAF1	0.547325	2	0	2	2	Apaf1	0.58482	Persistent Increase	NA	NA	NA	NA	NA	NA	NA	NA	NA	NA	NA	NA	Apaf1	0.50983	Persistent Increase	NA	NA	NA	NA	NA	NA	NA	NA	NA	NA	NA	NA	NA	NA	NA	NA	NA	NA	NA	NA	NA	NA	NA	NA	FALSE	TRUE
APBA1	1.158366066	1	3	3	4	Apba1	-1.453	Persistent Decrease	NA	NA	NA	NA	ENSG00000107282	ENSMUSG00000024897	Apba1	-1.0599	NA	NA	NA	NA	Apba1	-1.7173	Persistent Decrease	NA	NA	NA	NA	NA	NA	NA	NA	NA	NA	NA	NA	NA	NA	NA	NA	NA	NA	NA	NA	0.403264265	NA	NA	NA	FALSE	TRUE
APBB1	1.008615	2	0	2	2	Apbb1	0.90333	Persistent Increase	NA	NA	NA	NA	NA	NA	NA	NA	NA	NA	NA	NA	Apbb1	1.1139	Persistent Increase	NA	NA	NA	NA	NA	NA	NA	NA	NA	NA	NA	NA	NA	NA	NA	NA	NA	NA	NA	NA	NA	NA	NA	NA	FALSE	TRUE
APBB1IP	1.054426859	0	4	4	4	Apbb1ip	-0.81116	Persistent Decrease	NA	NA	NA	NA	NA	NA	NA	NA	NA	NA	NA	NA	Apbb1ip	-0.69498	Persistent Decrease	NA	NA	NA	NA	NA	NA	Apbb1ip	-2.000775114	Persistent Decrease	Apbb1ip	-0.710792323	Persistent Decrease	NA	NA	NA	NA	NA	NA	NA	NA	NA	NA	NA	NA	FALSE	TRUE
APBB2	0.360835	0	2	2	2	Apbb2	-0.44956	Persistent Decrease	NA	NA	NA	NA	NA	NA	NA	NA	NA	NA	NA	NA	Apbb2	-0.27211	Persistent Decrease	NA	NA	NA	NA	NA	NA	NA	NA	NA	NA	NA	NA	NA	NA	NA	NA	NA	NA	NA	NA	NA	NA	NA	NA	FALSE	TRUE
APBB3	0.775012003	0	1	1	1	NA	NA	NA	NA	NA	NA	NA	NA	NA	NA	NA	NA	NA	NA	NA	NA	NA	NA	NA	NA	NA	NA	NA	NA	NA	NA	NA	NA	NA	NA	NA	NA	NA	NA	NA	NA	NA	NA	-0.775012003	NA	NA	NA	FALSE	FALSE
APC	0.827299817	0	2	2	2	Apc	-0.22056	Late Decrease	NA	NA	NA	NA	NA	NA	NA	NA	NA	NA	NA	NA	NA	NA	NA	NA	NA	NA	NA	NA	NA	NA	NA	NA	Apc	-1.434039634	Early Transient Decrease	NA	NA	NA	NA	NA	NA	NA	NA	NA	NA	NA	NA	FALSE	TRUE
APC2	0.97586481	3	0	3	3	Apc2	1.0813	Persistent Increase	NA	NA	NA	NA	NA	NA	NA	NA	NA	NA	NA	NA	Apc2	1.4631	Persistent Increase	NA	NA	NA	NA	NA	NA	NA	NA	NA	NA	NA	NA	NA	NA	NA	NA	NA	NA	NA	NA	0.38319443	NA	NA	NA	FALSE	TRUE
APCDD1	0.71309	0	2	2	2	Apcdd1	-0.44221	Late Decrease	NA	NA	NA	NA	ENSG00000154856	ENSMUSG00000071847	Apcdd1	-0.98397	NA	NA	NA	NA	NA	NA	NA	NA	NA	NA	NA	NA	NA	NA	NA	NA	NA	NA	NA	NA	NA	NA	NA	NA	NA	NA	NA	NA	NA	NA	NA	FALSE	TRUE
APCDD1L	0.70788567	2	0	2	2	NA	NA	NA	NA	NA	NA	NA	NA	NA	NA	NA	NA	NA	NA	NA	NA	NA	NA	NA	NA	NA	NA	NA	NA	NA	NA	NA	NA	NA	NA	NA	NA	NA	NA	NA	NA	NA	NA	0.468865726	0.946905614	NA	NA	FALSE	FALSE
APEH	0.408465029	2	1	2	3	Apeh	0.51044	Persistent Increase	NA	NA	NA	NA	NA	NA	NA	NA	NA	NA	NA	NA	Apeh	0.45385	Persistent Increase	NA	NA	NA	NA	NA	NA	NA	NA	NA	NA	NA	NA	NA	NA	NA	NA	NA	NA	NA	NA	-0.261105088	NA	NA	NA	FALSE	TRUE
APEX1	1.396149821	0	2	2	2	NA	NA	NA	NA	NA	NA	NA	NA	NA	NA	NA	NA	NA	NA	NA	NA	NA	NA	NA	NA	NA	NA	NA	NA	Apex1	-2.658174021	Persistent Decrease	Apex1	-0.13412562	Persistent Decrease	NA	NA	NA	NA	NA	NA	NA	NA	NA	NA	NA	NA	FALSE	FALSE
APH1B	0.36023197	1	0	1	1	NA	NA	NA	NA	NA	NA	NA	NA	NA	NA	NA	NA	NA	NA	NA	NA	NA	NA	NA	NA	NA	NA	NA	NA	NA	NA	NA	NA	NA	NA	NA	NA	NA	NA	NA	NA	NA	NA	NA	0.36023197	NA	NA	FALSE	FALSE
API5	2.207062794	0	1	1	1	NA	NA	NA	NA	NA	NA	NA	NA	NA	NA	NA	NA	NA	NA	NA	NA	NA	NA	NA	NA	NA	NA	NA	NA	Api5	-2.207062794	Late Decrease	NA	NA	NA	NA	NA	NA	NA	NA	NA	NA	NA	NA	NA	NA	NA	FALSE	FALSE
APIP	0.653051538	1	1	1	2	NA	NA	NA	NA	NA	NA	NA	NA	NA	NA	NA	NA	NA	NA	NA	NA	NA	NA	NA	NA	NA	NA	NA	NA	NA	NA	NA	NA	NA	NA	NA	NA	NA	NA	NA	NA	NA	NA	-0.344844797	NA	NA	0.961258279	FALSE	FALSE
APLF	0.981742651	2	0	2	2	NA	NA	NA	NA	NA	NA	NA	NA	NA	NA	NA	NA	NA	NA	NA	Aplf	0.40526	Early Transient Increase	NA	NA	NA	NA	NA	NA	NA	NA	NA	Aplf	1.558225302	Early Transient Increase	NA	NA	NA	NA	NA	NA	NA	NA	NA	NA	NA	NA	FALSE	FALSE
APLN	0.802428084	1	2	2	3	NA	NA	NA	Apln	-0.39809	NA	NA	ENSG00000171388	ENSMUSG00000037010	Apln	-1.0848	NA	NA	NA	NA	NA	NA	NA	NA	NA	NA	NA	NA	NA	NA	NA	NA	NA	NA	NA	NA	NA	NA	NA	NA	NA	NA	NA	NA	0.924394251	NA	NA	FALSE	FALSE
APLNR	0.963025	0	2	2	2	NA	NA	NA	Aplnr	-0.47995	NA	NA	NA	NA	NA	NA	NA	NA	NA	NA	Aplnr	-1.4461	Early Transient Decrease	NA	NA	NA	NA	NA	NA	NA	NA	NA	NA	NA	NA	NA	NA	NA	NA	NA	NA	NA	NA	NA	NA	NA	NA	FALSE	FALSE
APLP1	3.2853	0	2	2	2	Aplp1	-3.2514	Persistent Decrease	NA	NA	NA	NA	NA	NA	NA	NA	NA	NA	NA	NA	Aplp1	-3.3192	Persistent Decrease	NA	NA	NA	NA	NA	NA	NA	NA	NA	NA	NA	NA	NA	NA	NA	NA	NA	NA	NA	NA	NA	NA	NA	NA	FALSE	TRUE
APLP2	0.440728068	2	0	2	2	NA	NA	NA	NA	NA	NA	NA	NA	NA	NA	NA	NA	NA	NA	NA	NA	NA	NA	NA	NA	NA	NA	NA	NA	NA	NA	NA	NA	NA	NA	NA	NA	NA	NA	NA	NA	NA	NA	0.442465852	0.438990283	NA	NA	FALSE	FALSE
APMAP	0.334876417	1	1	1	2	NA	NA	NA	NA	NA	NA	NA	NA	NA	NA	NA	NA	NA	NA	NA	Apmap	-0.45243	Early Transient Decrease	NA	NA	NA	NA	NA	NA	NA	NA	NA	NA	NA	NA	NA	NA	NA	NA	NA	NA	NA	NA	0.217322834	NA	NA	NA	FALSE	FALSE
APOA1	1.544478741	0	1	1	1	NA	NA	NA	NA	NA	Apoa1	-1.544478741	NA	NA	NA	NA	NA	NA	NA	NA	NA	NA	NA	NA	NA	NA	NA	NA	NA	NA	NA	NA	NA	NA	NA	NA	NA	NA	NA	NA	NA	NA	NA	NA	NA	NA	NA	FALSE	FALSE
APOBEC2	0.31346	1	0	1	1	Apobec2	0.31346	Late Increase	NA	NA	NA	NA	NA	NA	NA	NA	NA	NA	NA	NA	NA	NA	NA	NA	NA	NA	NA	NA	NA	NA	NA	NA	NA	NA	NA	NA	NA	NA	NA	NA	NA	NA	NA	NA	NA	NA	NA	FALSE	TRUE
APOBEC3	0.5719	1	0	1	1	NA	NA	NA	NA	NA	NA	NA	NA	NA	NA	NA	NA	NA	NA	NA	Apobec3	0.5719	Early Transient Increase	NA	NA	NA	NA	NA	NA	NA	NA	NA	NA	NA	NA	NA	NA	NA	NA	NA	NA	NA	NA	NA	NA	NA	NA	FALSE	FALSE
APOBEC3B	0.66078028	0	1	1	1	NA	NA	NA	NA	NA	NA	NA	NA	NA	NA	NA	NA	NA	NA	NA	NA	NA	NA	NA	NA	NA	NA	NA	NA	NA	NA	NA	NA	NA	NA	NA	NA	NA	NA	NA	NA	NA	NA	NA	-0.66078028	NA	NA	FALSE	FALSE
APOBR	1.14705	0	2	2	2	Apobr	-1.1251	Persistent Decrease	NA	NA	NA	NA	NA	NA	NA	NA	NA	NA	NA	NA	Apobr	-1.169	Persistent Decrease	NA	NA	NA	NA	NA	NA	NA	NA	NA	NA	NA	NA	NA	NA	NA	NA	NA	NA	NA	NA	NA	NA	NA	NA	FALSE	TRUE
APOD	0.99897	1	0	1	1	NA	NA	NA	NA	NA	NA	NA	NA	NA	NA	NA	NA	NA	NA	NA	Apod	0.99897	Early Transient Increase	NA	NA	NA	NA	NA	NA	NA	NA	NA	NA	NA	NA	NA	NA	NA	NA	NA	NA	NA	NA	NA	NA	NA	NA	FALSE	FALSE
APOE	1.169775633	2	2	2	4	Apoe	-1.7286	Persistent Decrease	NA	NA	NA	NA	NA	NA	NA	NA	NA	NA	NA	NA	Apoe	-2.0401	Persistent Decrease	NA	NA	NA	NA	NA	NA	NA	NA	NA	NA	NA	NA	NA	NA	NA	NA	NA	NA	NA	NA	0.525776208	0.384626323	NA	NA	FALSE	TRUE
APOF	1.3895	2	0	2	2	Apof	1.046	Persistent Increase	NA	NA	NA	NA	NA	NA	NA	NA	NA	NA	NA	NA	Apof	1.733	Persistent Increase	NA	NA	NA	NA	NA	NA	NA	NA	NA	NA	NA	NA	NA	NA	NA	NA	NA	NA	NA	NA	NA	NA	NA	NA	FALSE	TRUE
APOL2	0.371197092	1	0	1	1	NA	NA	NA	NA	NA	NA	NA	NA	NA	NA	NA	NA	NA	NA	NA	NA	NA	NA	NA	NA	NA	NA	NA	NA	NA	NA	NA	NA	NA	NA	NA	NA	NA	NA	NA	NA	NA	NA	NA	0.371197092	NA	NA	FALSE	FALSE
APOL3	0.76501014	1	0	1	1	NA	NA	NA	NA	NA	NA	NA	NA	NA	NA	NA	NA	NA	NA	NA	NA	NA	NA	NA	NA	NA	NA	NA	NA	NA	NA	NA	NA	NA	NA	NA	NA	NA	NA	NA	NA	NA	NA	NA	0.76501014	NA	NA	FALSE	FALSE
APOL6	0.676718727	2	0	2	2	NA	NA	NA	NA	NA	NA	NA	NA	NA	NA	NA	NA	NA	NA	NA	NA	NA	NA	NA	NA	NA	NA	NA	NA	NA	NA	NA	NA	NA	NA	NA	NA	NA	NA	NA	NA	NA	NA	0.608550944	0.744886509	NA	NA	FALSE	FALSE
APOL9B	0.367255	0	2	2	2	Apol9b	-0.34527	Late Decrease	Apol9b	-0.38924	NA	NA	NA	NA	NA	NA	NA	NA	NA	NA	NA	NA	NA	NA	NA	NA	NA	NA	NA	NA	NA	NA	NA	NA	NA	NA	NA	NA	NA	NA	NA	NA	NA	NA	NA	NA	NA	FALSE	TRUE
APOLD1	0.503782489	0	2	2	2	NA	NA	NA	NA	NA	NA	NA	NA	NA	NA	NA	NA	NA	NA	NA	NA	NA	NA	NA	NA	NA	NA	NA	NA	NA	NA	NA	NA	NA	NA	NA	NA	NA	NA	NA	NA	NA	NA	-0.524589366	-0.482975611	NA	NA	FALSE	FALSE
APOO	0.410604779	0	1	1	1	NA	NA	NA	NA	NA	NA	NA	NA	NA	NA	NA	NA	NA	NA	NA	NA	NA	NA	NA	NA	NA	NA	NA	NA	NA	NA	NA	NA	NA	NA	NA	NA	NA	NA	NA	NA	NA	NA	NA	-0.410604779	NA	NA	FALSE	FALSE
APOOL	0.558079423	2	2	2	4	Apool	0.90675	Persistent Increase	Apool	-0.32736	NA	NA	NA	NA	NA	NA	NA	NA	NA	NA	Apool	0.7675	Persistent Increase	NA	NA	NA	NA	NA	NA	NA	NA	NA	NA	NA	NA	NA	NA	Apool	-0.23070769	Late Decrease	NA	NA	NA	NA	NA	NA	NA	TRUE	TRUE
APP	0.3762887	2	2	2	4	App	-0.33477	Persistent Decrease	NA	NA	NA	NA	NA	NA	NA	NA	NA	NA	NA	NA	App	-0.34324	Persistent Decrease	NA	NA	NA	NA	NA	NA	NA	NA	NA	NA	NA	NA	NA	NA	NA	NA	NA	NA	NA	NA	0.455756528	0.371388271	NA	NA	FALSE	TRUE
APPBP2	0.219815	2	0	2	2	Appbp2	0.19636	Persistent Increase	NA	NA	NA	NA	NA	NA	NA	NA	NA	NA	NA	NA	Appbp2	0.24327	Persistent Increase	NA	NA	NA	NA	NA	NA	NA	NA	NA	NA	NA	NA	NA	NA	NA	NA	NA	NA	NA	NA	NA	NA	NA	NA	FALSE	TRUE
APPL1	0.252416507	3	0	3	3	NA	NA	NA	NA	NA	NA	NA	NA	NA	NA	NA	NA	NA	NA	NA	Appl1	0.18724	Early Transient Increase	NA	NA	NA	NA	NA	NA	NA	NA	NA	NA	NA	NA	NA	NA	NA	NA	NA	NA	NA	NA	0.382287022	NA	NA	0.1877225	FALSE	FALSE
APPL2	0.22499	1	0	1	1	NA	NA	NA	Appl2	0.22499	NA	NA	NA	NA	NA	NA	NA	NA	NA	NA	NA	NA	NA	NA	NA	NA	NA	NA	NA	NA	NA	NA	NA	NA	NA	NA	NA	NA	NA	NA	NA	NA	NA	NA	NA	NA	NA	FALSE	FALSE
APRT	0.442480191	4	1	4	5	Aprt	0.50595	Persistent Increase	NA	NA	NA	NA	NA	NA	NA	NA	NA	NA	NA	NA	Aprt	0.51871	Persistent Increase	NA	NA	NA	NA	NA	NA	NA	NA	NA	NA	NA	NA	NA	NA	NA	NA	NA	NA	NA	NA	NA	-0.361299884	0.371817152	0.45462392	FALSE	TRUE
APTX	0.780337188	2	1	2	3	Aptx	0.36029	Late Increase	NA	NA	NA	NA	NA	NA	NA	NA	NA	NA	NA	NA	NA	NA	NA	NA	NA	NA	NA	NA	NA	Aptx	1.680628219	Persistent Increase	Aptx	-0.300093344	Early Transient Decrease	NA	NA	NA	NA	NA	NA	NA	NA	NA	NA	NA	NA	FALSE	TRUE
AQP1	1.666063976	3	1	3	4	Aqp1	2.6396	Persistent Increase	NA	NA	NA	NA	NA	NA	NA	NA	NA	NA	NA	NA	Aqp1	2.6253	Persistent Increase	NA	NA	NA	NA	NA	NA	NA	NA	NA	NA	NA	NA	Aqp1	-0.740652395	NA	NA	NA	NA	NA	NA	NA	0.658703508	NA	NA	FALSE	TRUE
AQP2	1.2539	0	1	1	1	NA	NA	NA	NA	NA	NA	NA	NA	NA	NA	NA	NA	NA	NA	NA	Aqp2	-1.2539	Early Transient Decrease	NA	NA	NA	NA	NA	NA	NA	NA	NA	NA	NA	NA	NA	NA	NA	NA	NA	NA	NA	NA	NA	NA	NA	NA	FALSE	FALSE
AQP4	0.40294	1	0	1	1	NA	NA	NA	Aqp4	0.40294	NA	NA	NA	NA	NA	NA	NA	NA	NA	NA	NA	NA	NA	NA	NA	NA	NA	NA	NA	NA	NA	NA	NA	NA	NA	NA	NA	NA	NA	NA	NA	NA	NA	NA	NA	NA	NA	FALSE	FALSE
AQP5	2.62265	0	2	2	2	Aqp5	-2.5033	Persistent Decrease	NA	NA	NA	NA	NA	NA	NA	NA	NA	NA	NA	NA	Aqp5	-2.742	Persistent Decrease	NA	NA	NA	NA	NA	NA	NA	NA	NA	NA	NA	NA	NA	NA	NA	NA	NA	NA	NA	NA	NA	NA	NA	NA	FALSE	TRUE
AQR	0.844105	2	0	2	2	Aqr	0.81632	Persistent Increase	NA	NA	NA	NA	NA	NA	NA	NA	NA	NA	NA	NA	Aqr	0.87189	Persistent Increase	NA	NA	NA	NA	NA	NA	NA	NA	NA	NA	NA	NA	NA	NA	NA	NA	NA	NA	NA	NA	NA	NA	NA	NA	FALSE	TRUE
AR	0.8021	0	2	2	2	Ar	-0.86796	Persistent Decrease	NA	NA	NA	NA	NA	NA	NA	NA	NA	NA	NA	NA	Ar	-0.73624	Persistent Decrease	NA	NA	NA	NA	NA	NA	NA	NA	NA	NA	NA	NA	NA	NA	NA	NA	NA	NA	NA	NA	NA	NA	NA	NA	FALSE	TRUE
ARAF	0.323861109	0	1	1	1	NA	NA	NA	NA	NA	NA	NA	NA	NA	NA	NA	NA	NA	NA	NA	NA	NA	NA	NA	NA	NA	NA	NA	NA	NA	NA	NA	NA	NA	NA	NA	NA	NA	NA	NA	NA	NA	NA	NA	NA	-0.323861109	NA	FALSE	FALSE
ARAP1	0.644105949	2	1	2	3	Arap1	0.53174	Persistent Increase	NA	NA	NA	NA	NA	NA	NA	NA	NA	NA	NA	NA	Arap1	0.59258	Persistent Increase	NA	NA	NA	NA	NA	NA	NA	NA	NA	Arap1	-0.807997847	Early Transient Decrease	NA	NA	NA	NA	NA	NA	NA	NA	NA	NA	NA	NA	FALSE	TRUE
ARAP2	2.01165	0	2	2	2	Arap2	-2.0423	Persistent Decrease	NA	NA	NA	NA	NA	NA	NA	NA	NA	NA	NA	NA	Arap2	-1.981	Persistent Decrease	NA	NA	NA	NA	NA	NA	NA	NA	NA	NA	NA	NA	NA	NA	NA	NA	NA	NA	NA	NA	NA	NA	NA	NA	FALSE	TRUE
ARCN1	0.39228313	1	3	3	4	Arcn1	-0.35635	Persistent Decrease	Arcn1	0.28398	NA	NA	NA	NA	NA	NA	NA	NA	NA	NA	Arcn1	-0.46456	Persistent Decrease	NA	NA	NA	NA	NA	NA	NA	NA	NA	NA	NA	NA	NA	NA	NA	NA	NA	NA	NA	NA	NA	-0.46424252	NA	NA	FALSE	TRUE
AREG	2.01665	2	0	2	2	Areg	1.9468	Persistent Increase	NA	NA	NA	NA	NA	NA	NA	NA	NA	NA	NA	NA	Areg	2.0865	Persistent Increase	NA	NA	NA	NA	NA	NA	NA	NA	NA	NA	NA	NA	NA	NA	NA	NA	NA	NA	NA	NA	NA	NA	NA	NA	FALSE	TRUE
AREL1	0.607184591	4	1	4	5	Arel1	0.51463	Persistent Increase	Arel1	0.31825	NA	NA	NA	NA	NA	NA	NA	NA	NA	NA	Arel1	0.5216	Persistent Increase	NA	NA	NA	NA	NA	NA	NA	NA	NA	Arel1	1.218661265	Early Transient Increase	NA	NA	NA	NA	NA	NA	NA	NA	NA	-0.462781692	NA	NA	FALSE	TRUE
ARF1	0.308109801	0	2	2	2	NA	NA	NA	NA	NA	NA	NA	NA	NA	NA	NA	NA	NA	NA	NA	Arf1	-0.19295	Early Transient Decrease	NA	NA	NA	NA	NA	NA	NA	NA	NA	NA	NA	NA	NA	NA	NA	NA	NA	NA	NA	NA	NA	-0.423269602	NA	NA	FALSE	FALSE
ARF2	0.617065	2	0	2	2	Arf2	0.69393	Persistent Increase	NA	NA	NA	NA	NA	NA	NA	NA	NA	NA	NA	NA	Arf2	0.5402	Persistent Increase	NA	NA	NA	NA	NA	NA	NA	NA	NA	NA	NA	NA	NA	NA	NA	NA	NA	NA	NA	NA	NA	NA	NA	NA	FALSE	TRUE
ARF3	0.415682447	2	2	2	4	Arf3	0.21105	Persistent Increase	NA	NA	NA	NA	NA	NA	NA	NA	NA	NA	NA	NA	Arf3	0.17042	Persistent Increase	NA	NA	NA	NA	NA	NA	NA	NA	NA	NA	NA	NA	Arf3	-1.017011765	NA	NA	NA	NA	NA	NA	NA	-0.264248023	NA	NA	FALSE	TRUE
ARF4	0.469624459	0	4	4	4	Arf4	-0.25121	Persistent Decrease	NA	NA	NA	NA	NA	NA	NA	NA	NA	NA	NA	NA	Arf4	-0.32001	Persistent Decrease	NA	NA	NA	NA	NA	NA	NA	NA	NA	Arf4	-0.578436942	Early Transient Decrease	NA	NA	NA	NA	NA	NA	NA	NA	NA	-0.728840894	NA	NA	FALSE	TRUE
ARF6	0.220633675	0	3	3	3	NA	NA	NA	NA	NA	NA	NA	NA	NA	NA	NA	NA	NA	NA	NA	Arf6	-0.17643	Early Transient Decrease	NA	NA	NA	NA	NA	NA	NA	NA	NA	NA	NA	NA	NA	NA	NA	NA	NA	NA	NA	NA	-0.208498813	-0.276972213	NA	NA	FALSE	FALSE
ARFGAP1	0.554836805	0	3	3	3	Arfgap1	-0.53886	Persistent Decrease	NA	NA	NA	NA	NA	NA	NA	NA	NA	NA	NA	NA	Arfgap1	-0.63633	Persistent Decrease	NA	NA	NA	NA	NA	NA	NA	NA	NA	NA	NA	NA	NA	NA	NA	NA	NA	NA	NA	NA	NA	-0.489320415	NA	NA	FALSE	TRUE
ARFGAP2	0.207945	0	2	2	2	Arfgap2	-0.19873	Persistent Decrease	NA	NA	NA	NA	NA	NA	NA	NA	NA	NA	NA	NA	Arfgap2	-0.21716	Persistent Decrease	NA	NA	NA	NA	NA	NA	NA	NA	NA	NA	NA	NA	NA	NA	NA	NA	NA	NA	NA	NA	NA	NA	NA	NA	FALSE	TRUE
ARFGAP3	1.11126941	1	3	3	4	NA	NA	NA	Arfgap3	0.42573	NA	NA	NA	NA	NA	NA	NA	NA	NA	NA	NA	NA	NA	NA	NA	NA	NA	NA	NA	Arfgap3	-1.501593081	Persistent Decrease	Arfgap3	-2.259102437	Persistent Decrease	NA	NA	NA	NA	NA	NA	NA	NA	NA	-0.258652121	NA	NA	FALSE	FALSE
ARFGEF1	1.587396195	2	3	3	5	NA	NA	NA	NA	NA	NA	NA	NA	NA	NA	NA	NA	NA	NA	NA	Arfgef1	0.20068	Early Transient Increase	NA	NA	NA	NA	NA	NA	Arfgef1	-3.878068673	Persistent Decrease	Arfgef1	-3.179317762	Persistent Decrease	NA	NA	NA	NA	NA	NA	NA	NA	0.374732145	NA	-0.304182396	NA	FALSE	FALSE
ARFGEF2	0.322692202	0	5	5	5	Arfgef2	-0.35135	Persistent Decrease	NA	NA	NA	NA	NA	NA	NA	NA	NA	NA	NA	NA	Arfgef2	-0.25422	Persistent Decrease	NA	NA	NA	NA	NA	NA	NA	NA	NA	Arfgef2	-0.491701548	Early Transient Decrease	NA	NA	NA	NA	NA	NA	NA	NA	NA	NA	-0.310689814	-0.205499646	FALSE	TRUE
ARFIP2	0.994225253	0	3	3	3	NA	NA	NA	NA	NA	NA	NA	NA	NA	NA	NA	NA	NA	NA	NA	Arfip2	-0.31363	Early Transient Decrease	NA	NA	NA	NA	NA	NA	NA	NA	NA	Arfip2	-2.323730878	Early Transient Decrease	NA	NA	NA	NA	NA	NA	NA	NA	NA	-0.345314881	NA	NA	FALSE	FALSE
ARFRP1	0.328286179	0	2	2	2	NA	NA	NA	Arfrp1	-0.36313	NA	NA	NA	NA	NA	NA	NA	NA	NA	NA	NA	NA	NA	NA	NA	NA	NA	NA	NA	NA	NA	NA	NA	NA	NA	NA	NA	NA	NA	NA	NA	NA	NA	-0.293442357	NA	NA	NA	FALSE	FALSE
ARG2	1.9151	0	1	1	1	NA	NA	NA	NA	NA	NA	NA	ENSG00000081181	ENSMUSG00000021125	Arg2	-1.9151	NA	NA	NA	NA	NA	NA	NA	NA	NA	NA	NA	NA	NA	NA	NA	NA	NA	NA	NA	NA	NA	NA	NA	NA	NA	NA	NA	NA	NA	NA	NA	FALSE	FALSE
ARGLU1	0.566854789	0	3	3	3	NA	NA	NA	NA	NA	NA	NA	NA	NA	NA	NA	NA	NA	NA	NA	Arglu1	-0.3009	Early Transient Decrease	NA	NA	NA	NA	NA	NA	NA	NA	NA	Arglu1	-1.085053625	Early Transient Decrease	NA	NA	NA	NA	NA	NA	NA	NA	-0.314610743	NA	NA	NA	FALSE	FALSE
ARHGAP1	0.924838655	2	1	2	3	Arhgap1	0.25646	Persistent Increase	NA	NA	NA	NA	NA	NA	NA	NA	NA	NA	NA	NA	Arhgap1	0.23581	Persistent Increase	NA	NA	NA	NA	NA	NA	NA	NA	NA	Arhgap1	-2.282245965	Early Transient Decrease	NA	NA	NA	NA	NA	NA	NA	NA	NA	NA	NA	NA	FALSE	TRUE
ARHGAP10	0.97646743	2	0	2	2	NA	NA	NA	NA	NA	NA	NA	NA	NA	NA	NA	NA	NA	NA	NA	Arhgap10	0.26631	Early Transient Increase	NA	NA	NA	NA	NA	NA	NA	NA	NA	Arhgap10	1.68662486	Early Transient Increase	NA	NA	NA	NA	NA	NA	NA	NA	NA	NA	NA	NA	FALSE	FALSE
ARHGAP12	2.480106529	0	2	2	2	NA	NA	NA	NA	NA	NA	NA	NA	NA	NA	NA	NA	NA	NA	NA	NA	NA	NA	NA	NA	NA	NA	NA	NA	Arhgap12	-3.313621613	Persistent Decrease	Arhgap12	-1.646591445	Persistent Decrease	NA	NA	NA	NA	NA	NA	NA	NA	NA	NA	NA	NA	FALSE	FALSE
ARHGAP17	0.597452023	3	2	3	5	Arhgap17	0.48961	Persistent Increase	Arhgap17	0.30046	NA	NA	NA	NA	NA	NA	NA	NA	NA	NA	Arhgap17	0.62108	Persistent Increase	NA	NA	NA	NA	NA	NA	Arhgap17	-0.729006169	Persistent Decrease	Arhgap17	-0.847103948	Persistent Decrease	NA	NA	NA	NA	NA	NA	NA	NA	NA	NA	NA	NA	FALSE	TRUE
ARHGAP18	0.808967396	3	1	3	4	Arhgap18	0.92074	Persistent Increase	Arhgap18	-0.54702	NA	NA	NA	NA	NA	NA	NA	NA	NA	NA	Arhgap18	1.2253	Persistent Increase	NA	NA	NA	NA	NA	NA	NA	NA	NA	NA	NA	NA	NA	NA	NA	NA	NA	NA	NA	NA	0.542809585	NA	NA	NA	FALSE	TRUE
ARHGAP19	0.63635	1	0	1	1	Arhgap19	0.63635	Late Increase	NA	NA	NA	NA	NA	NA	NA	NA	NA	NA	NA	NA	NA	NA	NA	NA	NA	NA	NA	NA	NA	NA	NA	NA	NA	NA	NA	NA	NA	NA	NA	NA	NA	NA	NA	NA	NA	NA	NA	FALSE	TRUE
ARHGAP20	0.902938859	1	0	1	1	NA	NA	NA	NA	NA	NA	NA	NA	NA	NA	NA	NA	NA	NA	NA	NA	NA	NA	NA	NA	NA	NA	NA	NA	NA	NA	NA	NA	NA	NA	NA	NA	NA	NA	NA	NA	NA	NA	NA	0.902938859	NA	NA	FALSE	FALSE
ARHGAP21	0.462392354	1	2	2	3	NA	NA	NA	NA	NA	NA	NA	NA	NA	NA	NA	NA	NA	NA	NA	Arhgap21	0.32439	Early Transient Increase	NA	NA	NA	NA	NA	NA	Arhgap21	-0.75558319	Persistent Decrease	Arhgap21	-0.307203871	Persistent Increase	NA	NA	NA	NA	NA	NA	NA	NA	NA	NA	NA	NA	FALSE	FALSE
ARHGAP22	1.157280625	1	2	2	3	NA	NA	NA	NA	NA	NA	NA	NA	NA	NA	NA	NA	NA	NA	NA	Arhgap22	0.24058	Early Transient Increase	NA	NA	NA	NA	NA	NA	Arhgap22	-1.652904432	Persistent Decrease	Arhgap22	-1.578357444	Persistent Decrease	NA	NA	NA	NA	NA	NA	NA	NA	NA	NA	NA	NA	FALSE	FALSE
ARHGAP23	0.591094059	0	6	6	6	Arhgap23	-0.24852	Persistent Decrease	NA	NA	NA	NA	NA	NA	NA	NA	NA	NA	NA	NA	Arhgap23	-0.54692	Persistent Decrease	NA	NA	NA	NA	NA	NA	Arhgap23	-0.954925319	Persistent Decrease	Arhgap23	-0.881087078	Persistent Decrease	NA	NA	NA	NA	NA	NA	NA	NA	NA	NA	-0.356788033	-0.558323922	FALSE	TRUE
ARHGAP24	0.604170592	2	3	3	5	Arhgap24	-0.74525	Persistent Decrease	Arhgap24	-0.3846	NA	NA	NA	NA	NA	NA	NA	NA	NA	NA	Arhgap24	-0.73696	Persistent Decrease	NA	NA	NA	NA	NA	NA	NA	NA	NA	NA	NA	NA	NA	NA	NA	NA	NA	NA	NA	NA	0.634276015	0.519766943	NA	NA	FALSE	TRUE
ARHGAP26	1.047	0	1	1	1	NA	NA	NA	NA	NA	NA	NA	NA	NA	NA	NA	NA	NA	NA	NA	Arhgap26	-1.047	Early Transient Decrease	NA	NA	NA	NA	NA	NA	NA	NA	NA	NA	NA	NA	NA	NA	NA	NA	NA	NA	NA	NA	NA	NA	NA	NA	FALSE	FALSE
ARHGAP28	0.406598976	3	1	3	4	Arhgap28	0.53694	Persistent Increase	NA	NA	NA	NA	NA	NA	NA	NA	NA	NA	NA	NA	Arhgap28	0.27735	Persistent Increase	NA	NA	NA	NA	NA	NA	NA	NA	NA	NA	NA	NA	NA	NA	NA	NA	NA	NA	NA	NA	NA	0.455834683	-0.356271219	NA	FALSE	TRUE
ARHGAP29	2.403947537	2	2	2	4	Arhgap29	0.82027	Persistent Increase	NA	NA	NA	NA	NA	NA	NA	NA	NA	NA	NA	NA	Arhgap29	0.58668	Persistent Increase	NA	NA	NA	NA	NA	NA	Arhgap29	-4.185848068	Persistent Decrease	Arhgap29	-4.022992081	Persistent Decrease	NA	NA	NA	NA	NA	NA	NA	NA	NA	NA	NA	NA	FALSE	TRUE
ARHGAP31	0.660219016	4	0	4	4	Arhgap31	0.76669	Persistent Increase	NA	NA	NA	NA	NA	NA	NA	NA	NA	NA	NA	NA	Arhgap31	0.89754	Persistent Increase	NA	NA	NA	NA	NA	NA	NA	NA	NA	NA	NA	NA	NA	NA	NA	NA	NA	NA	NA	NA	0.447589582	0.52905648	NA	NA	FALSE	TRUE
ARHGAP32	1.093518971	3	2	3	5	Arhgap32	0.70535	Persistent Increase	NA	NA	NA	NA	NA	NA	NA	NA	NA	NA	NA	NA	Arhgap32	0.92875	Persistent Increase	NA	NA	NA	NA	NA	NA	Arhgap32	-1.568691593	Persistent Decrease	Arhgap32	-1.880918899	Persistent Decrease	NA	NA	NA	NA	NA	NA	NA	NA	0.383884363	NA	NA	NA	FALSE	TRUE
ARHGAP33	0.994245	0	2	2	2	Arhgap33	-0.90199	Persistent Decrease	NA	NA	NA	NA	NA	NA	NA	NA	NA	NA	NA	NA	Arhgap33	-1.0865	Persistent Decrease	NA	NA	NA	NA	NA	NA	NA	NA	NA	NA	NA	NA	NA	NA	NA	NA	NA	NA	NA	NA	NA	NA	NA	NA	FALSE	TRUE
ARHGAP35	0.634603038	3	0	3	3	NA	NA	NA	NA	NA	NA	NA	NA	NA	NA	NA	NA	NA	NA	NA	NA	NA	NA	NA	NA	NA	NA	NA	NA	Arhgap35	1.242722221	Persistent Increase	Arhgap35	0.237410188	Persistent Increase	NA	NA	NA	NA	NA	NA	NA	NA	NA	0.423676706	NA	NA	FALSE	FALSE
ARHGAP5	0.374716147	1	3	3	4	Arhgap5	-0.334	Persistent Decrease	NA	NA	NA	NA	NA	NA	NA	NA	NA	NA	NA	NA	Arhgap5	-0.38244	Persistent Decrease	NA	NA	NA	NA	NA	NA	Arhgap5	-0.585744145	Persistent Decrease	Arhgap5	0.196680443	Early Transient Increase	NA	NA	NA	NA	NA	NA	NA	NA	NA	NA	NA	NA	FALSE	TRUE
ARHGAP5-AS1	0.726480867	0	1	1	1	NA	NA	NA	NA	NA	NA	NA	NA	NA	NA	NA	NA	NA	NA	NA	NA	NA	NA	NA	NA	NA	NA	NA	NA	NA	NA	NA	NA	NA	NA	NA	NA	NA	NA	NA	NA	NA	NA	-0.726480867	NA	NA	NA	FALSE	FALSE
ARHGAP9	1.68305	2	0	2	2	Arhgap9	1.7633	Persistent Increase	NA	NA	NA	NA	NA	NA	NA	NA	NA	NA	NA	NA	Arhgap9	1.6028	Persistent Increase	NA	NA	NA	NA	NA	NA	NA	NA	NA	NA	NA	NA	NA	NA	NA	NA	NA	NA	NA	NA	NA	NA	NA	NA	FALSE	TRUE
ARHGDIA	1.336097783	1	3	3	4	NA	NA	NA	NA	NA	NA	NA	NA	NA	NA	NA	NA	NA	NA	NA	NA	NA	NA	NA	NA	NA	NA	NA	NA	Arhgdia	-1.035144088	Persistent Decrease	Arhgdia	-3.30277154	Persistent Decrease	NA	NA	NA	NA	NA	NA	NA	NA	NA	-0.476891686	NA	0.529583819	FALSE	FALSE
ARHGDIB	0.372500349	0	1	1	1	NA	NA	NA	NA	NA	NA	NA	NA	NA	NA	NA	NA	NA	NA	NA	NA	NA	NA	NA	NA	NA	NA	NA	NA	NA	NA	NA	NA	NA	NA	NA	NA	NA	NA	NA	NA	NA	NA	NA	-0.372500349	NA	NA	FALSE	FALSE
ARHGEF1	1.268550535	0	3	3	3	Arhgef1	-0.72265	Persistent Decrease	NA	NA	NA	NA	NA	NA	NA	NA	NA	NA	NA	NA	Arhgef1	-0.8762	Persistent Decrease	NA	NA	NA	NA	NA	NA	NA	NA	NA	NA	NA	NA	NA	NA	Arhgef1	-2.206801606	Late Decrease	NA	NA	NA	NA	NA	NA	NA	TRUE	TRUE
ARHGEF10	0.358937428	0	4	4	4	Arhgef10	-0.28559	Persistent Decrease	NA	NA	NA	NA	NA	NA	NA	NA	NA	NA	NA	NA	Arhgef10	-0.20503	Persistent Decrease	NA	NA	NA	NA	NA	NA	NA	NA	NA	Arhgef10	-0.654714558	Early Transient Decrease	NA	NA	NA	NA	NA	NA	NA	NA	NA	NA	NA	-0.290415153	FALSE	TRUE
ARHGEF10L	0.702320808	0	3	3	3	Arhgef10l	-0.82139	Persistent Decrease	NA	NA	NA	NA	NA	NA	NA	NA	NA	NA	NA	NA	Arhgef10l	-0.91572	Persistent Decrease	NA	NA	NA	NA	NA	NA	NA	NA	NA	NA	NA	NA	NA	NA	NA	NA	NA	NA	NA	NA	NA	-0.369852424	NA	NA	FALSE	TRUE
ARHGEF11	0.357225104	1	2	2	3	NA	NA	NA	NA	NA	NA	NA	NA	NA	NA	NA	NA	NA	NA	NA	NA	NA	NA	NA	NA	NA	NA	NA	NA	NA	NA	NA	NA	NA	NA	NA	NA	NA	NA	NA	NA	NA	NA	0.474468203	NA	-0.353801785	-0.243405323	FALSE	FALSE
ARHGEF12	1.342618631	0	3	3	3	NA	NA	NA	NA	NA	NA	NA	NA	NA	NA	NA	NA	NA	NA	NA	NA	NA	NA	NA	NA	NA	NA	NA	NA	Arhgef12	-2.04325582	Late Decrease	Arhgef12	-1.59779846	Persistent Decrease	NA	NA	NA	NA	NA	NA	NA	NA	NA	NA	-0.386801612	NA	FALSE	FALSE
ARHGEF15	1.43985	2	0	2	2	Arhgef15	1.3573	Persistent Increase	NA	NA	NA	NA	NA	NA	NA	NA	NA	NA	NA	NA	Arhgef15	1.5224	Persistent Increase	NA	NA	NA	NA	NA	NA	NA	NA	NA	NA	NA	NA	NA	NA	NA	NA	NA	NA	NA	NA	NA	NA	NA	NA	FALSE	TRUE
ARHGEF17	0.342946593	2	5	5	7	NA	NA	NA	Arhgef17	0.30895	NA	NA	NA	NA	NA	NA	NA	NA	NA	NA	Arhgef17	-0.17903	Early Transient Decrease	NA	NA	NA	NA	NA	NA	Arhgef17	-0.439044831	Persistent Decrease	Arhgef17	0.60878246	Persistent Increase	NA	NA	NA	NA	NA	NA	NA	NA	-0.406499177	NA	-0.259984374	-0.19833531	FALSE	FALSE
ARHGEF17-AS1	0.65407854	0	1	1	1	NA	NA	NA	NA	NA	NA	NA	NA	NA	NA	NA	NA	NA	NA	NA	NA	NA	NA	NA	NA	NA	NA	NA	NA	NA	NA	NA	NA	NA	NA	NA	NA	NA	NA	NA	NA	NA	NA	-0.65407854	NA	NA	NA	FALSE	FALSE
ARHGEF18	0.328195801	0	2	2	2	NA	NA	NA	NA	NA	NA	NA	NA	NA	NA	NA	NA	NA	NA	NA	NA	NA	NA	NA	NA	NA	NA	NA	NA	NA	NA	NA	NA	NA	NA	NA	NA	NA	NA	NA	NA	NA	NA	NA	NA	-0.348586885	-0.307804717	FALSE	FALSE
ARHGEF19	0.552075	0	2	2	2	Arhgef19	-0.56249	Persistent Decrease	NA	NA	NA	NA	NA	NA	NA	NA	NA	NA	NA	NA	Arhgef19	-0.54166	Persistent Decrease	NA	NA	NA	NA	NA	NA	NA	NA	NA	NA	NA	NA	NA	NA	NA	NA	NA	NA	NA	NA	NA	NA	NA	NA	FALSE	TRUE
ARHGEF2	0.722872618	3	2	3	5	Arhgef2	0.39358	Persistent Increase	NA	NA	NA	NA	NA	NA	NA	NA	NA	NA	NA	NA	Arhgef2	0.28961	Persistent Increase	NA	NA	NA	NA	NA	NA	Arhgef2	0.682397207	Persistent Decrease	Arhgef2	-1.165378682	Early Transient Decrease	Arhgef2	-1.083397199	NA	NA	NA	NA	NA	NA	NA	NA	NA	NA	FALSE	TRUE
ARHGEF25	0.24488	0	2	2	2	Arhgef25	-0.22741	Persistent Decrease	NA	NA	NA	NA	NA	NA	NA	NA	NA	NA	NA	NA	Arhgef25	-0.26235	Persistent Decrease	NA	NA	NA	NA	NA	NA	NA	NA	NA	NA	NA	NA	NA	NA	NA	NA	NA	NA	NA	NA	NA	NA	NA	NA	FALSE	TRUE
ARHGEF26	1.111968512	3	0	3	3	Arhgef26	1.5191	Persistent Increase	NA	NA	NA	NA	NA	NA	NA	NA	NA	NA	NA	NA	Arhgef26	1.2449	Persistent Increase	NA	NA	NA	NA	NA	NA	NA	NA	NA	NA	NA	NA	NA	NA	NA	NA	NA	NA	NA	NA	0.571905535	NA	NA	NA	FALSE	TRUE
ARHGEF28	1.151509897	0	4	4	4	Arhgef28	-1.8967	Persistent Decrease	NA	NA	NA	NA	NA	NA	NA	NA	NA	NA	NA	NA	Arhgef28	-1.4228	Persistent Decrease	NA	NA	NA	NA	NA	NA	NA	NA	NA	NA	NA	NA	NA	NA	NA	NA	NA	NA	NA	NA	NA	NA	-0.720536383	-0.566003203	FALSE	TRUE
ARHGEF3	0.85132414	4	0	4	4	Arhgef3	1.0004	Persistent Increase	NA	NA	NA	NA	NA	NA	NA	NA	NA	NA	NA	NA	Arhgef3	1.1679	Persistent Increase	NA	NA	NA	NA	NA	NA	NA	NA	NA	NA	NA	NA	NA	NA	NA	NA	NA	NA	NA	NA	0.554338731	0.682657829	NA	NA	FALSE	TRUE
ARHGEF37	0.854271276	4	0	4	4	Arhgef37	1.2236	Persistent Increase	Arhgef37	0.38363	NA	NA	NA	NA	NA	NA	NA	NA	NA	NA	Arhgef37	1.0444	Persistent Increase	NA	NA	NA	NA	NA	NA	NA	NA	NA	NA	NA	NA	NA	NA	NA	NA	NA	NA	NA	NA	0.765455105	NA	NA	NA	FALSE	TRUE
ARHGEF4	0.91424	0	1	1	1	NA	NA	NA	NA	NA	NA	NA	NA	NA	NA	NA	NA	NA	NA	NA	Arhgef4	-0.91424	Early Transient Decrease	NA	NA	NA	NA	NA	NA	NA	NA	NA	NA	NA	NA	NA	NA	NA	NA	NA	NA	NA	NA	NA	NA	NA	NA	FALSE	FALSE
ARHGEF40	0.742845681	2	3	3	5	Arhgef40	0.45766	Persistent Increase	Arhgef40	-0.29807	NA	NA	NA	NA	NA	NA	NA	NA	NA	NA	Arhgef40	0.39839	Persistent Increase	NA	NA	NA	NA	NA	NA	Arhgef40	-1.117215735	Persistent Decrease	Arhgef40	-1.442892669	Persistent Decrease	NA	NA	NA	NA	NA	NA	NA	NA	NA	NA	NA	NA	FALSE	TRUE
ARHGEF5	0.878059829	1	4	4	5	Arhgef5	-0.48724	Persistent Decrease	Arhgef5	0.31847	NA	NA	NA	NA	NA	NA	NA	NA	NA	NA	Arhgef5	-0.34166	Persistent Decrease	NA	NA	NA	NA	NA	NA	Arhgef5	-1.945461255	Persistent Decrease	Arhgef5	-1.297467888	Persistent Decrease	NA	NA	NA	NA	NA	NA	NA	NA	NA	NA	NA	NA	FALSE	TRUE
ARHGEF6	0.559145	2	0	2	2	Arhgef6	0.58148	Persistent Increase	NA	NA	NA	NA	NA	NA	NA	NA	NA	NA	NA	NA	Arhgef6	0.53681	Persistent Increase	NA	NA	NA	NA	NA	NA	NA	NA	NA	NA	NA	NA	NA	NA	NA	NA	NA	NA	NA	NA	NA	NA	NA	NA	FALSE	TRUE
ARHGEF7	0.815609128	1	2	2	3	NA	NA	NA	NA	NA	NA	NA	NA	NA	NA	NA	NA	NA	NA	NA	Arhgef7	0.25912	Early Transient Increase	NA	NA	NA	NA	NA	NA	Arhgef7	-1.263535493	Persistent Decrease	Arhgef7	-0.924171892	Persistent Decrease	NA	NA	NA	NA	NA	NA	NA	NA	NA	NA	NA	NA	FALSE	FALSE
ARHGEF9	0.785865901	0	3	3	3	Arhgef9	-0.75267	Persistent Decrease	NA	NA	NA	NA	NA	NA	NA	NA	NA	NA	NA	NA	Arhgef9	-1.1174	Persistent Decrease	NA	NA	NA	NA	NA	NA	NA	NA	NA	NA	NA	NA	NA	NA	NA	NA	NA	NA	NA	NA	NA	-0.487527703	NA	NA	FALSE	TRUE
ARID1A	0.688957649	1	2	2	3	NA	NA	NA	NA	NA	NA	NA	NA	NA	NA	NA	NA	NA	NA	NA	NA	NA	NA	NA	NA	NA	NA	NA	NA	Arid1a	-0.606344055	Persistent Decrease	Arid1a	0.923174934	Early Transient Increase	NA	NA	NA	NA	NA	NA	NA	NA	NA	NA	NA	-0.537353957	FALSE	FALSE
ARID1B	0.512509309	1	0	1	1	NA	NA	NA	NA	NA	NA	NA	NA	NA	NA	NA	NA	NA	NA	NA	NA	NA	NA	NA	NA	NA	NA	NA	NA	NA	NA	NA	NA	NA	NA	NA	NA	NA	NA	NA	NA	NA	NA	0.512509309	NA	NA	NA	FALSE	FALSE
ARID2	0.319713697	3	1	3	4	NA	NA	NA	Arid2	0.27688	NA	NA	NA	NA	NA	NA	NA	NA	NA	NA	Arid2	0.23469	Early Transient Increase	NA	NA	NA	NA	NA	NA	NA	NA	NA	NA	NA	NA	NA	NA	NA	NA	NA	NA	NA	NA	0.429402635	NA	NA	-0.337882153	FALSE	FALSE
ARID4A	0.378963596	1	0	1	1	NA	NA	NA	NA	NA	NA	NA	NA	NA	NA	NA	NA	NA	NA	NA	NA	NA	NA	NA	NA	NA	NA	NA	NA	NA	NA	NA	NA	NA	NA	NA	NA	NA	NA	NA	NA	NA	NA	0.378963596	NA	NA	NA	FALSE	FALSE
ARID4B	0.287398688	0	3	3	3	Arid4b	-0.21268	Persistent Decrease	NA	NA	NA	NA	NA	NA	NA	NA	NA	NA	NA	NA	Arid4b	-0.24499	Persistent Decrease	NA	NA	NA	NA	NA	NA	NA	NA	NA	NA	NA	NA	NA	NA	NA	NA	NA	NA	NA	NA	NA	NA	NA	-0.404526065	FALSE	TRUE
ARID5A	1.257004744	4	1	4	5	NA	NA	NA	Arid5a	0.49544	NA	NA	NA	NA	NA	NA	NA	NA	NA	NA	Arid5a	0.49496	Early Transient Increase	NA	NA	NA	NA	NA	NA	Arid5a	2.357204076	Persistent Increase	Arid5a	2.565613731	Persistent Increase	NA	NA	NA	NA	NA	NA	NA	NA	NA	-0.371805915	NA	NA	FALSE	FALSE
ARID5B	0.53293462	2	1	2	3	Arid5b	0.47022	Persistent Increase	NA	NA	NA	NA	NA	NA	NA	NA	NA	NA	NA	NA	Arid5b	0.5633	Persistent Increase	NA	NA	NA	NA	NA	NA	NA	NA	NA	NA	NA	NA	NA	NA	NA	NA	NA	NA	NA	NA	NA	NA	-0.565283861	NA	FALSE	TRUE
ARIH1	0.235815687	0	1	1	1	NA	NA	NA	NA	NA	NA	NA	NA	NA	NA	NA	NA	NA	NA	NA	NA	NA	NA	NA	NA	NA	NA	NA	NA	NA	NA	NA	NA	NA	NA	NA	NA	NA	NA	NA	NA	NA	NA	NA	NA	-0.235815687	NA	FALSE	FALSE
ARIH2	0.361154863	1	2	2	3	NA	NA	NA	Arih2	0.33399	NA	NA	NA	NA	NA	NA	NA	NA	NA	NA	NA	NA	NA	NA	NA	NA	NA	NA	NA	NA	NA	NA	NA	NA	NA	NA	NA	NA	NA	NA	NA	NA	NA	NA	NA	-0.436470407	-0.313004183	FALSE	FALSE
ARL1	0.347363495	1	1	1	2	NA	NA	NA	NA	NA	NA	NA	NA	NA	NA	NA	NA	NA	NA	NA	NA	NA	NA	NA	NA	NA	NA	NA	NA	NA	NA	NA	NA	NA	NA	NA	NA	NA	NA	NA	NA	NA	NA	NA	-0.445167277	0.249559713	NA	FALSE	FALSE
ARL13B	0.270535447	0	1	1	1	NA	NA	NA	NA	NA	NA	NA	NA	NA	NA	NA	NA	NA	NA	NA	NA	NA	NA	NA	NA	NA	NA	NA	NA	NA	NA	NA	NA	NA	NA	NA	NA	NA	NA	NA	NA	NA	NA	NA	-0.270535447	NA	NA	FALSE	FALSE
ARL16	0.41931	1	0	1	1	NA	NA	NA	NA	NA	NA	NA	NA	NA	NA	NA	NA	NA	NA	NA	Arl16	0.41931	Early Transient Increase	NA	NA	NA	NA	NA	NA	NA	NA	NA	NA	NA	NA	NA	NA	NA	NA	NA	NA	NA	NA	NA	NA	NA	NA	FALSE	FALSE
ARL17A	0.404362123	0	2	2	2	NA	NA	NA	NA	NA	NA	NA	NA	NA	NA	NA	NA	NA	NA	NA	NA	NA	NA	NA	NA	NA	NA	NA	NA	NA	NA	NA	NA	NA	NA	NA	NA	NA	NA	NA	NA	NA	NA	-0.434226475	-0.374497771	NA	NA	FALSE	FALSE
ARL17B	0.443506694	0	2	2	2	NA	NA	NA	NA	NA	NA	NA	NA	NA	NA	NA	NA	NA	NA	NA	NA	NA	NA	NA	NA	NA	NA	NA	NA	NA	NA	NA	NA	NA	NA	NA	NA	NA	NA	NA	NA	NA	NA	-0.504880903	-0.382132485	NA	NA	FALSE	FALSE
ARL2	0.48211	0	2	2	2	Arl2	-0.43575	Persistent Decrease	NA	NA	NA	NA	NA	NA	NA	NA	NA	NA	NA	NA	Arl2	-0.52847	Persistent Decrease	NA	NA	NA	NA	NA	NA	NA	NA	NA	NA	NA	NA	NA	NA	NA	NA	NA	NA	NA	NA	NA	NA	NA	NA	FALSE	TRUE
ARL2BP	0.289738504	0	3	3	3	Arl2bp	-0.25901	Persistent Decrease	NA	NA	NA	NA	NA	NA	NA	NA	NA	NA	NA	NA	Arl2bp	-0.24459	Persistent Decrease	NA	NA	NA	NA	NA	NA	NA	NA	NA	NA	NA	NA	NA	NA	NA	NA	NA	NA	NA	NA	-0.365615512	NA	NA	NA	FALSE	TRUE
ARL3	0.432425578	2	1	2	3	Arl3	0.46281	Persistent Increase	NA	NA	NA	NA	NA	NA	NA	NA	NA	NA	NA	NA	Arl3	0.44296	Persistent Increase	NA	NA	NA	NA	NA	NA	NA	NA	NA	NA	NA	NA	NA	NA	NA	NA	NA	NA	NA	NA	NA	-0.391506735	NA	NA	FALSE	TRUE
ARL4D	0.52478	0	1	1	1	NA	NA	NA	Arl4d	-0.52478	NA	NA	NA	NA	NA	NA	NA	NA	NA	NA	NA	NA	NA	NA	NA	NA	NA	NA	NA	NA	NA	NA	NA	NA	NA	NA	NA	NA	NA	NA	NA	NA	NA	NA	NA	NA	NA	FALSE	FALSE
ARL5A	0.613665	2	0	2	2	Arl5a	0.5937	Persistent Increase	NA	NA	NA	NA	NA	NA	NA	NA	NA	NA	NA	NA	Arl5a	0.63363	Persistent Increase	NA	NA	NA	NA	NA	NA	NA	NA	NA	NA	NA	NA	NA	NA	NA	NA	NA	NA	NA	NA	NA	NA	NA	NA	FALSE	TRUE
ARL6	0.423208783	1	0	1	1	NA	NA	NA	NA	NA	NA	NA	NA	NA	NA	NA	NA	NA	NA	NA	NA	NA	NA	NA	NA	NA	NA	NA	NA	NA	NA	NA	NA	NA	NA	NA	NA	NA	NA	NA	NA	NA	NA	0.423208783	NA	NA	NA	FALSE	FALSE
ARL6IP1	0.52091176	2	1	2	3	NA	NA	NA	NA	NA	NA	NA	NA	NA	NA	NA	NA	NA	NA	NA	Arl6ip1	0.56454	Early Transient Increase	NA	NA	NA	NA	NA	NA	NA	NA	NA	NA	NA	NA	NA	NA	NA	NA	NA	NA	NA	NA	0.473868639	NA	NA	-0.52432664	FALSE	FALSE
ARL6IP4	1.306558664	2	2	2	4	Arl6ip4	-0.45003	Persistent Decrease	NA	NA	NA	NA	NA	NA	NA	NA	NA	NA	NA	NA	Arl6ip4	-0.69428	Persistent Decrease	NA	NA	NA	NA	NA	NA	Arl6ip4	2.251079725	Persistent Increase	Arl6ip4	1.830844932	Persistent Increase	NA	NA	NA	NA	NA	NA	NA	NA	NA	NA	NA	NA	FALSE	TRUE
ARL6IP5	0.559955221	3	0	3	3	Arl6ip5	0.78429	Persistent Increase	NA	NA	NA	NA	NA	NA	NA	NA	NA	NA	NA	NA	Arl6ip5	0.70927	Persistent Increase	NA	NA	NA	NA	NA	NA	NA	NA	NA	NA	NA	NA	NA	NA	NA	NA	NA	NA	NA	NA	0.186305664	NA	NA	NA	FALSE	TRUE
ARL6IP6	0.899470297	1	0	1	1	NA	NA	NA	NA	NA	NA	NA	NA	NA	NA	NA	NA	NA	NA	NA	NA	NA	NA	NA	NA	NA	NA	NA	NA	NA	NA	NA	Arl6ip6	0.899470297	Early Transient Increase	NA	NA	NA	NA	NA	NA	NA	NA	NA	NA	NA	NA	FALSE	FALSE
ARL8A	0.347398798	0	2	2	2	NA	NA	NA	NA	NA	NA	NA	NA	NA	NA	NA	NA	NA	NA	NA	NA	NA	NA	NA	NA	NA	NA	NA	NA	NA	NA	NA	NA	NA	NA	NA	NA	NA	NA	NA	NA	NA	NA	-0.389897823	-0.304899773	NA	NA	FALSE	FALSE
ARMC1	0.201333902	1	0	1	1	NA	NA	NA	NA	NA	NA	NA	NA	NA	NA	NA	NA	NA	NA	NA	NA	NA	NA	NA	NA	NA	NA	NA	NA	NA	NA	NA	NA	NA	NA	NA	NA	NA	NA	NA	NA	NA	NA	0.201333902	NA	NA	NA	FALSE	FALSE
ARMC10	0.563261053	3	0	3	3	Armc10	0.35011	Persistent Increase	NA	NA	NA	NA	NA	NA	NA	NA	NA	NA	NA	NA	Armc10	0.45634	Persistent Increase	NA	NA	NA	NA	NA	NA	Armc10	0.883333158	Late Increase	NA	NA	NA	NA	NA	NA	NA	NA	NA	NA	NA	NA	NA	NA	NA	FALSE	TRUE
ARMC2	0.875724303	1	1	1	2	NA	NA	NA	Armc2	-0.50384	NA	NA	NA	NA	NA	NA	NA	NA	NA	NA	NA	NA	NA	NA	NA	NA	NA	NA	NA	NA	NA	NA	NA	NA	NA	Armc2	1.247608606	NA	NA	NA	NA	NA	NA	NA	NA	NA	NA	FALSE	FALSE
ARMC6	0.537824395	0	2	2	2	NA	NA	NA	NA	NA	NA	NA	NA	NA	NA	NA	NA	NA	NA	NA	NA	NA	NA	NA	NA	NA	NA	NA	NA	NA	NA	NA	NA	NA	NA	NA	NA	NA	NA	NA	NA	NA	NA	-0.443791686	-0.631857104	NA	NA	FALSE	FALSE
ARMC7	0.476487317	1	0	1	1	NA	NA	NA	NA	NA	NA	NA	NA	NA	NA	NA	NA	NA	NA	NA	NA	NA	NA	NA	NA	NA	NA	NA	NA	NA	NA	NA	NA	NA	NA	NA	NA	NA	NA	NA	NA	NA	NA	0.476487317	NA	NA	NA	FALSE	FALSE
ARMC8	0.963435862	1	1	1	2	NA	NA	NA	NA	NA	NA	NA	NA	NA	NA	NA	NA	NA	NA	NA	Armc8	-0.38335	Early Transient Decrease	NA	NA	NA	NA	NA	NA	NA	NA	NA	NA	NA	NA	Armc8	1.543521723	NA	NA	NA	NA	NA	NA	NA	NA	NA	NA	FALSE	FALSE
ARMC9	0.631013224	1	2	2	3	Armc9	-0.61397	Persistent Decrease	NA	NA	NA	NA	NA	NA	NA	NA	NA	NA	NA	NA	Armc9	-0.69563	Persistent Decrease	NA	NA	NA	NA	NA	NA	NA	NA	NA	NA	NA	NA	NA	NA	NA	NA	NA	NA	NA	NA	0.583439671	NA	NA	NA	FALSE	TRUE
ARMCX1	0.644215	2	0	2	2	Armcx1	0.64852	Persistent Increase	NA	NA	NA	NA	NA	NA	NA	NA	NA	NA	NA	NA	Armcx1	0.63991	Persistent Increase	NA	NA	NA	NA	NA	NA	NA	NA	NA	NA	NA	NA	NA	NA	NA	NA	NA	NA	NA	NA	NA	NA	NA	NA	FALSE	TRUE
ARMCX2	0.65220621	2	2	2	4	Armcx2	0.74098	Persistent Increase	NA	NA	NA	NA	NA	NA	NA	NA	NA	NA	NA	NA	Armcx2	0.72284	Persistent Increase	NA	NA	NA	NA	NA	NA	NA	NA	NA	NA	NA	NA	NA	NA	NA	NA	NA	NA	NA	NA	NA	NA	-0.61184931	-0.53315553	FALSE	TRUE
ARMCX3	0.873510835	4	0	4	4	Armcx3	0.49841	Persistent Increase	NA	NA	NA	NA	NA	NA	NA	NA	NA	NA	NA	NA	Armcx3	0.56262	Persistent Increase	NA	NA	NA	NA	NA	NA	Armcx3	1.481208954	Persistent Increase	Armcx3	0.951804387	Persistent Increase	NA	NA	NA	NA	NA	NA	NA	NA	NA	NA	NA	NA	FALSE	TRUE
ARMCX4	0.825181861	3	1	3	4	Armcx4	1.2967	Persistent Increase	Armcx4	-0.39261	NA	NA	NA	NA	NA	NA	NA	NA	NA	NA	Armcx4	1.1179	Persistent Increase	NA	NA	NA	NA	NA	NA	NA	NA	NA	NA	NA	NA	NA	NA	NA	NA	NA	NA	NA	NA	0.493517443	NA	NA	NA	FALSE	TRUE
ARMCX5	0.491035	2	0	2	2	Armcx5	0.50906	Persistent Increase	NA	NA	NA	NA	NA	NA	NA	NA	NA	NA	NA	NA	Armcx5	0.47301	Persistent Increase	NA	NA	NA	NA	NA	NA	NA	NA	NA	NA	NA	NA	NA	NA	NA	NA	NA	NA	NA	NA	NA	NA	NA	NA	FALSE	TRUE
ARMCX5-GPRASP2	0.50753248	1	0	1	1	NA	NA	NA	NA	NA	NA	NA	NA	NA	NA	NA	NA	NA	NA	NA	NA	NA	NA	NA	NA	NA	NA	NA	NA	NA	NA	NA	NA	NA	NA	NA	NA	NA	NA	NA	NA	NA	NA	0.50753248	NA	NA	NA	FALSE	FALSE
ARMCX6	1.16425	2	0	2	2	Armcx6	1.0757	Persistent Increase	NA	NA	NA	NA	NA	NA	NA	NA	NA	NA	NA	NA	Armcx6	1.2528	Persistent Increase	NA	NA	NA	NA	NA	NA	NA	NA	NA	NA	NA	NA	NA	NA	NA	NA	NA	NA	NA	NA	NA	NA	NA	NA	FALSE	TRUE
ARMH3	0.194364075	0	1	1	1	NA	NA	NA	NA	NA	NA	NA	NA	NA	NA	NA	NA	NA	NA	NA	NA	NA	NA	NA	NA	NA	NA	NA	NA	NA	NA	NA	NA	NA	NA	NA	NA	NA	NA	NA	NA	NA	NA	NA	NA	-0.194364075	NA	FALSE	FALSE
ARMH4	0.502054283	1	0	1	1	NA	NA	NA	NA	NA	NA	NA	NA	NA	NA	NA	NA	NA	NA	NA	NA	NA	NA	NA	NA	NA	NA	NA	NA	NA	NA	NA	NA	NA	NA	NA	NA	NA	NA	NA	NA	NA	NA	0.502054283	NA	NA	NA	FALSE	FALSE
ARMT1	0.282621357	0	2	2	2	NA	NA	NA	NA	NA	NA	NA	NA	NA	NA	NA	NA	NA	NA	NA	NA	NA	NA	NA	NA	NA	NA	NA	NA	NA	NA	NA	NA	NA	NA	NA	NA	NA	NA	NA	NA	NA	NA	NA	-0.258579183	-0.306663531	NA	FALSE	FALSE
ARNT	0.18459	1	1	1	2	NA	NA	NA	Arnt	0.20118	NA	NA	NA	NA	NA	NA	NA	NA	NA	NA	Arnt	-0.168	Early Transient Decrease	NA	NA	NA	NA	NA	NA	NA	NA	NA	NA	NA	NA	NA	NA	NA	NA	NA	NA	NA	NA	NA	NA	NA	NA	FALSE	FALSE
ARNT2	0.61474	0	1	1	1	NA	NA	NA	NA	NA	NA	NA	NA	NA	NA	NA	NA	NA	NA	NA	Arnt2	-0.61474	Early Transient Decrease	NA	NA	NA	NA	NA	NA	NA	NA	NA	NA	NA	NA	NA	NA	NA	NA	NA	NA	NA	NA	NA	NA	NA	NA	FALSE	FALSE
ARNTL	0.67548	1	2	2	3	NA	NA	NA	Arntl	-0.54111	NA	NA	ENSG00000133794	ENSMUSG00000055116	Arntl	1.1937	NA	NA	NA	NA	Arntl	-0.29163	Early Transient Decrease	NA	NA	NA	NA	NA	NA	NA	NA	NA	NA	NA	NA	NA	NA	NA	NA	NA	NA	NA	NA	NA	NA	NA	NA	FALSE	FALSE
ARNTL2	1.4141	1	0	1	1	NA	NA	NA	NA	NA	NA	NA	NA	NA	NA	NA	NA	NA	NA	NA	Arntl2	1.4141	Early Transient Increase	NA	NA	NA	NA	NA	NA	NA	NA	NA	NA	NA	NA	NA	NA	NA	NA	NA	NA	NA	NA	NA	NA	NA	NA	FALSE	FALSE
ARPC1A	0.263891316	2	1	2	3	Arpc1a	0.23892	Persistent Increase	NA	NA	NA	NA	NA	NA	NA	NA	NA	NA	NA	NA	Arpc1a	0.29188	Persistent Increase	NA	NA	NA	NA	NA	NA	NA	NA	NA	NA	NA	NA	NA	NA	NA	NA	NA	NA	NA	NA	NA	NA	NA	-0.260873949	FALSE	TRUE
ARPC1B	2.443360601	0	3	3	3	NA	NA	NA	NA	NA	NA	NA	NA	NA	NA	NA	NA	NA	NA	NA	NA	NA	NA	Arpc1b	-2.017075036	Late Decrease	NA	NA	NA	Arpc1b	-3.000109698	Persistent Decrease	Arpc1b	-2.312897069	Persistent Decrease	NA	NA	NA	NA	NA	NA	NA	NA	NA	NA	NA	NA	FALSE	FALSE
ARPC2	0.342031124	0	2	2	2	NA	NA	NA	NA	NA	NA	NA	NA	NA	NA	NA	NA	NA	NA	NA	Arpc2	-0.14631	Early Transient Decrease	NA	NA	NA	NA	NA	NA	NA	NA	NA	NA	NA	NA	NA	NA	NA	NA	NA	NA	NA	NA	NA	-0.537752248	NA	NA	FALSE	FALSE
ARPC3	0.290248563	1	1	1	2	NA	NA	NA	NA	NA	NA	NA	NA	NA	NA	NA	NA	NA	NA	NA	Arpc3	0.20497	Early Transient Increase	NA	NA	NA	NA	NA	NA	NA	NA	NA	NA	NA	NA	NA	NA	NA	NA	NA	NA	NA	NA	NA	-0.375527126	NA	NA	FALSE	FALSE
ARPC4	0.348900104	1	1	1	2	Arpc4	0.20266	Late Increase	NA	NA	NA	NA	NA	NA	NA	NA	NA	NA	NA	NA	NA	NA	NA	NA	NA	NA	NA	NA	NA	NA	NA	NA	NA	NA	NA	NA	NA	NA	NA	NA	NA	NA	NA	NA	-0.495140207	NA	NA	FALSE	TRUE
ARPC5	0.563932466	0	2	2	2	NA	NA	NA	NA	NA	NA	NA	NA	NA	NA	NA	NA	NA	NA	NA	NA	NA	NA	NA	NA	NA	NA	NA	NA	NA	NA	NA	NA	NA	NA	NA	NA	NA	NA	NA	NA	NA	NA	-0.41141755	-0.716447381	NA	NA	FALSE	FALSE
ARPC5L	0.414434955	0	1	1	1	NA	NA	NA	NA	NA	NA	NA	NA	NA	NA	NA	NA	NA	NA	NA	NA	NA	NA	NA	NA	NA	NA	NA	NA	NA	NA	NA	NA	NA	NA	NA	NA	NA	NA	NA	NA	NA	NA	NA	NA	-0.414434955	NA	FALSE	FALSE
ARPIN	0.564986371	0	2	2	2	NA	NA	NA	NA	NA	NA	NA	NA	NA	NA	NA	NA	NA	NA	NA	NA	NA	NA	NA	NA	NA	NA	NA	NA	NA	NA	NA	NA	NA	NA	NA	NA	NA	NA	NA	NA	NA	NA	NA	NA	-0.567676576	-0.562296166	FALSE	FALSE
ARPP21	0.44118	0	1	1	1	NA	NA	NA	NA	NA	NA	NA	NA	NA	NA	NA	NA	NA	NA	NA	Arpp21	-0.44118	Early Transient Decrease	NA	NA	NA	NA	NA	NA	NA	NA	NA	NA	NA	NA	NA	NA	NA	NA	NA	NA	NA	NA	NA	NA	NA	NA	FALSE	FALSE
ARRB1	0.579254916	2	2	2	4	Arrb1	-0.65974	Persistent Decrease	NA	NA	NA	NA	NA	NA	NA	NA	NA	NA	NA	NA	Arrb1	-0.57163	Persistent Decrease	NA	NA	NA	NA	NA	NA	NA	NA	NA	NA	NA	NA	NA	NA	NA	NA	NA	NA	NA	NA	0.607634623	0.478015041	NA	NA	FALSE	TRUE
ARRB2	0.614705	2	0	2	2	Arrb2	0.43328	Persistent Increase	NA	NA	NA	NA	NA	NA	NA	NA	NA	NA	NA	NA	Arrb2	0.79613	Persistent Increase	NA	NA	NA	NA	NA	NA	NA	NA	NA	NA	NA	NA	NA	NA	NA	NA	NA	NA	NA	NA	NA	NA	NA	NA	FALSE	TRUE
ARRDC1	0.42818	1	0	1	1	NA	NA	NA	NA	NA	NA	NA	NA	NA	NA	NA	NA	NA	NA	NA	Arrdc1	0.42818	Early Transient Increase	NA	NA	NA	NA	NA	NA	NA	NA	NA	NA	NA	NA	NA	NA	NA	NA	NA	NA	NA	NA	NA	NA	NA	NA	FALSE	FALSE
ARRDC3	1.220732098	4	0	4	4	Arrdc3	1.0164	Persistent Increase	NA	NA	NA	NA	NA	NA	NA	NA	NA	NA	NA	NA	Arrdc3	1.7941	Persistent Increase	NA	NA	NA	NA	NA	NA	NA	NA	NA	NA	NA	NA	NA	NA	NA	NA	NA	NA	NA	NA	1.26748424	0.804944152	NA	NA	FALSE	TRUE
ARRDC4	0.917968195	2	0	2	2	NA	NA	NA	NA	NA	NA	NA	ENSG00000140450	ENSMUSG00000042659	Arrdc4	1.2354	NA	NA	NA	NA	NA	NA	NA	NA	NA	NA	NA	NA	NA	NA	NA	NA	NA	NA	NA	NA	NA	NA	NA	NA	NA	NA	NA	0.600536389	NA	NA	NA	FALSE	FALSE
ARSA	0.36251	0	1	1	1	Arsa	-0.36251	Late Decrease	NA	NA	NA	NA	NA	NA	NA	NA	NA	NA	NA	NA	NA	NA	NA	NA	NA	NA	NA	NA	NA	NA	NA	NA	NA	NA	NA	NA	NA	NA	NA	NA	NA	NA	NA	NA	NA	NA	NA	FALSE	TRUE
ARSB	0.230209635	1	1	1	2	Arsb	-0.31571	Late Decrease	NA	NA	NA	NA	NA	NA	NA	NA	NA	NA	NA	NA	NA	NA	NA	NA	NA	NA	NA	NA	NA	NA	NA	NA	NA	NA	NA	NA	NA	NA	NA	NA	NA	NA	NA	NA	NA	NA	0.14470927	FALSE	TRUE
ARSG	1.86595	0	2	2	2	Arsg	-1.9736	Persistent Decrease	NA	NA	NA	NA	NA	NA	NA	NA	NA	NA	NA	NA	Arsg	-1.7583	Persistent Decrease	NA	NA	NA	NA	NA	NA	NA	NA	NA	NA	NA	NA	NA	NA	NA	NA	NA	NA	NA	NA	NA	NA	NA	NA	FALSE	TRUE
ARSJ	0.887154474	0	3	3	3	NA	NA	NA	NA	NA	NA	NA	NA	NA	NA	NA	NA	NA	NA	NA	Arsj	-0.40168	Early Transient Decrease	NA	NA	NA	NA	NA	NA	NA	NA	NA	NA	NA	NA	NA	NA	NA	NA	NA	NA	NA	NA	-0.896635633	-1.363147789	NA	NA	FALSE	FALSE
ARSK	0.323189292	1	0	1	1	NA	NA	NA	NA	NA	NA	NA	NA	NA	NA	NA	NA	NA	NA	NA	NA	NA	NA	NA	NA	NA	NA	NA	NA	NA	NA	NA	NA	NA	NA	NA	NA	NA	NA	NA	NA	NA	NA	0.323189292	NA	NA	NA	FALSE	FALSE
ARSL	0.402763716	1	0	1	1	NA	NA	NA	NA	NA	NA	NA	NA	NA	NA	NA	NA	NA	NA	NA	NA	NA	NA	NA	NA	NA	NA	NA	NA	NA	NA	NA	NA	NA	NA	NA	NA	NA	NA	NA	NA	NA	NA	NA	0.402763716	NA	NA	FALSE	FALSE
ART1	1.46755	2	0	2	2	Art1	1.2963	Persistent Increase	NA	NA	NA	NA	NA	NA	NA	NA	NA	NA	NA	NA	Art1	1.6388	Persistent Increase	NA	NA	NA	NA	NA	NA	NA	NA	NA	NA	NA	NA	NA	NA	NA	NA	NA	NA	NA	NA	NA	NA	NA	NA	FALSE	TRUE
ART3	0.3907	1	0	1	1	NA	NA	NA	Art3	0.3907	NA	NA	NA	NA	NA	NA	NA	NA	NA	NA	NA	NA	NA	NA	NA	NA	NA	NA	NA	NA	NA	NA	NA	NA	NA	NA	NA	NA	NA	NA	NA	NA	NA	NA	NA	NA	NA	FALSE	FALSE
ART5	1.669667209	3	0	3	3	Art5	1.8438	Persistent Increase	NA	NA	NA	NA	NA	NA	NA	NA	NA	NA	NA	NA	Art5	2.1047	Persistent Increase	NA	NA	NA	NA	NA	NA	NA	NA	NA	NA	NA	NA	NA	NA	NA	NA	NA	NA	NA	NA	NA	1.060501627	NA	NA	FALSE	TRUE
ARTN	0.949816667	1	2	2	3	Artn	-0.93014	Persistent Decrease	Artn	0.50081	NA	NA	NA	NA	NA	NA	NA	NA	NA	NA	Artn	-1.4185	Persistent Decrease	NA	NA	NA	NA	NA	NA	NA	NA	NA	NA	NA	NA	NA	NA	NA	NA	NA	NA	NA	NA	NA	NA	NA	NA	FALSE	TRUE
ARVCF	1.231725568	2	1	2	3	Arvcf	1.5215	Persistent Increase	NA	NA	NA	NA	NA	NA	NA	NA	NA	NA	NA	NA	Arvcf	1.7974	Persistent Increase	NA	NA	NA	NA	NA	NA	NA	NA	NA	NA	NA	NA	NA	NA	NA	NA	NA	NA	NA	NA	NA	-0.376276705	NA	NA	FALSE	TRUE
ARX	1.44722	2	1	2	3	Arx	1.8144	Persistent Increase	NA	NA	NA	NA	ENSG00000004848	ENSMUSG00000035277	Arx	-0.85366	NA	NA	NA	NA	Arx	1.6736	Persistent Increase	NA	NA	NA	NA	NA	NA	NA	NA	NA	NA	NA	NA	NA	NA	NA	NA	NA	NA	NA	NA	NA	NA	NA	NA	FALSE	TRUE
ARXES2	1.22326	0	3	3	3	Arxes2	-1.5563	Persistent Decrease	Arxes2	-0.51338	NA	NA	NA	NA	NA	NA	NA	NA	NA	NA	Arxes2	-1.6001	Persistent Decrease	NA	NA	NA	NA	NA	NA	NA	NA	NA	NA	NA	NA	NA	NA	NA	NA	NA	NA	NA	NA	NA	NA	NA	NA	FALSE	TRUE
AS3MT	1.861	2	0	2	2	As3mt	1.8322	Persistent Increase	NA	NA	NA	NA	NA	NA	NA	NA	NA	NA	NA	NA	As3mt	1.8898	Persistent Increase	NA	NA	NA	NA	NA	NA	NA	NA	NA	NA	NA	NA	NA	NA	NA	NA	NA	NA	NA	NA	NA	NA	NA	NA	FALSE	TRUE
ASAH1	0.239439645	1	2	2	3	Asah1	-0.27432	Persistent Decrease	NA	NA	NA	NA	NA	NA	NA	NA	NA	NA	NA	NA	Asah1	-0.22203	Persistent Decrease	NA	NA	NA	NA	NA	NA	NA	NA	NA	NA	NA	NA	NA	NA	NA	NA	NA	NA	NA	NA	0.221968935	NA	NA	NA	FALSE	TRUE
ASAH2	0.95402	2	0	2	2	Asah2	0.86604	Persistent Increase	NA	NA	NA	NA	NA	NA	NA	NA	NA	NA	NA	NA	Asah2	1.042	Persistent Increase	NA	NA	NA	NA	NA	NA	NA	NA	NA	NA	NA	NA	NA	NA	NA	NA	NA	NA	NA	NA	NA	NA	NA	NA	FALSE	TRUE
ASAH2B	0.468655669	0	1	1	1	NA	NA	NA	NA	NA	NA	NA	NA	NA	NA	NA	NA	NA	NA	NA	NA	NA	NA	NA	NA	NA	NA	NA	NA	NA	NA	NA	NA	NA	NA	NA	NA	NA	NA	NA	NA	NA	NA	NA	-0.468655669	NA	NA	FALSE	FALSE
ASAP1	1.115698506	0	6	6	6	Asap1	-1.4487	Persistent Decrease	NA	NA	NA	NA	NA	NA	NA	NA	NA	NA	NA	NA	Asap1	-1.6436	Persistent Decrease	NA	NA	NA	NA	NA	NA	Asap1	-1.820741479	Persistent Decrease	Asap1	-0.98215667	Persistent Decrease	Asap1	-0.57752693	NA	NA	NA	NA	NA	NA	NA	NA	-0.221465959	NA	FALSE	TRUE
ASAP2	0.713958479	2	0	2	2	NA	NA	NA	NA	NA	NA	NA	NA	NA	NA	NA	NA	NA	NA	NA	NA	NA	NA	NA	NA	NA	NA	NA	NA	NA	NA	NA	NA	NA	NA	NA	NA	NA	NA	NA	NA	NA	NA	0.854978852	0.572938105	NA	NA	FALSE	FALSE
ASAP3	0.534370279	3	0	3	3	Asap3	0.7183	Persistent Increase	NA	NA	NA	NA	NA	NA	NA	NA	NA	NA	NA	NA	Asap3	0.63763	Persistent Increase	NA	NA	NA	NA	NA	NA	NA	NA	NA	NA	NA	NA	NA	NA	NA	NA	NA	NA	NA	NA	NA	0.247180836	NA	NA	FALSE	TRUE
ASB1	0.361775	0	2	2	2	Asb1	-0.3154	Persistent Decrease	NA	NA	NA	NA	NA	NA	NA	NA	NA	NA	NA	NA	Asb1	-0.40815	Persistent Decrease	NA	NA	NA	NA	NA	NA	NA	NA	NA	NA	NA	NA	NA	NA	NA	NA	NA	NA	NA	NA	NA	NA	NA	NA	FALSE	TRUE
ASB15	0.606285	1	1	1	2	NA	NA	NA	Asb15	0.41046	NA	NA	ENSG00000146809	ENSMUSG00000029685	Asb15	-0.80211	NA	NA	NA	NA	NA	NA	NA	NA	NA	NA	NA	NA	NA	NA	NA	NA	NA	NA	NA	NA	NA	NA	NA	NA	NA	NA	NA	NA	NA	NA	NA	FALSE	FALSE
ASB16	1.1746	1	0	1	1	NA	NA	NA	NA	NA	NA	NA	NA	NA	NA	NA	NA	NA	NA	NA	Asb16	1.1746	Early Transient Increase	NA	NA	NA	NA	NA	NA	NA	NA	NA	NA	NA	NA	NA	NA	NA	NA	NA	NA	NA	NA	NA	NA	NA	NA	FALSE	FALSE
ASB3	1.360158105	1	2	2	3	NA	NA	NA	NA	NA	NA	NA	NA	NA	NA	NA	NA	NA	NA	NA	Asb3	0.28744	Early Transient Increase	NA	NA	NA	NA	NA	NA	Asb3	-2.039519192	Persistent Decrease	Asb3	-1.753515123	Persistent Decrease	NA	NA	NA	NA	NA	NA	NA	NA	NA	NA	NA	NA	FALSE	FALSE
ASB5	0.547714313	0	2	2	2	NA	NA	NA	NA	NA	NA	NA	NA	NA	NA	NA	NA	NA	NA	NA	Asb5	-0.36146	Early Transient Decrease	NA	NA	NA	NA	NA	NA	NA	NA	NA	NA	NA	NA	NA	NA	NA	NA	NA	NA	NA	NA	NA	-0.733968626	NA	NA	FALSE	FALSE
ASB6	1.134245106	2	0	2	2	NA	NA	NA	NA	NA	NA	NA	NA	NA	NA	NA	NA	NA	NA	NA	NA	NA	NA	NA	NA	NA	NA	NA	NA	NA	NA	NA	NA	NA	NA	NA	NA	NA	NA	NA	NA	NA	NA	NA	NA	1.179425134	1.089065077	FALSE	FALSE
ASCC1	0.828944024	3	0	3	3	Ascc1	0.85724	Persistent Increase	NA	NA	NA	NA	NA	NA	NA	NA	NA	NA	NA	NA	Ascc1	1.2983	Persistent Increase	NA	NA	NA	NA	NA	NA	NA	NA	NA	NA	NA	NA	NA	NA	NA	NA	NA	NA	NA	NA	0.331292072	NA	NA	NA	FALSE	TRUE
ASCC2	0.327448058	1	3	3	4	NA	NA	NA	Ascc2	0.3203	NA	NA	NA	NA	NA	NA	NA	NA	NA	NA	NA	NA	NA	NA	NA	NA	NA	NA	NA	NA	NA	NA	NA	NA	NA	NA	NA	NA	NA	NA	NA	NA	NA	NA	-0.308217521	-0.402856104	-0.278418606	FALSE	FALSE
ASCC3	0.522955521	3	1	3	4	Ascc3	0.36376	Persistent Increase	NA	NA	NA	NA	NA	NA	NA	NA	NA	NA	NA	NA	Ascc3	0.25636	Persistent Increase	NA	NA	NA	NA	NA	NA	Ascc3	1.147366873	Late Increase	NA	NA	NA	NA	NA	NA	NA	NA	NA	NA	NA	NA	NA	-0.324335209	NA	FALSE	TRUE
ASF1A	0.22739	0	1	1	1	NA	NA	NA	Asf1a	-0.22739	NA	NA	NA	NA	NA	NA	NA	NA	NA	NA	NA	NA	NA	NA	NA	NA	NA	NA	NA	NA	NA	NA	NA	NA	NA	NA	NA	NA	NA	NA	NA	NA	NA	NA	NA	NA	NA	FALSE	FALSE
ASF1B	0.916196661	0	3	3	3	Asf1b	-0.87063	Persistent Decrease	NA	NA	NA	NA	NA	NA	NA	NA	NA	NA	NA	NA	Asf1b	-0.99405	Persistent Decrease	NA	NA	NA	NA	NA	NA	NA	NA	NA	NA	NA	NA	NA	NA	NA	NA	NA	NA	NA	NA	NA	-0.883909984	NA	NA	FALSE	TRUE
ASGR1	1.2904	2	0	2	2	Asgr1	1.4057	Persistent Increase	NA	NA	NA	NA	NA	NA	NA	NA	NA	NA	NA	NA	Asgr1	1.1751	Persistent Increase	NA	NA	NA	NA	NA	NA	NA	NA	NA	NA	NA	NA	NA	NA	NA	NA	NA	NA	NA	NA	NA	NA	NA	NA	FALSE	TRUE
ASH1L	0.361942763	2	0	2	2	NA	NA	NA	Ash1l	0.29553	NA	NA	NA	NA	NA	NA	NA	NA	NA	NA	NA	NA	NA	NA	NA	NA	NA	NA	NA	NA	NA	NA	NA	NA	NA	NA	NA	NA	NA	NA	NA	NA	NA	0.428355526	NA	NA	NA	FALSE	FALSE
ASIC1	0.55617	0	2	2	2	Asic1	-0.55353	Persistent Decrease	NA	NA	NA	NA	NA	NA	NA	NA	NA	NA	NA	NA	Asic1	-0.55881	Persistent Decrease	NA	NA	NA	NA	NA	NA	NA	NA	NA	NA	NA	NA	NA	NA	NA	NA	NA	NA	NA	NA	NA	NA	NA	NA	FALSE	TRUE
ASL	0.573213946	0	1	1	1	NA	NA	NA	NA	NA	NA	NA	NA	NA	NA	NA	NA	NA	NA	NA	NA	NA	NA	NA	NA	NA	NA	NA	NA	NA	NA	NA	NA	NA	NA	NA	NA	NA	NA	NA	NA	NA	NA	NA	-0.573213946	NA	NA	FALSE	FALSE
ASMTL	0.316899773	0	2	2	2	NA	NA	NA	NA	NA	NA	NA	NA	NA	NA	NA	NA	NA	NA	NA	NA	NA	NA	NA	NA	NA	NA	NA	NA	NA	NA	NA	NA	NA	NA	NA	NA	NA	NA	NA	NA	NA	NA	-0.318422587	-0.315376959	NA	NA	FALSE	FALSE
ASNS	1.026103591	0	4	4	4	Asns	-0.47058	Persistent Decrease	NA	NA	NA	NA	NA	NA	NA	NA	NA	NA	NA	NA	Asns	-0.50388	Persistent Decrease	NA	NA	NA	NA	NA	NA	Asns	-1.875684698	Persistent Decrease	Asns	-1.254269665	Persistent Decrease	NA	NA	NA	NA	NA	NA	NA	NA	NA	NA	NA	NA	FALSE	TRUE
ASPH	0.290546299	1	2	2	3	Asph	-0.28809	Persistent Decrease	NA	NA	NA	NA	NA	NA	NA	NA	NA	NA	NA	NA	Asph	-0.23862	Persistent Decrease	NA	NA	NA	NA	NA	NA	NA	NA	NA	NA	NA	NA	NA	NA	NA	NA	NA	NA	NA	NA	0.344928896	NA	NA	NA	FALSE	TRUE
ASPHD2	0.460678984	1	0	1	1	NA	NA	NA	NA	NA	NA	NA	NA	NA	NA	NA	NA	NA	NA	NA	NA	NA	NA	NA	NA	NA	NA	NA	NA	NA	NA	NA	NA	NA	NA	NA	NA	NA	NA	NA	NA	NA	NA	0.460678984	NA	NA	NA	FALSE	FALSE
ASPM	0.28623	0	1	1	1	NA	NA	NA	Aspm	-0.28623	NA	NA	NA	NA	NA	NA	NA	NA	NA	NA	NA	NA	NA	NA	NA	NA	NA	NA	NA	NA	NA	NA	NA	NA	NA	NA	NA	NA	NA	NA	NA	NA	NA	NA	NA	NA	NA	FALSE	FALSE
ASPN	2.78185	0	2	2	2	Aspn	-2.8099	Persistent Decrease	NA	NA	NA	NA	NA	NA	NA	NA	NA	NA	NA	NA	Aspn	-2.7538	Persistent Decrease	NA	NA	NA	NA	NA	NA	NA	NA	NA	NA	NA	NA	NA	NA	NA	NA	NA	NA	NA	NA	NA	NA	NA	NA	FALSE	TRUE
ASPRV1	1.0528	0	1	1	1	Asprv1	-1.0528	Late Decrease	NA	NA	NA	NA	NA	NA	NA	NA	NA	NA	NA	NA	NA	NA	NA	NA	NA	NA	NA	NA	NA	NA	NA	NA	NA	NA	NA	NA	NA	NA	NA	NA	NA	NA	NA	NA	NA	NA	NA	FALSE	TRUE
ASPSCR1	0.855624529	0	4	4	4	Aspscr1	-0.27626	Late Decrease	NA	NA	NA	NA	NA	NA	NA	NA	NA	NA	NA	NA	NA	NA	NA	NA	NA	NA	NA	NA	NA	NA	NA	NA	Aspscr1	-2.245811198	Early Transient Decrease	NA	NA	NA	NA	NA	NA	NA	NA	NA	-0.536707165	-0.363719753	NA	FALSE	TRUE
ASRGL1	1.3859	0	2	2	2	Asrgl1	-1.3498	Persistent Decrease	NA	NA	NA	NA	NA	NA	NA	NA	NA	NA	NA	NA	Asrgl1	-1.422	Persistent Decrease	NA	NA	NA	NA	NA	NA	NA	NA	NA	NA	NA	NA	NA	NA	NA	NA	NA	NA	NA	NA	NA	NA	NA	NA	FALSE	TRUE
ASS1	0.423411012	2	1	2	3	Ass1	0.66198	Persistent Increase	NA	NA	NA	NA	NA	NA	NA	NA	NA	NA	NA	NA	Ass1	0.32145	Persistent Increase	NA	NA	NA	NA	NA	NA	NA	NA	NA	NA	NA	NA	NA	NA	NA	NA	NA	NA	NA	NA	-0.286803035	NA	NA	NA	FALSE	TRUE
ASXL2	0.47821	0	2	2	2	Asxl2	-0.49654	Persistent Decrease	NA	NA	NA	NA	NA	NA	NA	NA	NA	NA	NA	NA	Asxl2	-0.45988	Persistent Decrease	NA	NA	NA	NA	NA	NA	NA	NA	NA	NA	NA	NA	NA	NA	NA	NA	NA	NA	NA	NA	NA	NA	NA	NA	FALSE	TRUE
ASXL3	0.829439061	2	0	2	2	NA	NA	NA	NA	NA	NA	NA	NA	NA	NA	NA	NA	NA	NA	NA	NA	NA	NA	NA	NA	NA	NA	NA	NA	NA	NA	NA	NA	NA	NA	NA	NA	NA	NA	NA	NA	NA	NA	0.888877065	0.770001057	NA	NA	FALSE	FALSE
ATAD1	0.352455	2	0	2	2	Atad1	0.30569	Persistent Increase	NA	NA	NA	NA	NA	NA	NA	NA	NA	NA	NA	NA	Atad1	0.39922	Persistent Increase	NA	NA	NA	NA	NA	NA	NA	NA	NA	NA	NA	NA	NA	NA	NA	NA	NA	NA	NA	NA	NA	NA	NA	NA	FALSE	TRUE
ATAD2	0.670559491	1	3	3	4	Atad2	-0.30561	Persistent Decrease	NA	NA	NA	NA	NA	NA	NA	NA	NA	NA	NA	NA	Atad2	-0.50664	Persistent Decrease	NA	NA	NA	NA	NA	NA	NA	NA	NA	Atad2	1.537740944	Early Transient Increase	NA	NA	NA	NA	NA	NA	NA	NA	NA	-0.332247018	NA	NA	FALSE	TRUE
ATAD2B	0.551857203	1	0	1	1	NA	NA	NA	NA	NA	NA	NA	NA	NA	NA	NA	NA	NA	NA	NA	NA	NA	NA	NA	NA	NA	NA	NA	NA	NA	NA	NA	NA	NA	NA	NA	NA	NA	NA	NA	NA	NA	NA	0.551857203	NA	NA	NA	FALSE	FALSE
ATAD3A	0.459103258	1	2	2	3	NA	NA	NA	NA	NA	NA	NA	NA	NA	NA	NA	NA	NA	NA	NA	Atad3a	-0.22054	Early Transient Decrease	NA	NA	NA	NA	NA	NA	NA	NA	NA	NA	NA	NA	NA	NA	NA	NA	NA	NA	NA	NA	NA	-0.769944649	NA	0.386825126	FALSE	FALSE
ATAD3B	0.693577725	1	1	1	2	NA	NA	NA	NA	NA	NA	NA	NA	NA	NA	NA	NA	NA	NA	NA	NA	NA	NA	NA	NA	NA	NA	NA	NA	NA	NA	NA	NA	NA	NA	NA	NA	NA	NA	NA	NA	NA	NA	0.611819779	-0.775335671	NA	NA	FALSE	FALSE
ATAD5	0.56241	0	2	2	2	Atad5	-0.66444	Persistent Decrease	NA	NA	NA	NA	NA	NA	NA	NA	NA	NA	NA	NA	Atad5	-0.46038	Persistent Decrease	NA	NA	NA	NA	NA	NA	NA	NA	NA	NA	NA	NA	NA	NA	NA	NA	NA	NA	NA	NA	NA	NA	NA	NA	FALSE	TRUE
ATAT1	0.467072493	2	1	2	3	Atat1	0.62329	Persistent Increase	NA	NA	NA	NA	NA	NA	NA	NA	NA	NA	NA	NA	Atat1	0.36955	Persistent Increase	NA	NA	NA	NA	NA	NA	NA	NA	NA	NA	NA	NA	NA	NA	NA	NA	NA	NA	NA	NA	NA	-0.408377478	NA	NA	FALSE	TRUE
ATCAY	1.88885	2	0	2	2	Atcay	1.8251	Persistent Increase	NA	NA	NA	NA	NA	NA	NA	NA	NA	NA	NA	NA	Atcay	1.9526	Persistent Increase	NA	NA	NA	NA	NA	NA	NA	NA	NA	NA	NA	NA	NA	NA	NA	NA	NA	NA	NA	NA	NA	NA	NA	NA	FALSE	TRUE
ATCAYOS	1.52465	2	0	2	2	Atcayos	1.3939	Persistent Increase	NA	NA	NA	NA	NA	NA	NA	NA	NA	NA	NA	NA	Atcayos	1.6554	Persistent Increase	NA	NA	NA	NA	NA	NA	NA	NA	NA	NA	NA	NA	NA	NA	NA	NA	NA	NA	NA	NA	NA	NA	NA	NA	FALSE	TRUE
ATF1	0.32067	0	2	2	2	Atf1	-0.26441	Persistent Decrease	NA	NA	NA	NA	NA	NA	NA	NA	NA	NA	NA	NA	Atf1	-0.37693	Persistent Decrease	NA	NA	NA	NA	NA	NA	NA	NA	NA	NA	NA	NA	NA	NA	NA	NA	NA	NA	NA	NA	NA	NA	NA	NA	FALSE	TRUE
ATF2	1.099292525	1	0	1	1	NA	NA	NA	NA	NA	NA	NA	NA	NA	NA	NA	NA	NA	NA	NA	NA	NA	NA	NA	NA	NA	NA	NA	NA	NA	NA	NA	NA	NA	NA	NA	NA	NA	NA	NA	NA	NA	NA	NA	NA	1.099292525	NA	FALSE	FALSE
ATF3	0.92928447	2	1	2	3	Atf3	0.8463	Persistent Increase	NA	NA	NA	NA	NA	NA	NA	NA	NA	NA	NA	NA	Atf3	1.4514	Persistent Increase	NA	NA	NA	NA	NA	NA	NA	NA	NA	NA	NA	NA	NA	NA	NA	NA	NA	NA	NA	NA	NA	-0.490153411	NA	NA	FALSE	TRUE
ATF4	0.377666955	1	1	1	2	NA	NA	NA	NA	NA	NA	NA	NA	NA	NA	NA	NA	NA	NA	NA	Atf4	-0.51725	Early Transient Decrease	NA	NA	NA	NA	NA	NA	NA	NA	NA	NA	NA	NA	NA	NA	NA	NA	NA	NA	NA	NA	NA	0.23808391	NA	NA	FALSE	FALSE
ATF5	0.805175969	0	3	3	3	Atf5	-1.0171	Persistent Decrease	NA	NA	NA	NA	NA	NA	NA	NA	NA	NA	NA	NA	Atf5	-1.1396	Persistent Decrease	NA	NA	NA	NA	NA	NA	NA	NA	NA	NA	NA	NA	NA	NA	NA	NA	NA	NA	NA	NA	-0.258827907	NA	NA	NA	FALSE	TRUE
ATF6	0.58805	1	2	2	3	Atf6	-0.71596	Persistent Decrease	Atf6	0.32224	NA	NA	NA	NA	NA	NA	NA	NA	NA	NA	Atf6	-0.72595	Persistent Decrease	NA	NA	NA	NA	NA	NA	NA	NA	NA	NA	NA	NA	NA	NA	NA	NA	NA	NA	NA	NA	NA	NA	NA	NA	FALSE	TRUE
ATF6B	0.41954	0	1	1	1	NA	NA	NA	NA	NA	NA	NA	NA	NA	NA	NA	NA	NA	NA	NA	Atf6b	-0.41954	Early Transient Decrease	NA	NA	NA	NA	NA	NA	NA	NA	NA	NA	NA	NA	NA	NA	NA	NA	NA	NA	NA	NA	NA	NA	NA	NA	FALSE	FALSE
ATF7	0.383743469	1	2	2	3	NA	NA	NA	NA	NA	NA	NA	NA	NA	NA	NA	NA	NA	NA	NA	NA	NA	NA	NA	NA	NA	NA	NA	NA	Atf7	0.235626304	Late Increase	Atf7	-0.469074192	Persistent Decrease	NA	NA	NA	NA	NA	NA	NA	NA	NA	NA	NA	-0.44652991	FALSE	FALSE
ATF7IP	1.148453519	5	0	5	5	Atf7ip	0.22456	Persistent Increase	NA	NA	NA	NA	NA	NA	NA	NA	NA	NA	NA	NA	Atf7ip	0.47952	Persistent Increase	NA	NA	NA	NA	NA	NA	Atf7ip	1.170093615	Late Decrease	Atf7ip	3.430340012	Persistent Increase	NA	NA	NA	NA	NA	NA	NA	NA	0.43775397	NA	NA	NA	FALSE	TRUE
ATG10	0.36518	0	1	1	1	NA	NA	NA	Atg10	-0.36518	NA	NA	NA	NA	NA	NA	NA	NA	NA	NA	NA	NA	NA	NA	NA	NA	NA	NA	NA	NA	NA	NA	NA	NA	NA	NA	NA	NA	NA	NA	NA	NA	NA	NA	NA	NA	NA	FALSE	FALSE
ATG101	0.4786	2	0	2	2	Atg101	0.44756	Persistent Increase	NA	NA	NA	NA	NA	NA	NA	NA	NA	NA	NA	NA	Atg101	0.50964	Persistent Increase	NA	NA	NA	NA	NA	NA	NA	NA	NA	NA	NA	NA	NA	NA	NA	NA	NA	NA	NA	NA	NA	NA	NA	NA	FALSE	TRUE
ATG12	0.23266	1	0	1	1	NA	NA	NA	NA	NA	NA	NA	NA	NA	NA	NA	NA	NA	NA	NA	Atg12	0.23266	Early Transient Increase	NA	NA	NA	NA	NA	NA	NA	NA	NA	NA	NA	NA	NA	NA	NA	NA	NA	NA	NA	NA	NA	NA	NA	NA	FALSE	FALSE
ATG13	0.29578	1	0	1	1	NA	NA	NA	Atg13	0.29578	NA	NA	NA	NA	NA	NA	NA	NA	NA	NA	NA	NA	NA	NA	NA	NA	NA	NA	NA	NA	NA	NA	NA	NA	NA	NA	NA	NA	NA	NA	NA	NA	NA	NA	NA	NA	NA	FALSE	FALSE
ATG14	0.494806729	3	0	3	3	Atg14	0.52265	Persistent Increase	NA	NA	NA	NA	NA	NA	NA	NA	NA	NA	NA	NA	Atg14	0.52159	Persistent Increase	NA	NA	NA	NA	NA	NA	NA	NA	NA	NA	NA	NA	NA	NA	NA	NA	NA	NA	NA	NA	0.440180188	NA	NA	NA	FALSE	TRUE
ATG16L2	0.628011416	2	1	2	3	Atg16l2	0.40587	Persistent Increase	NA	NA	NA	NA	NA	NA	NA	NA	NA	NA	NA	NA	Atg16l2	0.46667	Persistent Increase	NA	NA	NA	NA	NA	NA	NA	NA	NA	Atg16l2	-1.011494247	Early Transient Decrease	NA	NA	NA	NA	NA	NA	NA	NA	NA	NA	NA	NA	FALSE	TRUE
ATG2A	0.23139	2	0	2	2	Atg2a	0.20109	Persistent Increase	NA	NA	NA	NA	NA	NA	NA	NA	NA	NA	NA	NA	Atg2a	0.26169	Persistent Increase	NA	NA	NA	NA	NA	NA	NA	NA	NA	NA	NA	NA	NA	NA	NA	NA	NA	NA	NA	NA	NA	NA	NA	NA	FALSE	TRUE
ATG2B	1.577147305	2	1	2	3	NA	NA	NA	NA	NA	NA	NA	NA	NA	NA	NA	NA	NA	NA	NA	Atg2b	-0.17487	Early Transient Decrease	NA	NA	NA	NA	NA	NA	Atg2b	3.870231452	Persistent Increase	Atg2b	0.686340462	Early Transient Increase	NA	NA	NA	NA	NA	NA	NA	NA	NA	NA	NA	NA	FALSE	FALSE
ATG3	0.33016	0	1	1	1	NA	NA	NA	NA	NA	NA	NA	NA	NA	NA	NA	NA	NA	NA	NA	Atg3	-0.33016	Early Transient Decrease	NA	NA	NA	NA	NA	NA	NA	NA	NA	NA	NA	NA	NA	NA	NA	NA	NA	NA	NA	NA	NA	NA	NA	NA	FALSE	FALSE
ATG4B	0.333475	0	2	2	2	Atg4b	-0.29488	Persistent Decrease	NA	NA	NA	NA	NA	NA	NA	NA	NA	NA	NA	NA	Atg4b	-0.37207	Persistent Decrease	NA	NA	NA	NA	NA	NA	NA	NA	NA	NA	NA	NA	NA	NA	NA	NA	NA	NA	NA	NA	NA	NA	NA	NA	FALSE	TRUE
ATG4C	0.472326155	1	2	2	3	Atg4c	-0.63422	Persistent Decrease	NA	NA	NA	NA	NA	NA	NA	NA	NA	NA	NA	NA	Atg4c	-0.39487	Persistent Decrease	NA	NA	NA	NA	NA	NA	NA	NA	NA	NA	NA	NA	NA	NA	NA	NA	NA	NA	NA	NA	0.387888465	NA	NA	NA	FALSE	TRUE
ATG4D	0.41826154	0	1	1	1	NA	NA	NA	NA	NA	NA	NA	NA	NA	NA	NA	NA	NA	NA	NA	NA	NA	NA	NA	NA	NA	NA	NA	NA	NA	NA	NA	NA	NA	NA	NA	NA	NA	NA	NA	NA	NA	NA	NA	-0.41826154	NA	NA	FALSE	FALSE
ATG5	0.44283	2	0	2	2	Atg5	0.38726	Persistent Increase	NA	NA	NA	NA	NA	NA	NA	NA	NA	NA	NA	NA	Atg5	0.4984	Persistent Increase	NA	NA	NA	NA	NA	NA	NA	NA	NA	NA	NA	NA	NA	NA	NA	NA	NA	NA	NA	NA	NA	NA	NA	NA	FALSE	TRUE
ATG9A	0.37112287	2	3	3	5	Atg9a	-0.35836	Persistent Decrease	Atg9a	0.40793	NA	NA	NA	NA	NA	NA	NA	NA	NA	NA	Atg9a	-0.21397	Persistent Decrease	NA	NA	NA	NA	NA	NA	NA	NA	NA	NA	NA	NA	NA	NA	NA	NA	NA	NA	NA	NA	0.320833218	NA	-0.554521131	NA	FALSE	TRUE
ATG9B	2.4543	2	0	2	2	Atg9b	2.4223	Persistent Increase	NA	NA	NA	NA	NA	NA	NA	NA	NA	NA	NA	NA	Atg9b	2.4863	Persistent Increase	NA	NA	NA	NA	NA	NA	NA	NA	NA	NA	NA	NA	NA	NA	NA	NA	NA	NA	NA	NA	NA	NA	NA	NA	FALSE	TRUE
ATIC	0.497264009	1	1	1	2	NA	NA	NA	NA	NA	NA	NA	NA	NA	NA	NA	NA	NA	NA	NA	NA	NA	NA	NA	NA	NA	NA	NA	NA	NA	NA	NA	NA	NA	NA	NA	NA	NA	NA	NA	NA	NA	NA	NA	-0.307018355	NA	0.687509663	FALSE	FALSE
ATL1	0.703820275	0	4	4	4	Atl1	-1.0246	Persistent Decrease	NA	NA	NA	NA	NA	NA	NA	NA	NA	NA	NA	NA	Atl1	-0.7874	Persistent Decrease	NA	NA	NA	NA	NA	NA	NA	NA	NA	NA	NA	NA	NA	NA	NA	NA	NA	NA	NA	NA	NA	-0.39248978	NA	-0.61079132	FALSE	TRUE
ATL3	0.814215	0	2	2	2	Atl3	-0.81348	Persistent Decrease	NA	NA	NA	NA	NA	NA	NA	NA	NA	NA	NA	NA	Atl3	-0.81495	Persistent Decrease	NA	NA	NA	NA	NA	NA	NA	NA	NA	NA	NA	NA	NA	NA	NA	NA	NA	NA	NA	NA	NA	NA	NA	NA	FALSE	TRUE
ATM	0.37112	0	1	1	1	Atm	-0.37112	Late Decrease	NA	NA	NA	NA	NA	NA	NA	NA	NA	NA	NA	NA	NA	NA	NA	NA	NA	NA	NA	NA	NA	NA	NA	NA	NA	NA	NA	NA	NA	NA	NA	NA	NA	NA	NA	NA	NA	NA	NA	FALSE	TRUE
ATMIN	0.33428	2	0	2	2	NA	NA	NA	Atmin	0.21263	NA	NA	NA	NA	NA	NA	NA	NA	NA	NA	Atmin	0.45593	Early Transient Increase	NA	NA	NA	NA	NA	NA	NA	NA	NA	NA	NA	NA	NA	NA	NA	NA	NA	NA	NA	NA	NA	NA	NA	NA	FALSE	FALSE
ATN1	0.568812122	1	3	3	4	NA	NA	NA	Atn1	0.4632	NA	NA	NA	NA	NA	NA	NA	NA	NA	NA	NA	NA	NA	NA	NA	NA	NA	NA	NA	Atn1	-0.420345368	Persistent Decrease	Atn1	-0.536597837	Persistent Decrease	NA	NA	NA	NA	NA	NA	NA	NA	NA	NA	NA	-0.855105283	FALSE	FALSE
ATOH8	3.34025	0	2	2	2	Atoh8	-3.0741	Persistent Decrease	NA	NA	NA	NA	NA	NA	NA	NA	NA	NA	NA	NA	Atoh8	-3.6064	Persistent Decrease	NA	NA	NA	NA	NA	NA	NA	NA	NA	NA	NA	NA	NA	NA	NA	NA	NA	NA	NA	NA	NA	NA	NA	NA	FALSE	TRUE
ATOX1	0.331688786	3	0	3	3	Atox1	0.26989	Persistent Increase	NA	NA	NA	NA	NA	NA	NA	NA	NA	NA	NA	NA	Atox1	0.29315	Persistent Increase	NA	NA	NA	NA	NA	NA	NA	NA	NA	NA	NA	NA	NA	NA	Atox1	0.432026357	Late Increase	NA	NA	NA	NA	NA	NA	NA	TRUE	TRUE
ATP10D	0.82238	1	0	1	1	NA	NA	NA	NA	NA	NA	NA	ENSG00000145246	ENSMUSG00000046808	Atp10d	0.82238	NA	NA	NA	NA	NA	NA	NA	NA	NA	NA	NA	NA	NA	NA	NA	NA	NA	NA	NA	NA	NA	NA	NA	NA	NA	NA	NA	NA	NA	NA	NA	FALSE	FALSE
ATP11A	0.291704948	2	1	2	3	Atp11a	-0.18948	Late Decrease	Atp11a	0.26077	NA	NA	NA	NA	NA	NA	NA	NA	NA	NA	NA	NA	NA	NA	NA	NA	NA	NA	NA	NA	NA	NA	NA	NA	NA	NA	NA	NA	NA	NA	NA	NA	NA	0.424864845	NA	NA	NA	FALSE	TRUE
ATP11B	1.103333425	0	1	1	1	NA	NA	NA	NA	NA	NA	NA	NA	NA	NA	NA	NA	NA	NA	NA	NA	NA	NA	NA	NA	NA	NA	NA	NA	NA	NA	NA	NA	NA	NA	NA	NA	NA	NA	NA	NA	NA	NA	NA	NA	NA	-1.103333425	FALSE	FALSE
ATP11C	0.599406727	3	0	3	3	Atp11c	0.60533	Persistent Increase	NA	NA	NA	NA	NA	NA	NA	NA	NA	NA	NA	NA	Atp11c	0.77955	Persistent Increase	NA	NA	NA	NA	NA	NA	NA	NA	NA	NA	NA	NA	NA	NA	NA	NA	NA	NA	NA	NA	0.413340181	NA	NA	NA	FALSE	TRUE
ATP13A1	0.431997716	1	1	1	2	NA	NA	NA	Atp13a1	0.29062	NA	NA	NA	NA	NA	NA	NA	NA	NA	NA	NA	NA	NA	NA	NA	NA	NA	NA	NA	NA	NA	NA	NA	NA	NA	NA	NA	NA	NA	NA	NA	NA	NA	NA	NA	NA	-0.573375432	FALSE	FALSE
ATP13A2	0.342632007	2	1	2	3	Atp13a2	-0.32666	Late Decrease	Atp13a2	0.31927	NA	NA	NA	NA	NA	NA	NA	NA	NA	NA	NA	NA	NA	NA	NA	NA	NA	NA	NA	NA	NA	NA	NA	NA	NA	NA	NA	NA	NA	NA	NA	NA	NA	0.381966021	NA	NA	NA	FALSE	TRUE
ATP13A3	0.602416938	2	2	2	4	Atp13a3	0.27565	Persistent Increase	NA	NA	NA	NA	NA	NA	NA	NA	NA	NA	NA	NA	Atp13a3	0.16538	Persistent Increase	NA	NA	NA	NA	NA	NA	NA	NA	NA	NA	NA	NA	NA	NA	NA	NA	NA	NA	NA	NA	NA	-0.427667004	NA	-1.540970747	FALSE	TRUE
ATP13A5	1.1602	0	1	1	1	NA	NA	NA	NA	NA	NA	NA	ENSG00000187527	ENSMUSG00000048939	Atp13a5	-1.1602	NA	NA	NA	NA	NA	NA	NA	NA	NA	NA	NA	NA	NA	NA	NA	NA	NA	NA	NA	NA	NA	NA	NA	NA	NA	NA	NA	NA	NA	NA	NA	FALSE	FALSE
ATP13A5-AS1	1.0389	0	1	1	1	NA	NA	NA	NA	NA	NA	NA	ENSG00000236508	NA	NA	-1.0389	NA	NA	NA	NA	NA	NA	NA	NA	NA	NA	NA	NA	NA	NA	NA	NA	NA	NA	NA	NA	NA	NA	NA	NA	NA	NA	NA	NA	NA	NA	NA	FALSE	FALSE
ATP1A1	2.742770614	2	2	2	4	Atp1a1	0.75616	Persistent Increase	NA	NA	NA	NA	NA	NA	NA	NA	NA	NA	NA	NA	Atp1a1	0.66892	Persistent Increase	NA	NA	NA	NA	NA	NA	Atp1a1	-5.00123952	Persistent Decrease	Atp1a1	-4.544762936	Persistent Decrease	NA	NA	NA	NA	NA	NA	NA	NA	NA	NA	NA	NA	FALSE	TRUE
ATP1A2	0.603342342	2	0	2	2	Atp1a2	0.26779	Late Increase	NA	NA	NA	NA	NA	NA	NA	NA	NA	NA	NA	NA	NA	NA	NA	NA	NA	NA	NA	NA	NA	NA	NA	NA	NA	NA	NA	NA	NA	NA	NA	NA	NA	NA	NA	NA	0.938894683	NA	NA	FALSE	TRUE
ATP1A3	2.08375	2	0	2	2	Atp1a3	1.9927	Persistent Increase	NA	NA	NA	NA	NA	NA	NA	NA	NA	NA	NA	NA	Atp1a3	2.1748	Persistent Increase	NA	NA	NA	NA	NA	NA	NA	NA	NA	NA	NA	NA	NA	NA	NA	NA	NA	NA	NA	NA	NA	NA	NA	NA	FALSE	TRUE
ATP1B1	0.748185256	2	3	3	5	Atp1b1	-0.54244	Persistent Decrease	NA	NA	NA	NA	NA	NA	NA	NA	ENSMUSG00000026576	ENSG00000143153	Atp1b1	-1.597100039	Atp1b1	-0.71501	Persistent Decrease	NA	NA	NA	NA	NA	NA	NA	NA	NA	NA	NA	NA	NA	NA	NA	NA	NA	NA	NA	NA	0.503325928	0.383050315	NA	NA	FALSE	TRUE
ATP1B2	0.663187438	2	0	2	2	NA	NA	NA	NA	NA	NA	NA	NA	NA	NA	NA	NA	NA	NA	NA	NA	NA	NA	NA	NA	NA	NA	NA	NA	NA	NA	NA	NA	NA	NA	NA	NA	NA	NA	NA	NA	NA	NA	0.548057119	0.778317757	NA	NA	FALSE	FALSE
ATP23	0.74639	2	1	2	3	Atp23	0.55029	Persistent Increase	NA	NA	NA	NA	ENSG00000166896	ENSMUSG00000025436	Atp23	-0.98124	NA	NA	NA	NA	Atp23	0.70764	Persistent Increase	NA	NA	NA	NA	NA	NA	NA	NA	NA	NA	NA	NA	NA	NA	NA	NA	NA	NA	NA	NA	NA	NA	NA	NA	FALSE	TRUE
ATP2A1	0.798756667	1	2	2	3	Atp2a1	-1.0067	Persistent Decrease	Atp2a1	0.50159	NA	NA	NA	NA	NA	NA	NA	NA	NA	NA	Atp2a1	-0.88798	Persistent Decrease	NA	NA	NA	NA	NA	NA	NA	NA	NA	NA	NA	NA	NA	NA	NA	NA	NA	NA	NA	NA	NA	NA	NA	NA	FALSE	TRUE
ATP2A2	0.421671192	2	3	3	5	NA	NA	NA	NA	NA	NA	NA	NA	NA	NA	NA	NA	NA	NA	NA	Atp2a2	-0.13011	Early Transient Decrease	NA	NA	NA	NA	NA	NA	Atp2a2	0.766094562	Persistent Increase	Atp2a2	0.364469556	Persistent Increase	NA	NA	Atp2a2	-0.264456481	Late Decrease	NA	NA	NA	NA	NA	NA	-0.583225362	TRUE	FALSE
ATP2A3	2.0642	0	2	2	2	Atp2a3	-1.9848	Persistent Decrease	NA	NA	NA	NA	NA	NA	NA	NA	NA	NA	NA	NA	Atp2a3	-2.1436	Persistent Decrease	NA	NA	NA	NA	NA	NA	NA	NA	NA	NA	NA	NA	NA	NA	NA	NA	NA	NA	NA	NA	NA	NA	NA	NA	FALSE	TRUE
ATP2B1	0.775149903	5	0	5	5	Atp2b1	1.1412	Persistent Increase	NA	NA	NA	NA	NA	NA	NA	NA	NA	NA	NA	NA	Atp2b1	1.2148	Persistent Increase	NA	NA	NA	NA	NA	NA	Atp2b1	0.969460055	Persistent Increase	Atp2b1	0.216597277	Persistent Increase	NA	NA	NA	NA	NA	NA	NA	NA	0.333692184	NA	NA	NA	FALSE	TRUE
ATP2B1-AS1	0.794652004	0	1	1	1	NA	NA	NA	NA	NA	NA	NA	NA	NA	NA	NA	NA	NA	NA	NA	NA	NA	NA	NA	NA	NA	NA	NA	NA	NA	NA	NA	NA	NA	NA	NA	NA	NA	NA	NA	NA	NA	NA	-0.794652004	NA	NA	NA	FALSE	FALSE
ATP2B3	1.62745	2	0	2	2	Atp2b3	1.5076	Persistent Increase	NA	NA	NA	NA	NA	NA	NA	NA	NA	NA	NA	NA	Atp2b3	1.7473	Persistent Increase	NA	NA	NA	NA	NA	NA	NA	NA	NA	NA	NA	NA	NA	NA	NA	NA	NA	NA	NA	NA	NA	NA	NA	NA	FALSE	TRUE
ATP2B4	0.908939801	1	2	2	3	Atp2b4	-0.67602	Persistent Decrease	NA	NA	NA	NA	NA	NA	NA	NA	NA	NA	NA	NA	Atp2b4	-0.59225	Persistent Decrease	NA	NA	NA	NA	NA	NA	Atp2b4	1.458549404	Late Increase	NA	NA	NA	NA	NA	NA	NA	NA	NA	NA	NA	NA	NA	NA	NA	FALSE	TRUE
ATP2C1	0.458806061	3	1	3	4	Atp2c1	0.44238	Persistent Increase	NA	NA	NA	NA	NA	NA	NA	NA	NA	NA	NA	NA	Atp2c1	0.50759	Persistent Increase	NA	NA	NA	NA	NA	NA	NA	NA	NA	NA	NA	NA	NA	NA	NA	NA	NA	NA	NA	NA	0.204622121	NA	NA	-0.680632124	FALSE	TRUE
ATP5A1	0.563187778	1	2	2	3	NA	NA	NA	NA	NA	NA	NA	NA	NA	NA	NA	NA	NA	NA	NA	Atp5a1	-0.12202	Early Transient Decrease	NA	NA	NA	Atp5a1	1.039725657	Early Transient Increase	NA	NA	NA	Atp5a1	-0.527817678	Early Transient Decrease	NA	NA	NA	NA	NA	NA	NA	NA	NA	NA	NA	NA	FALSE	FALSE
ATP5B	0.849381154	4	0	4	4	Atp5b	0.37835	Persistent Increase	NA	NA	NA	NA	NA	NA	NA	NA	NA	NA	NA	NA	Atp5b	0.29061	Persistent Increase	Atp5b	1.400645176	Persistent Increase	Atp5b	1.327919438	Persistent Increase	NA	NA	NA	NA	NA	NA	NA	NA	NA	NA	NA	NA	NA	NA	NA	NA	NA	NA	FALSE	TRUE
ATP5C1	1.196979373	1	1	1	2	NA	NA	NA	NA	NA	NA	NA	NA	NA	NA	NA	NA	NA	NA	NA	Atp5c1	0.16716	Early Transient Increase	NA	NA	NA	NA	NA	NA	NA	NA	NA	Atp5c1	-2.226798746	Early Transient Decrease	NA	NA	NA	NA	NA	NA	NA	NA	NA	NA	NA	NA	FALSE	FALSE
ATP5D	0.44927	2	0	2	2	Atp5d	0.50532	Persistent Increase	NA	NA	NA	NA	NA	NA	NA	NA	NA	NA	NA	NA	Atp5d	0.39322	Persistent Increase	NA	NA	NA	NA	NA	NA	NA	NA	NA	NA	NA	NA	NA	NA	NA	NA	NA	NA	NA	NA	NA	NA	NA	NA	FALSE	TRUE
ATP5E	0.38787	0	1	1	1	NA	NA	NA	Atp5e	-0.38787	NA	NA	NA	NA	NA	NA	NA	NA	NA	NA	NA	NA	NA	NA	NA	NA	NA	NA	NA	NA	NA	NA	NA	NA	NA	NA	NA	NA	NA	NA	NA	NA	NA	NA	NA	NA	NA	FALSE	FALSE
ATP5F1B	0.433846309	0	1	1	1	NA	NA	NA	NA	NA	NA	NA	NA	NA	NA	NA	NA	NA	NA	NA	NA	NA	NA	NA	NA	NA	NA	NA	NA	NA	NA	NA	NA	NA	NA	NA	NA	NA	NA	NA	NA	NA	NA	NA	-0.433846309	NA	NA	FALSE	FALSE
ATP5G3	0.347103333	2	1	2	3	Atp5g3	0.34634	Persistent Increase	Atp5g3	-0.43918	NA	NA	NA	NA	NA	NA	NA	NA	NA	NA	Atp5g3	0.25579	Persistent Increase	NA	NA	NA	NA	NA	NA	NA	NA	NA	NA	NA	NA	NA	NA	NA	NA	NA	NA	NA	NA	NA	NA	NA	NA	FALSE	TRUE
ATP5H	0.303034152	3	1	3	4	Atp5h	0.25355	Persistent Increase	Atp5h	-0.36651	NA	NA	NA	NA	NA	NA	NA	NA	NA	NA	Atp5h	0.15555	Persistent Increase	Atp5h	0.436526606	Late Increase	NA	NA	NA	NA	NA	NA	NA	NA	NA	NA	NA	NA	NA	NA	NA	NA	NA	NA	NA	NA	NA	FALSE	TRUE
ATP5IF1	0.425326212	0	1	1	1	NA	NA	NA	NA	NA	NA	NA	NA	NA	NA	NA	NA	NA	NA	NA	NA	NA	NA	NA	NA	NA	NA	NA	NA	NA	NA	NA	NA	NA	NA	NA	NA	NA	NA	NA	NA	NA	NA	NA	-0.425326212	NA	NA	FALSE	FALSE
ATP5J	0.18993	0	1	1	1	NA	NA	NA	NA	NA	NA	NA	NA	NA	NA	NA	NA	NA	NA	NA	Atp5j	-0.18993	Early Transient Decrease	NA	NA	NA	NA	NA	NA	NA	NA	NA	NA	NA	NA	NA	NA	NA	NA	NA	NA	NA	NA	NA	NA	NA	NA	FALSE	FALSE
ATP5J2	0.337743215	0	3	3	3	NA	NA	NA	Atp5j2	-0.32455	NA	NA	NA	NA	NA	NA	NA	NA	NA	NA	Atp5j2	-0.27804	Early Transient Decrease	NA	NA	NA	NA	NA	NA	NA	NA	NA	NA	NA	NA	NA	NA	Atp5j2	-0.410639645	Late Decrease	NA	NA	NA	NA	NA	NA	NA	TRUE	FALSE
ATP5K	0.42239	0	2	2	2	NA	NA	NA	Atp5k	-0.53375	NA	NA	NA	NA	NA	NA	NA	NA	NA	NA	Atp5k	-0.31103	Early Transient Decrease	NA	NA	NA	NA	NA	NA	NA	NA	NA	NA	NA	NA	NA	NA	NA	NA	NA	NA	NA	NA	NA	NA	NA	NA	FALSE	FALSE
ATP5L	0.24697	0	1	1	1	NA	NA	NA	NA	NA	NA	NA	NA	NA	NA	NA	NA	NA	NA	NA	Atp5l	-0.24697	Early Transient Decrease	NA	NA	NA	NA	NA	NA	NA	NA	NA	NA	NA	NA	NA	NA	NA	NA	NA	NA	NA	NA	NA	NA	NA	NA	FALSE	FALSE
ATP5MC1	0.727692493	0	1	1	1	NA	NA	NA	NA	NA	NA	NA	NA	NA	NA	NA	NA	NA	NA	NA	NA	NA	NA	NA	NA	NA	NA	NA	NA	NA	NA	NA	NA	NA	NA	NA	NA	NA	NA	NA	NA	NA	NA	NA	-0.727692493	NA	NA	FALSE	FALSE
ATP5MC3	0.342099382	0	1	1	1	NA	NA	NA	NA	NA	NA	NA	NA	NA	NA	NA	NA	NA	NA	NA	NA	NA	NA	NA	NA	NA	NA	NA	NA	NA	NA	NA	NA	NA	NA	NA	NA	NA	NA	NA	NA	NA	NA	NA	-0.342099382	NA	NA	FALSE	FALSE
ATP5MD	0.408519351	1	2	2	3	Atp5md	0.33383	Late Increase	Atp5md	-0.41078	NA	NA	NA	NA	NA	NA	NA	NA	NA	NA	NA	NA	NA	NA	NA	NA	NA	NA	NA	NA	NA	NA	NA	NA	NA	NA	NA	NA	NA	NA	NA	NA	NA	NA	NA	NA	-0.480948054	FALSE	TRUE
ATP5MF	0.500363581	0	1	1	1	NA	NA	NA	NA	NA	NA	NA	NA	NA	NA	NA	NA	NA	NA	NA	NA	NA	NA	NA	NA	NA	NA	NA	NA	NA	NA	NA	NA	NA	NA	NA	NA	NA	NA	NA	NA	NA	NA	NA	-0.500363581	NA	NA	FALSE	FALSE
ATP5MK	0.388277686	0	1	1	1	NA	NA	NA	NA	NA	NA	NA	NA	NA	NA	NA	NA	NA	NA	NA	NA	NA	NA	NA	NA	NA	NA	NA	NA	NA	NA	NA	NA	NA	NA	NA	NA	NA	NA	NA	NA	NA	NA	NA	-0.388277686	NA	NA	FALSE	FALSE
ATP5MPL	0.3349	0	1	1	1	NA	NA	NA	Atp5mpl	-0.3349	NA	NA	NA	NA	NA	NA	NA	NA	NA	NA	NA	NA	NA	NA	NA	NA	NA	NA	NA	NA	NA	NA	NA	NA	NA	NA	NA	NA	NA	NA	NA	NA	NA	NA	NA	NA	NA	FALSE	FALSE
ATP5O	0.281541854	2	1	2	3	Atp5o	0.28923	Persistent Increase	NA	NA	NA	NA	NA	NA	NA	NA	NA	NA	NA	NA	Atp5o	0.22755	Persistent Increase	NA	NA	NA	NA	NA	NA	NA	NA	NA	NA	NA	NA	NA	NA	NA	NA	NA	Atp5o	-0.327845562	Early Transient Decrease	NA	NA	NA	NA	FALSE	TRUE
ATP5PB	0.287376667	2	1	2	3	Atp5pb	0.30568	Persistent Increase	Atp5pb	-0.27786	NA	NA	NA	NA	NA	NA	NA	NA	NA	NA	Atp5pb	0.27859	Persistent Increase	NA	NA	NA	NA	NA	NA	NA	NA	NA	NA	NA	NA	NA	NA	NA	NA	NA	NA	NA	NA	NA	NA	NA	NA	FALSE	TRUE
ATP5PD	0.333752128	0	2	2	2	NA	NA	NA	NA	NA	NA	NA	NA	NA	NA	NA	NA	NA	NA	NA	NA	NA	NA	NA	NA	NA	NA	NA	NA	NA	NA	NA	NA	NA	NA	NA	NA	NA	NA	NA	NA	NA	NA	-0.279684252	-0.387820003	NA	NA	FALSE	FALSE
ATP6AP1	0.412626313	0	3	3	3	Atp6ap1	-0.25659	Persistent Decrease	NA	NA	NA	NA	NA	NA	NA	NA	NA	NA	NA	NA	Atp6ap1	-0.33308	Persistent Decrease	NA	NA	NA	NA	NA	NA	NA	NA	NA	NA	NA	NA	NA	NA	NA	NA	NA	NA	NA	NA	NA	NA	NA	-0.648208938	FALSE	TRUE
ATP6AP2	0.747591215	1	3	3	4	Atp6ap2	-1.0807	Persistent Decrease	NA	NA	NA	NA	NA	NA	NA	NA	NA	NA	NA	NA	Atp6ap2	-1.0341	Persistent Decrease	NA	NA	NA	NA	NA	NA	NA	NA	NA	NA	NA	NA	NA	NA	NA	NA	NA	NA	NA	NA	0.275054275	NA	NA	-0.600510586	FALSE	TRUE
ATP6V0A1	0.320845528	2	0	2	2	NA	NA	NA	Atp6v0a1	0.23636	NA	NA	NA	NA	NA	NA	NA	NA	NA	NA	NA	NA	NA	NA	NA	NA	NA	NA	NA	NA	NA	NA	NA	NA	NA	NA	NA	NA	NA	NA	NA	NA	NA	0.405331056	NA	NA	NA	FALSE	FALSE
ATP6V0A2	0.504043232	0	2	2	2	NA	NA	NA	NA	NA	NA	NA	NA	NA	NA	NA	NA	NA	NA	NA	NA	NA	NA	NA	NA	NA	NA	NA	NA	NA	NA	NA	NA	NA	NA	NA	NA	NA	NA	NA	NA	NA	NA	NA	-0.424706734	NA	-0.583379729	FALSE	FALSE
ATP6V0B	0.306781366	3	0	3	3	Atp6v0b	0.36964	Persistent Increase	NA	NA	NA	NA	NA	NA	NA	NA	NA	NA	NA	NA	Atp6v0b	0.29708	Persistent Increase	NA	NA	NA	NA	NA	NA	NA	NA	NA	NA	NA	NA	NA	NA	NA	NA	NA	NA	NA	NA	0.253624097	NA	NA	NA	FALSE	TRUE
ATP6V0D1	0.424782331	2	1	2	3	NA	NA	NA	NA	NA	NA	NA	NA	NA	NA	NA	NA	NA	NA	NA	NA	NA	NA	NA	NA	NA	NA	NA	NA	NA	NA	NA	NA	NA	NA	NA	NA	NA	NA	NA	NA	NA	NA	NA	-0.366845478	0.30567429	0.601827224	FALSE	FALSE
ATP6V0D2	0.71747	0	1	1	1	Atp6v0d2	-0.71747	Late Decrease	NA	NA	NA	NA	NA	NA	NA	NA	NA	NA	NA	NA	NA	NA	NA	NA	NA	NA	NA	NA	NA	NA	NA	NA	NA	NA	NA	NA	NA	NA	NA	NA	NA	NA	NA	NA	NA	NA	NA	FALSE	TRUE
ATP6V0E	0.265935	2	0	2	2	Atp6v0e	0.2905	Persistent Increase	NA	NA	NA	NA	NA	NA	NA	NA	NA	NA	NA	NA	Atp6v0e	0.24137	Persistent Increase	NA	NA	NA	NA	NA	NA	NA	NA	NA	NA	NA	NA	NA	NA	NA	NA	NA	NA	NA	NA	NA	NA	NA	NA	FALSE	TRUE
ATP6V0E2	1.33085	0	2	2	2	Atp6v0e2	-1.4526	Persistent Decrease	NA	NA	NA	NA	NA	NA	NA	NA	NA	NA	NA	NA	Atp6v0e2	-1.2091	Persistent Decrease	NA	NA	NA	NA	NA	NA	NA	NA	NA	NA	NA	NA	NA	NA	NA	NA	NA	NA	NA	NA	NA	NA	NA	NA	FALSE	TRUE
ATP6V1A	0.699575	0	2	2	2	Atp6v1a	-0.7387	Persistent Decrease	NA	NA	NA	NA	NA	NA	NA	NA	NA	NA	NA	NA	Atp6v1a	-0.66045	Persistent Decrease	NA	NA	NA	NA	NA	NA	NA	NA	NA	NA	NA	NA	NA	NA	NA	NA	NA	NA	NA	NA	NA	NA	NA	NA	FALSE	TRUE
ATP6V1B2	0.595465555	3	0	3	3	Atp6v1b2	0.74946	Persistent Increase	NA	NA	NA	NA	NA	NA	NA	NA	NA	NA	NA	NA	Atp6v1b2	0.81477	Persistent Increase	NA	NA	NA	NA	NA	NA	NA	NA	NA	NA	NA	NA	NA	NA	Atp6v1b2	0.222166665	Late Increase	NA	NA	NA	NA	NA	NA	NA	TRUE	TRUE
ATP6V1D	0.383401704	0	1	1	1	NA	NA	NA	NA	NA	NA	NA	NA	NA	NA	NA	NA	NA	NA	NA	NA	NA	NA	NA	NA	NA	NA	NA	NA	NA	NA	NA	NA	NA	NA	NA	NA	NA	NA	NA	NA	NA	NA	NA	-0.383401704	NA	NA	FALSE	FALSE
ATP6V1E1	0.467418171	3	1	3	4	Atp6v1e1	0.38132	Persistent Increase	NA	NA	NA	NA	NA	NA	NA	NA	NA	NA	NA	NA	Atp6v1e1	0.32691	Persistent Increase	NA	NA	NA	NA	NA	NA	NA	NA	NA	NA	NA	NA	Atp6v1e1	0.854180124	NA	NA	NA	NA	NA	NA	NA	-0.307262559	NA	NA	FALSE	TRUE
ATP6V1F	0.776020183	0	2	2	2	NA	NA	NA	NA	NA	NA	NA	NA	NA	NA	NA	NA	NA	NA	NA	NA	NA	NA	NA	NA	NA	NA	NA	NA	NA	NA	NA	NA	NA	NA	NA	NA	NA	NA	NA	NA	NA	NA	NA	NA	-0.752745824	-0.799294542	FALSE	FALSE
ATP6V1G1	0.581192114	0	4	4	4	Atp6v1g1	-0.85345	Persistent Decrease	NA	NA	NA	NA	NA	NA	NA	NA	NA	NA	NA	NA	Atp6v1g1	-0.87865	Persistent Decrease	NA	NA	NA	NA	NA	NA	NA	NA	NA	NA	NA	NA	NA	NA	NA	NA	NA	NA	NA	NA	-0.260710797	-0.331957658	NA	NA	FALSE	TRUE
ATP6V1G2	0.542774399	0	1	1	1	NA	NA	NA	NA	NA	NA	NA	NA	NA	NA	NA	NA	NA	NA	NA	NA	NA	NA	NA	NA	NA	NA	NA	NA	NA	NA	NA	NA	NA	NA	NA	NA	NA	NA	NA	NA	NA	NA	-0.542774399	NA	NA	NA	FALSE	FALSE
ATP6V1H	0.4275	0	2	2	2	Atp6v1h	-0.4582	Persistent Decrease	NA	NA	NA	NA	NA	NA	NA	NA	NA	NA	NA	NA	Atp6v1h	-0.3968	Persistent Decrease	NA	NA	NA	NA	NA	NA	NA	NA	NA	NA	NA	NA	NA	NA	NA	NA	NA	NA	NA	NA	NA	NA	NA	NA	FALSE	TRUE
ATP7A	0.563051425	6	2	6	8	Atp7a	0.26317	Persistent Increase	Atp7a	0.38763	NA	NA	NA	NA	NA	NA	NA	NA	NA	NA	Atp7a	0.24773	Persistent Increase	NA	NA	NA	NA	NA	NA	Atp7a	1.182317893	Persistent Increase	Atp7a	0.926623141	Persistent Increase	NA	NA	NA	NA	NA	NA	NA	NA	0.269962262	NA	-0.606146643	-0.620831462	FALSE	TRUE
ATP8A1	1.2999	2	0	2	2	Atp8a1	1.1189	Persistent Increase	NA	NA	NA	NA	NA	NA	NA	NA	NA	NA	NA	NA	Atp8a1	1.4809	Persistent Increase	NA	NA	NA	NA	NA	NA	NA	NA	NA	NA	NA	NA	NA	NA	NA	NA	NA	NA	NA	NA	NA	NA	NA	NA	FALSE	TRUE
ATP8A2	0.820151165	1	0	1	1	NA	NA	NA	NA	NA	NA	NA	NA	NA	NA	NA	NA	NA	NA	NA	NA	NA	NA	NA	NA	NA	NA	NA	NA	NA	NA	NA	NA	NA	NA	Atp8a2	0.820151165	NA	NA	NA	NA	NA	NA	NA	NA	NA	NA	FALSE	FALSE
ATP8B1	1.131319743	0	1	1	1	NA	NA	NA	NA	NA	NA	NA	NA	NA	NA	NA	NA	NA	NA	NA	NA	NA	NA	NA	NA	NA	NA	NA	NA	NA	NA	NA	NA	NA	NA	NA	NA	NA	NA	NA	NA	NA	NA	NA	-1.131319743	NA	NA	FALSE	FALSE
ATP9B	0.34479	0	2	2	2	Atp9b	-0.32604	Persistent Decrease	NA	NA	NA	NA	NA	NA	NA	NA	NA	NA	NA	NA	Atp9b	-0.36354	Persistent Decrease	NA	NA	NA	NA	NA	NA	NA	NA	NA	NA	NA	NA	NA	NA	NA	NA	NA	NA	NA	NA	NA	NA	NA	NA	FALSE	TRUE
ATPAF1	0.92094	0	2	2	2	Atpaf1	-0.94188	Persistent Decrease	NA	NA	NA	NA	NA	NA	NA	NA	NA	NA	NA	NA	Atpaf1	-0.9	Persistent Decrease	NA	NA	NA	NA	NA	NA	NA	NA	NA	NA	NA	NA	NA	NA	NA	NA	NA	NA	NA	NA	NA	NA	NA	NA	FALSE	TRUE
ATPIF1	0.84813	2	0	2	2	Atpif1	0.91999	Persistent Increase	NA	NA	NA	NA	NA	NA	NA	NA	NA	NA	NA	NA	Atpif1	0.77627	Persistent Increase	NA	NA	NA	NA	NA	NA	NA	NA	NA	NA	NA	NA	NA	NA	NA	NA	NA	NA	NA	NA	NA	NA	NA	NA	FALSE	TRUE
ATR	0.28689	0	1	1	1	Atr	-0.28689	Late Decrease	NA	NA	NA	NA	NA	NA	NA	NA	NA	NA	NA	NA	NA	NA	NA	NA	NA	NA	NA	NA	NA	NA	NA	NA	NA	NA	NA	NA	NA	NA	NA	NA	NA	NA	NA	NA	NA	NA	NA	FALSE	TRUE
ATRAID	0.457205	0	2	2	2	Atraid	-0.51281	Persistent Decrease	NA	NA	NA	NA	NA	NA	NA	NA	NA	NA	NA	NA	Atraid	-0.4016	Persistent Decrease	NA	NA	NA	NA	NA	NA	NA	NA	NA	NA	NA	NA	NA	NA	NA	NA	NA	NA	NA	NA	NA	NA	NA	NA	FALSE	TRUE
ATRIP	1.592614854	1	0	1	1	NA	NA	NA	NA	NA	NA	NA	NA	NA	NA	NA	NA	NA	NA	NA	NA	NA	NA	NA	NA	NA	NA	NA	NA	NA	NA	NA	NA	NA	NA	NA	NA	NA	NA	NA	NA	NA	NA	NA	NA	NA	1.592614854	FALSE	FALSE
ATRN	0.205005	0	2	2	2	Atrn	-0.24299	Persistent Decrease	NA	NA	NA	NA	NA	NA	NA	NA	NA	NA	NA	NA	Atrn	-0.16702	Persistent Decrease	NA	NA	NA	NA	NA	NA	NA	NA	NA	NA	NA	NA	NA	NA	NA	NA	NA	NA	NA	NA	NA	NA	NA	NA	FALSE	TRUE
ATRNL1	0.394325	2	0	2	2	Atrnl1	0.29706	Persistent Increase	NA	NA	NA	NA	NA	NA	NA	NA	NA	NA	NA	NA	Atrnl1	0.49159	Persistent Increase	NA	NA	NA	NA	NA	NA	NA	NA	NA	NA	NA	NA	NA	NA	NA	NA	NA	NA	NA	NA	NA	NA	NA	NA	FALSE	TRUE
ATRX	0.941545692	2	0	2	2	NA	NA	NA	NA	NA	NA	NA	NA	NA	NA	NA	NA	NA	NA	NA	NA	NA	NA	NA	NA	NA	NA	NA	NA	Atrx	0.852255191	Persistent Increase	Atrx	1.030836193	Early Transient Increase	NA	NA	NA	NA	NA	NA	NA	NA	NA	NA	NA	NA	FALSE	FALSE
ATXN1	0.507188384	1	1	1	2	NA	NA	NA	NA	NA	NA	NA	NA	NA	NA	NA	NA	NA	NA	NA	NA	NA	NA	NA	NA	NA	NA	NA	NA	NA	NA	NA	Atxn1	-0.620819722	Early Transient Decrease	NA	NA	NA	NA	NA	NA	NA	NA	0.393557046	NA	NA	NA	FALSE	FALSE
ATXN10	0.258737184	1	2	2	3	Atxn10	0.1772	Late Increase	NA	NA	NA	NA	NA	NA	NA	NA	NA	NA	NA	NA	NA	NA	NA	NA	NA	NA	NA	NA	NA	NA	NA	NA	NA	NA	NA	NA	NA	NA	NA	NA	NA	NA	NA	NA	-0.369250926	-0.229760626	NA	FALSE	TRUE
ATXN1L	0.312055	2	0	2	2	NA	NA	NA	Atxn1l	0.3841	NA	NA	NA	NA	NA	NA	NA	NA	NA	NA	Atxn1l	0.24001	Early Transient Increase	NA	NA	NA	NA	NA	NA	NA	NA	NA	NA	NA	NA	NA	NA	NA	NA	NA	NA	NA	NA	NA	NA	NA	NA	FALSE	FALSE
ATXN2	0.591838355	1	1	1	2	NA	NA	NA	NA	NA	NA	NA	NA	NA	NA	NA	NA	NA	NA	NA	NA	NA	NA	NA	NA	NA	NA	NA	NA	Atxn2	0.224262959	Persistent Decrease	Atxn2	-0.959413751	Persistent Decrease	NA	NA	NA	NA	NA	NA	NA	NA	NA	NA	NA	NA	FALSE	FALSE
ATXN2L	2.223717638	1	2	2	3	NA	NA	NA	Atxn2l	0.31474	NA	NA	NA	NA	NA	NA	NA	NA	NA	NA	NA	NA	NA	NA	NA	NA	NA	NA	NA	Atxn2l	-4.2593445	Persistent Decrease	Atxn2l	-2.097068413	Persistent Decrease	NA	NA	NA	NA	NA	NA	NA	NA	NA	NA	NA	NA	FALSE	FALSE
ATXN3	0.301452708	3	0	3	3	NA	NA	NA	NA	NA	NA	NA	NA	NA	NA	NA	NA	NA	NA	NA	Atxn3	0.28448	Early Transient Increase	NA	NA	NA	NA	NA	NA	NA	NA	NA	NA	NA	NA	NA	NA	NA	NA	NA	NA	NA	NA	0.28550337	0.334374755	NA	NA	FALSE	FALSE
ATXN7L1	0.724448665	2	2	2	4	Atxn7l1	-0.56889	Persistent Decrease	NA	NA	NA	NA	NA	NA	NA	NA	NA	NA	NA	NA	Atxn7l1	-1.176	Persistent Decrease	NA	NA	NA	NA	NA	NA	NA	NA	NA	NA	NA	NA	NA	NA	NA	NA	NA	NA	NA	NA	0.5823082	0.57059646	NA	NA	FALSE	TRUE
ATXN7L3	0.685353342	1	0	1	1	NA	NA	NA	NA	NA	NA	NA	NA	NA	NA	NA	NA	NA	NA	NA	NA	NA	NA	NA	NA	NA	NA	NA	NA	Atxn7l3	0.685353342	Late Increase	NA	NA	NA	NA	NA	NA	NA	NA	NA	NA	NA	NA	NA	NA	NA	FALSE	FALSE
ATXN7L3B	0.62707107	2	1	2	3	Atxn7l3b	0.69143	Persistent Increase	NA	NA	NA	NA	NA	NA	NA	NA	NA	NA	NA	NA	Atxn7l3b	0.76695	Persistent Increase	NA	NA	NA	NA	NA	NA	NA	NA	NA	NA	NA	NA	NA	NA	NA	NA	NA	NA	NA	NA	-0.42283321	NA	NA	NA	FALSE	TRUE
AU018091	2.44825	2	0	2	2	AU018091	2.5225	Persistent Increase	NA	NA	NA	NA	NA	NA	NA	NA	NA	NA	NA	NA	AU018091	2.374	Persistent Increase	NA	NA	NA	NA	NA	NA	NA	NA	NA	NA	NA	NA	NA	NA	NA	NA	NA	NA	NA	NA	NA	NA	NA	NA	FALSE	TRUE
AU020206	0.54025	1	0	1	1	NA	NA	NA	NA	NA	NA	NA	NA	NA	NA	NA	NA	NA	NA	NA	AU020206	0.54025	Early Transient Increase	NA	NA	NA	NA	NA	NA	NA	NA	NA	NA	NA	NA	NA	NA	NA	NA	NA	NA	NA	NA	NA	NA	NA	NA	FALSE	FALSE
AU021092	0.4562	0	1	1	1	NA	NA	NA	AU021092	-0.4562	NA	NA	NA	NA	NA	NA	NA	NA	NA	NA	NA	NA	NA	NA	NA	NA	NA	NA	NA	NA	NA	NA	NA	NA	NA	NA	NA	NA	NA	NA	NA	NA	NA	NA	NA	NA	NA	FALSE	FALSE
AU040320	0.399686667	3	0	3	3	AU040320	0.4701	Persistent Increase	AU040320	0.23076	NA	NA	NA	NA	NA	NA	NA	NA	NA	NA	AU040320	0.4982	Persistent Increase	NA	NA	NA	NA	NA	NA	NA	NA	NA	NA	NA	NA	NA	NA	NA	NA	NA	NA	NA	NA	NA	NA	NA	NA	FALSE	TRUE
AUH	10.14108516	3	0	3	3	NA	NA	NA	NA	NA	NA	NA	NA	NA	NA	NA	NA	NA	NA	NA	NA	NA	NA	Auh	15.23076931	Persistent Increase	Auh	14.84087798	Persistent Increase	NA	NA	NA	NA	NA	NA	NA	NA	NA	NA	NA	NA	NA	NA	NA	0.351608189	NA	NA	FALSE	FALSE
AUP1	0.468879335	3	2	3	5	Aup1	0.38175	Persistent Increase	NA	NA	NA	NA	NA	NA	NA	NA	NA	NA	NA	NA	Aup1	0.39094	Persistent Increase	NA	NA	NA	NA	NA	NA	NA	NA	NA	NA	NA	NA	NA	NA	NA	NA	NA	NA	NA	NA	0.268737596	NA	-0.540060253	-0.762908825	FALSE	TRUE
AURKA	0.644707625	0	1	1	1	NA	NA	NA	NA	NA	NA	NA	NA	NA	NA	NA	NA	NA	NA	NA	NA	NA	NA	NA	NA	NA	NA	NA	NA	NA	NA	NA	NA	NA	NA	NA	NA	NA	NA	NA	NA	NA	NA	NA	-0.644707625	NA	NA	FALSE	FALSE
AURKAIP1	0.43001	0	2	2	2	Aurkaip1	-0.32836	Persistent Decrease	NA	NA	NA	NA	NA	NA	NA	NA	NA	NA	NA	NA	Aurkaip1	-0.53166	Persistent Decrease	NA	NA	NA	NA	NA	NA	NA	NA	NA	NA	NA	NA	NA	NA	NA	NA	NA	NA	NA	NA	NA	NA	NA	NA	FALSE	TRUE
AURKB	0.36988	0	1	1	1	NA	NA	NA	Aurkb	-0.36988	NA	NA	NA	NA	NA	NA	NA	NA	NA	NA	NA	NA	NA	NA	NA	NA	NA	NA	NA	NA	NA	NA	NA	NA	NA	NA	NA	NA	NA	NA	NA	NA	NA	NA	NA	NA	NA	FALSE	FALSE
AUTS2	0.630733167	2	2	2	4	Auts2	-0.61575	Persistent Decrease	NA	NA	NA	NA	NA	NA	NA	NA	NA	NA	NA	NA	Auts2	-0.58197	Persistent Decrease	NA	NA	NA	NA	NA	NA	NA	NA	NA	NA	NA	NA	NA	NA	NA	NA	NA	NA	NA	NA	0.563920788	0.761291879	NA	NA	FALSE	TRUE
AVEN	0.566927249	1	3	3	4	NA	NA	NA	NA	NA	NA	NA	NA	NA	NA	NA	NA	NA	NA	NA	Aven	0.52063	Early Transient Increase	NA	NA	NA	NA	NA	NA	NA	NA	NA	NA	NA	NA	NA	NA	NA	NA	NA	NA	NA	NA	-0.246821608	-0.678303337	NA	-0.82195405	FALSE	FALSE
AVIL	1.743643333	1	2	2	3	Avil	-2.4606	Persistent Decrease	Avil	0.36793	NA	NA	NA	NA	NA	NA	NA	NA	NA	NA	Avil	-2.4024	Persistent Decrease	NA	NA	NA	NA	NA	NA	NA	NA	NA	NA	NA	NA	NA	NA	NA	NA	NA	NA	NA	NA	NA	NA	NA	NA	FALSE	TRUE
AVL9	0.448765	2	0	2	2	Avl9	0.33435	Persistent Increase	NA	NA	NA	NA	NA	NA	NA	NA	NA	NA	NA	NA	Avl9	0.56318	Persistent Increase	NA	NA	NA	NA	NA	NA	NA	NA	NA	NA	NA	NA	NA	NA	NA	NA	NA	NA	NA	NA	NA	NA	NA	NA	FALSE	TRUE
AVPI1	0.2046	1	0	1	1	Avpi1	0.2046	Late Increase	NA	NA	NA	NA	NA	NA	NA	NA	NA	NA	NA	NA	NA	NA	NA	NA	NA	NA	NA	NA	NA	NA	NA	NA	NA	NA	NA	NA	NA	NA	NA	NA	NA	NA	NA	NA	NA	NA	NA	FALSE	TRUE
AW112010	0.778535	1	1	1	2	AW112010	1.0893	Late Increase	AW112010	-0.46777	NA	NA	NA	NA	NA	NA	NA	NA	NA	NA	NA	NA	NA	NA	NA	NA	NA	NA	NA	NA	NA	NA	NA	NA	NA	NA	NA	NA	NA	NA	NA	NA	NA	NA	NA	NA	NA	FALSE	TRUE
AW146154	0.49324	0	1	1	1	NA	NA	NA	AW146154	-0.49324	NA	NA	NA	NA	NA	NA	NA	NA	NA	NA	NA	NA	NA	NA	NA	NA	NA	NA	NA	NA	NA	NA	NA	NA	NA	NA	NA	NA	NA	NA	NA	NA	NA	NA	NA	NA	NA	FALSE	FALSE
AW209491	0.35566	1	0	1	1	NA	NA	NA	AW209491	0.35566	NA	NA	NA	NA	NA	NA	NA	NA	NA	NA	NA	NA	NA	NA	NA	NA	NA	NA	NA	NA	NA	NA	NA	NA	NA	NA	NA	NA	NA	NA	NA	NA	NA	NA	NA	NA	NA	FALSE	FALSE
AW549877	0.278915	0	2	2	2	AW549877	-0.2727	Persistent Decrease	NA	NA	NA	NA	NA	NA	NA	NA	NA	NA	NA	NA	AW549877	-0.28513	Persistent Decrease	NA	NA	NA	NA	NA	NA	NA	NA	NA	NA	NA	NA	NA	NA	NA	NA	NA	NA	NA	NA	NA	NA	NA	NA	FALSE	TRUE
AW554918	1.195030818	2	0	2	2	NA	NA	NA	AW554918	0.40601	NA	NA	NA	NA	NA	NA	NA	NA	NA	NA	NA	NA	NA	NA	NA	NA	NA	NA	NA	NA	NA	NA	AW554918	1.984051635	Early Transient Increase	NA	NA	NA	NA	NA	NA	NA	NA	NA	NA	NA	NA	FALSE	FALSE
AWAT2	1.4359	2	0	2	2	Awat2	1.2292	Persistent Increase	NA	NA	NA	NA	NA	NA	NA	NA	NA	NA	NA	NA	Awat2	1.6426	Persistent Increase	NA	NA	NA	NA	NA	NA	NA	NA	NA	NA	NA	NA	NA	NA	NA	NA	NA	NA	NA	NA	NA	NA	NA	NA	FALSE	TRUE
AXIN1	0.256095	0	2	2	2	Axin1	-0.22687	Persistent Decrease	NA	NA	NA	NA	NA	NA	NA	NA	NA	NA	NA	NA	Axin1	-0.28532	Persistent Decrease	NA	NA	NA	NA	NA	NA	NA	NA	NA	NA	NA	NA	NA	NA	NA	NA	NA	NA	NA	NA	NA	NA	NA	NA	FALSE	TRUE
AXIN2	3.13395	0	2	2	2	Axin2	-3.0142	Persistent Decrease	NA	NA	NA	NA	NA	NA	NA	NA	NA	NA	NA	NA	Axin2	-3.2537	Persistent Decrease	NA	NA	NA	NA	NA	NA	NA	NA	NA	NA	NA	NA	NA	NA	NA	NA	NA	NA	NA	NA	NA	NA	NA	NA	FALSE	TRUE
AXL	0.505304644	0	3	3	3	NA	NA	NA	NA	NA	NA	NA	NA	NA	NA	NA	NA	NA	NA	NA	Axl	-0.13911	Early Transient Decrease	NA	NA	NA	NA	NA	NA	NA	NA	NA	NA	NA	NA	NA	NA	NA	NA	NA	NA	NA	NA	NA	-0.318074618	NA	-1.058729315	FALSE	FALSE
AZI2	0.976966132	0	2	2	2	NA	NA	NA	NA	NA	NA	NA	NA	NA	NA	NA	NA	NA	NA	NA	NA	NA	NA	NA	NA	NA	NA	NA	NA	NA	NA	NA	NA	NA	NA	NA	NA	NA	NA	NA	NA	NA	NA	NA	NA	-0.98642706	-0.967505203	FALSE	FALSE
AZIN1	0.443556299	2	1	2	3	Azin1	0.59106	Persistent Increase	NA	NA	NA	NA	NA	NA	NA	NA	NA	NA	NA	NA	Azin1	0.45001	Persistent Increase	NA	NA	NA	NA	NA	NA	NA	NA	NA	NA	NA	NA	NA	NA	NA	NA	NA	NA	NA	NA	NA	-0.289598898	NA	NA	FALSE	TRUE
AZIN2	0.649608275	1	2	2	3	Azin2	-0.37593	Persistent Decrease	NA	NA	NA	NA	NA	NA	NA	NA	NA	NA	NA	NA	Azin2	-0.65642	Persistent Decrease	NA	NA	NA	NA	NA	NA	NA	NA	NA	NA	NA	NA	NA	NA	NA	NA	NA	NA	NA	NA	NA	0.916474824	NA	NA	FALSE	TRUE
B130024G19RIK	1.4831	2	0	2	2	B130024G19Rik	1.5836	Persistent Increase	NA	NA	NA	NA	NA	NA	NA	NA	NA	NA	NA	NA	B130024G19Rik	1.3826	Persistent Increase	NA	NA	NA	NA	NA	NA	NA	NA	NA	NA	NA	NA	NA	NA	NA	NA	NA	NA	NA	NA	NA	NA	NA	NA	FALSE	TRUE
B230217O12RIK	1.4257	0	2	2	2	B230217O12Rik	-1.3538	Persistent Decrease	NA	NA	NA	NA	NA	NA	NA	NA	NA	NA	NA	NA	B230217O12Rik	-1.4976	Persistent Decrease	NA	NA	NA	NA	NA	NA	NA	NA	NA	NA	NA	NA	NA	NA	NA	NA	NA	NA	NA	NA	NA	NA	NA	NA	FALSE	TRUE
B230354K17RIK	0.24511	1	0	1	1	NA	NA	NA	NA	NA	NA	NA	NA	NA	NA	NA	NA	NA	NA	NA	B230354K17Rik	0.24511	Early Transient Increase	NA	NA	NA	NA	NA	NA	NA	NA	NA	NA	NA	NA	NA	NA	NA	NA	NA	NA	NA	NA	NA	NA	NA	NA	FALSE	FALSE
B2M	0.48248	2	1	2	3	B2m	0.53318	Persistent Increase	B2m	-0.37408	NA	NA	NA	NA	NA	NA	NA	NA	NA	NA	B2m	0.54018	Persistent Increase	NA	NA	NA	NA	NA	NA	NA	NA	NA	NA	NA	NA	NA	NA	NA	NA	NA	NA	NA	NA	NA	NA	NA	NA	FALSE	TRUE
B3GALNT2	0.260165	0	2	2	2	B3galnt2	-0.27263	Persistent Decrease	NA	NA	NA	NA	NA	NA	NA	NA	NA	NA	NA	NA	B3galnt2	-0.2477	Persistent Decrease	NA	NA	NA	NA	NA	NA	NA	NA	NA	NA	NA	NA	NA	NA	NA	NA	NA	NA	NA	NA	NA	NA	NA	NA	FALSE	TRUE
B3GALT1	0.566192152	1	1	1	2	NA	NA	NA	NA	NA	NA	NA	NA	NA	NA	NA	NA	NA	NA	NA	NA	NA	NA	NA	NA	NA	NA	NA	NA	NA	NA	NA	NA	NA	NA	NA	NA	NA	NA	NA	NA	NA	NA	-0.691179962	0.441204341	NA	NA	FALSE	FALSE
B3GALT2	0.893504947	0	3	3	3	NA	NA	NA	B3galt2	-0.63446	NA	NA	NA	NA	NA	NA	NA	NA	NA	NA	NA	NA	NA	NA	NA	NA	NA	NA	NA	NA	NA	NA	NA	NA	NA	NA	NA	NA	NA	NA	NA	NA	NA	-1.04445464	-1.001600201	NA	NA	FALSE	FALSE
B3GALT4	0.629741202	1	0	1	1	NA	NA	NA	NA	NA	NA	NA	NA	NA	NA	NA	NA	NA	NA	NA	NA	NA	NA	NA	NA	NA	NA	NA	NA	NA	NA	NA	NA	NA	NA	NA	NA	NA	NA	NA	NA	NA	NA	NA	0.629741202	NA	NA	FALSE	FALSE
B3GALT5	4.12175	2	0	2	2	B3galt5	3.9833	Persistent Increase	NA	NA	NA	NA	NA	NA	NA	NA	NA	NA	NA	NA	B3galt5	4.2602	Persistent Increase	NA	NA	NA	NA	NA	NA	NA	NA	NA	NA	NA	NA	NA	NA	NA	NA	NA	NA	NA	NA	NA	NA	NA	NA	FALSE	TRUE
B3GALT6	0.594982184	0	4	4	4	NA	NA	NA	NA	NA	NA	NA	NA	NA	NA	NA	NA	NA	NA	NA	B3galt6	-0.46187	Early Transient Decrease	NA	NA	NA	NA	NA	NA	NA	NA	NA	NA	NA	NA	NA	NA	NA	NA	NA	NA	NA	NA	-0.281817596	-0.32673754	NA	-1.3095036	FALSE	FALSE
B3GAT3	0.713039197	0	2	2	2	NA	NA	NA	NA	NA	NA	NA	NA	NA	NA	NA	NA	NA	NA	NA	NA	NA	NA	NA	NA	NA	NA	NA	NA	NA	NA	NA	NA	NA	NA	NA	NA	NA	NA	NA	NA	NA	NA	NA	NA	-0.49996364	-0.926114754	FALSE	FALSE
B3GLCT	0.746429904	1	2	2	3	B3glct	-0.89827	Persistent Decrease	NA	NA	NA	NA	NA	NA	NA	NA	NA	NA	NA	NA	B3glct	-1.0416	Persistent Decrease	NA	NA	NA	NA	NA	NA	NA	NA	NA	NA	NA	NA	NA	NA	NA	NA	NA	NA	NA	NA	0.299419711	NA	NA	NA	FALSE	TRUE
B3GNT2	0.535146809	0	1	1	1	NA	NA	NA	NA	NA	NA	NA	NA	NA	NA	NA	NA	NA	NA	NA	NA	NA	NA	NA	NA	NA	NA	NA	NA	NA	NA	NA	NA	NA	NA	NA	NA	NA	NA	NA	NA	NA	NA	NA	-0.535146809	NA	NA	FALSE	FALSE
B3GNT5	2.352115154	3	0	3	3	B3gnt5	3.1215	Persistent Increase	NA	NA	NA	NA	NA	NA	NA	NA	NA	NA	NA	NA	B3gnt5	3.5684	Persistent Increase	NA	NA	NA	NA	NA	NA	NA	NA	NA	NA	NA	NA	NA	NA	NA	NA	NA	NA	NA	NA	0.366445463	NA	NA	NA	FALSE	TRUE
B3GNT8	1.4025	2	0	2	2	B3gnt8	1.3832	Persistent Increase	NA	NA	NA	NA	NA	NA	NA	NA	NA	NA	NA	NA	B3gnt8	1.4218	Persistent Increase	NA	NA	NA	NA	NA	NA	NA	NA	NA	NA	NA	NA	NA	NA	NA	NA	NA	NA	NA	NA	NA	NA	NA	NA	FALSE	TRUE
B3GNT9	0.43384	0	2	2	2	B3gnt9	-0.36277	Persistent Decrease	NA	NA	NA	NA	NA	NA	NA	NA	NA	NA	NA	NA	B3gnt9	-0.50491	Persistent Decrease	NA	NA	NA	NA	NA	NA	NA	NA	NA	NA	NA	NA	NA	NA	NA	NA	NA	NA	NA	NA	NA	NA	NA	NA	FALSE	TRUE
B3GNTL1	0.517371201	0	2	2	2	NA	NA	NA	NA	NA	NA	NA	NA	NA	NA	NA	NA	NA	NA	NA	NA	NA	NA	NA	NA	NA	NA	NA	NA	NA	NA	NA	NA	NA	NA	B3gntl1	-0.566273876	NA	NA	NA	NA	NA	NA	NA	-0.468468525	NA	NA	FALSE	FALSE
B430212C06RIK	0.35038	0	1	1	1	NA	NA	NA	B430212C06Rik	-0.35038	NA	NA	NA	NA	NA	NA	NA	NA	NA	NA	NA	NA	NA	NA	NA	NA	NA	NA	NA	NA	NA	NA	NA	NA	NA	NA	NA	NA	NA	NA	NA	NA	NA	NA	NA	NA	NA	FALSE	FALSE
B430305J03RIK	1.0212	1	0	1	1	NA	NA	NA	NA	NA	NA	NA	NA	NA	NA	NA	NA	NA	NA	NA	B430305J03Rik	1.0212	Early Transient Increase	NA	NA	NA	NA	NA	NA	NA	NA	NA	NA	NA	NA	NA	NA	NA	NA	NA	NA	NA	NA	NA	NA	NA	NA	FALSE	FALSE
B430319G15RIK	0.700750476	1	0	1	1	NA	NA	NA	NA	NA	NA	NA	NA	NA	NA	NA	NA	NA	NA	NA	NA	NA	NA	NA	NA	NA	NA	NA	NA	NA	NA	NA	NA	NA	NA	B430319G15Rik	0.700750476	NA	NA	NA	NA	NA	NA	NA	NA	NA	NA	FALSE	FALSE
B4GALNT1	0.46768	0	1	1	1	B4galnt1	-0.46768	Late Decrease	NA	NA	NA	NA	NA	NA	NA	NA	NA	NA	NA	NA	NA	NA	NA	NA	NA	NA	NA	NA	NA	NA	NA	NA	NA	NA	NA	NA	NA	NA	NA	NA	NA	NA	NA	NA	NA	NA	NA	FALSE	TRUE
B4GALNT3	0.711276173	1	0	1	1	NA	NA	NA	NA	NA	NA	NA	NA	NA	NA	NA	NA	NA	NA	NA	NA	NA	NA	NA	NA	NA	NA	NA	NA	NA	NA	NA	NA	NA	NA	NA	NA	NA	NA	NA	NA	NA	NA	NA	0.711276173	NA	NA	FALSE	FALSE
B4GALNT4	0.934352527	2	0	2	2	NA	NA	NA	NA	NA	NA	NA	NA	NA	NA	NA	NA	NA	NA	NA	B4galnt4	1.4398	Early Transient Increase	NA	NA	NA	NA	NA	NA	NA	NA	NA	NA	NA	NA	NA	NA	NA	NA	NA	NA	NA	NA	NA	0.428905054	NA	NA	FALSE	FALSE
B4GALT1	0.439635444	1	3	3	4	B4galt1	-0.58004	Persistent Decrease	NA	NA	NA	NA	NA	NA	NA	NA	NA	NA	NA	NA	B4galt1	-0.53319	Persistent Decrease	NA	NA	NA	NA	NA	NA	NA	NA	NA	NA	NA	NA	NA	NA	NA	NA	NA	NA	NA	NA	0.276761447	NA	NA	-0.368550327	FALSE	TRUE
B4GALT2	0.387324657	0	3	3	3	B4galt2	-0.2845	Persistent Decrease	NA	NA	NA	NA	NA	NA	NA	NA	NA	NA	NA	NA	B4galt2	-0.3617	Persistent Decrease	NA	NA	NA	NA	NA	NA	NA	NA	NA	NA	NA	NA	NA	NA	NA	NA	NA	NA	NA	NA	NA	-0.515773971	NA	NA	FALSE	TRUE
B4GALT4	0.288116002	1	0	1	1	NA	NA	NA	NA	NA	NA	NA	NA	NA	NA	NA	NA	NA	NA	NA	NA	NA	NA	NA	NA	NA	NA	NA	NA	NA	NA	NA	NA	NA	NA	NA	NA	NA	NA	NA	NA	NA	NA	0.288116002	NA	NA	NA	FALSE	FALSE
B4GALT6	0.81366282	3	0	3	3	B4galt6	0.9362	Persistent Increase	NA	NA	NA	NA	NA	NA	NA	NA	NA	NA	NA	NA	B4galt6	0.91414	Persistent Increase	NA	NA	NA	NA	NA	NA	NA	NA	NA	NA	NA	NA	NA	NA	NA	NA	NA	NA	NA	NA	0.590648461	NA	NA	NA	FALSE	TRUE
B4GALT7	0.362882233	0	3	3	3	B4galt7	-0.43868	Persistent Decrease	NA	NA	NA	NA	NA	NA	NA	NA	NA	NA	NA	NA	B4galt7	-0.30206	Persistent Decrease	NA	NA	NA	NA	NA	NA	NA	NA	NA	NA	NA	NA	NA	NA	NA	NA	NA	NA	NA	NA	NA	-0.3479067	NA	NA	FALSE	TRUE
B4GAT1	0.762382883	1	2	2	3	B4gat1	-0.30708	Late Decrease	NA	NA	NA	NA	NA	NA	NA	NA	NA	NA	NA	NA	NA	NA	NA	NA	NA	NA	NA	NA	NA	NA	NA	NA	NA	NA	NA	NA	NA	NA	NA	NA	NA	NA	NA	0.276121812	NA	-1.703946838	NA	FALSE	TRUE
B630019K06RIK	0.73801	0	3	3	3	B630019K06Rik	-0.96809	Persistent Decrease	B630019K06Rik	-0.43362	NA	NA	NA	NA	NA	NA	NA	NA	NA	NA	B630019K06Rik	-0.81232	Persistent Decrease	NA	NA	NA	NA	NA	NA	NA	NA	NA	NA	NA	NA	NA	NA	NA	NA	NA	NA	NA	NA	NA	NA	NA	NA	FALSE	TRUE
B9D1	0.350944119	0	1	1	1	NA	NA	NA	NA	NA	NA	NA	NA	NA	NA	NA	NA	NA	NA	NA	NA	NA	NA	NA	NA	NA	NA	NA	NA	NA	NA	NA	NA	NA	NA	NA	NA	NA	NA	NA	NA	NA	NA	-0.350944119	NA	NA	NA	FALSE	FALSE
B9D2	0.31856	0	1	1	1	NA	NA	NA	B9d2	-0.31856	NA	NA	NA	NA	NA	NA	NA	NA	NA	NA	NA	NA	NA	NA	NA	NA	NA	NA	NA	NA	NA	NA	NA	NA	NA	NA	NA	NA	NA	NA	NA	NA	NA	NA	NA	NA	NA	FALSE	FALSE
BABAM1	0.418564938	2	1	2	3	Babam1	0.22189	Late Increase	NA	NA	NA	NA	NA	NA	NA	NA	NA	NA	NA	NA	NA	NA	NA	NA	NA	NA	NA	NA	NA	NA	NA	NA	NA	NA	NA	NA	NA	NA	NA	NA	NA	NA	NA	NA	-0.353347054	NA	0.680457759	FALSE	TRUE
BABAM2	0.446530143	1	5	5	6	Babam2	-0.38938	Persistent Decrease	NA	NA	NA	NA	NA	NA	NA	NA	NA	NA	NA	NA	Babam2	-0.38013	Persistent Decrease	NA	NA	NA	NA	NA	NA	NA	NA	NA	NA	NA	NA	Babam2	0.954672	NA	NA	NA	NA	NA	NA	-0.291070765	-0.300489485	-0.363438607	NA	FALSE	TRUE
BACE1	1.027485	0	2	2	2	Bace1	-1.1346	Persistent Decrease	NA	NA	NA	NA	NA	NA	NA	NA	NA	NA	NA	NA	Bace1	-0.92037	Persistent Decrease	NA	NA	NA	NA	NA	NA	NA	NA	NA	NA	NA	NA	NA	NA	NA	NA	NA	NA	NA	NA	NA	NA	NA	NA	FALSE	TRUE
BACE2	2.522016667	2	1	2	3	Bace2	3.4093	Persistent Increase	Bace2	-0.41645	NA	NA	NA	NA	NA	NA	NA	NA	NA	NA	Bace2	3.7403	Persistent Increase	NA	NA	NA	NA	NA	NA	NA	NA	NA	NA	NA	NA	NA	NA	NA	NA	NA	NA	NA	NA	NA	NA	NA	NA	FALSE	TRUE
BACH1	0.928670509	3	2	3	5	Bach1	0.70054	Persistent Increase	NA	NA	NA	NA	NA	NA	NA	NA	NA	NA	NA	NA	Bach1	0.89923	Persistent Increase	NA	NA	NA	NA	NA	NA	NA	NA	NA	Bach1	2.141414396	Early Transient Increase	NA	NA	NA	NA	NA	NA	NA	NA	-0.349007182	-0.553160965	NA	NA	FALSE	TRUE
BAD	1.58777253	0	2	2	2	NA	NA	NA	NA	NA	NA	NA	NA	NA	NA	NA	NA	NA	NA	NA	NA	NA	NA	NA	NA	NA	NA	NA	NA	Bad	-1.857202607	Persistent Decrease	Bad	-1.318342453	Persistent Decrease	NA	NA	NA	NA	NA	NA	NA	NA	NA	NA	NA	NA	FALSE	FALSE
BAG1	0.526015	2	0	2	2	Bag1	0.58032	Persistent Increase	NA	NA	NA	NA	NA	NA	NA	NA	NA	NA	NA	NA	Bag1	0.47171	Persistent Increase	NA	NA	NA	NA	NA	NA	NA	NA	NA	NA	NA	NA	NA	NA	NA	NA	NA	NA	NA	NA	NA	NA	NA	NA	FALSE	TRUE
BAG2	0.469688361	0	5	5	5	Bag2	-0.41475	Persistent Decrease	Bag2	-0.30115	NA	NA	NA	NA	NA	NA	NA	NA	NA	NA	Bag2	-0.55949	Persistent Decrease	NA	NA	NA	NA	NA	NA	NA	NA	NA	NA	NA	NA	NA	NA	NA	NA	NA	NA	NA	NA	-0.390494022	-0.682557783	NA	NA	FALSE	TRUE
BAG3	0.268530087	1	1	1	2	NA	NA	NA	NA	NA	NA	NA	NA	NA	NA	NA	NA	NA	NA	NA	Bag3	0.22729	Early Transient Increase	NA	NA	NA	NA	NA	NA	Bag3	-0.309770174	Late Increase	NA	NA	NA	NA	NA	NA	NA	NA	NA	NA	NA	NA	NA	NA	NA	FALSE	FALSE
BAG5	0.76612	0	2	2	2	Bag5	-0.82719	Persistent Decrease	NA	NA	NA	NA	NA	NA	NA	NA	NA	NA	NA	NA	Bag5	-0.70505	Persistent Decrease	NA	NA	NA	NA	NA	NA	NA	NA	NA	NA	NA	NA	NA	NA	NA	NA	NA	NA	NA	NA	NA	NA	NA	NA	FALSE	TRUE
BAG6	0.455492575	1	4	4	5	Bag6	-0.1834	Persistent Decrease	Bag6	0.29951	NA	NA	NA	NA	NA	NA	NA	NA	NA	NA	Bag6	-0.24318	Persistent Decrease	NA	NA	NA	NA	NA	NA	Bag6	-0.864563778	Persistent Decrease	Bag6	-0.686809099	Early Transient Decrease	NA	NA	NA	NA	NA	NA	NA	NA	NA	NA	NA	NA	FALSE	TRUE
BAHCC1	0.42874	0	1	1	1	NA	NA	NA	NA	NA	NA	NA	NA	NA	NA	NA	NA	NA	NA	NA	Bahcc1	-0.42874	Early Transient Decrease	NA	NA	NA	NA	NA	NA	NA	NA	NA	NA	NA	NA	NA	NA	NA	NA	NA	NA	NA	NA	NA	NA	NA	NA	FALSE	FALSE
BAHD1	0.28558	1	0	1	1	NA	NA	NA	NA	NA	NA	NA	NA	NA	NA	NA	NA	NA	NA	NA	Bahd1	0.28558	Early Transient Increase	NA	NA	NA	NA	NA	NA	NA	NA	NA	NA	NA	NA	NA	NA	NA	NA	NA	NA	NA	NA	NA	NA	NA	NA	FALSE	FALSE
BAIAP2-DT	0.361207573	2	0	2	2	NA	NA	NA	NA	NA	NA	NA	NA	NA	NA	NA	NA	NA	NA	NA	NA	NA	NA	NA	NA	NA	NA	NA	NA	NA	NA	NA	NA	NA	NA	NA	NA	NA	NA	NA	NA	NA	NA	0.421562261	0.300852884	NA	NA	FALSE	FALSE
BAIAP2L1	1.069524974	1	1	1	2	Baiap2l1	0.26955	Late Increase	NA	NA	NA	NA	NA	NA	NA	NA	NA	NA	NA	NA	NA	NA	NA	NA	NA	NA	NA	NA	NA	NA	NA	NA	Baiap2l1	-1.869499947	Early Transient Decrease	NA	NA	NA	NA	NA	NA	NA	NA	NA	NA	NA	NA	FALSE	TRUE
BAK1	0.778995029	2	0	2	2	NA	NA	NA	Bak1	0.31139	NA	NA	NA	NA	NA	NA	NA	NA	NA	NA	NA	NA	NA	NA	NA	NA	NA	NA	NA	NA	NA	NA	Bak1	1.246600057	Early Transient Increase	NA	NA	NA	NA	NA	NA	NA	NA	NA	NA	NA	NA	FALSE	FALSE
BANF1	0.512121488	0	1	1	1	NA	NA	NA	NA	NA	NA	NA	NA	NA	NA	NA	NA	NA	NA	NA	NA	NA	NA	NA	NA	NA	NA	NA	NA	NA	NA	NA	NA	NA	NA	NA	NA	NA	NA	NA	NA	NA	NA	NA	-0.512121488	NA	NA	FALSE	FALSE
BANP	0.493336846	1	0	1	1	NA	NA	NA	NA	NA	NA	NA	NA	NA	NA	NA	NA	NA	NA	NA	NA	NA	NA	NA	NA	NA	NA	NA	NA	NA	NA	NA	NA	NA	NA	NA	NA	NA	NA	NA	NA	NA	NA	0.493336846	NA	NA	NA	FALSE	FALSE
BARD1	0.466731711	0	2	2	2	NA	NA	NA	NA	NA	NA	NA	NA	NA	NA	NA	NA	NA	NA	NA	NA	NA	NA	NA	NA	NA	NA	NA	NA	NA	NA	NA	NA	NA	NA	NA	NA	NA	NA	NA	NA	NA	NA	-0.339742026	-0.593721395	NA	NA	FALSE	FALSE
BASP1	0.933637847	2	2	2	4	Basp1	0.54294	Late Increase	NA	NA	NA	NA	NA	NA	NA	NA	NA	NA	NA	NA	NA	NA	NA	NA	NA	NA	NA	NA	NA	Basp1	-1.353809003	Late Increase	Basp1	-1.534974517	Persistent Decrease	NA	NA	NA	NA	NA	NA	NA	NA	NA	NA	0.302827867	NA	FALSE	TRUE
BAX	0.48959706	3	1	3	4	Bax	0.72686	Persistent Increase	NA	NA	NA	NA	NA	NA	NA	NA	NA	NA	NA	NA	Bax	0.61548	Persistent Increase	NA	NA	NA	NA	NA	NA	NA	NA	NA	NA	NA	NA	NA	NA	Bax	0.3016557	Early Decrease Late Increase	Bax	-0.314392538	Early Decrease Late Increase	NA	NA	NA	NA	TRUE	TRUE
BAZ1A	0.665695651	0	2	2	2	NA	NA	NA	NA	NA	NA	NA	NA	NA	NA	NA	NA	NA	NA	NA	NA	NA	NA	NA	NA	NA	NA	NA	NA	NA	NA	NA	NA	NA	NA	NA	NA	NA	NA	NA	NA	NA	NA	NA	-0.344130704	NA	-0.987260598	FALSE	FALSE
BAZ1B	0.863761542	3	3	3	6	Baz1b	-0.35473	Persistent Decrease	NA	NA	NA	NA	NA	NA	NA	NA	NA	NA	NA	NA	Baz1b	-0.33932	Persistent Decrease	Baz1b	-1.11710887	Late Decrease	NA	NA	NA	Baz1b	1.352671986	Persistent Increase	Baz1b	1.523592764	Persistent Increase	NA	NA	NA	NA	NA	NA	NA	NA	0.495145631	NA	NA	NA	FALSE	TRUE
BAZ2A	0.2665	3	0	3	3	Baz2a	0.2748	Persistent Increase	Baz2a	0.24656	NA	NA	NA	NA	NA	NA	NA	NA	NA	NA	Baz2a	0.27814	Persistent Increase	NA	NA	NA	NA	NA	NA	NA	NA	NA	NA	NA	NA	NA	NA	NA	NA	NA	NA	NA	NA	NA	NA	NA	NA	FALSE	TRUE
BAZ2B	0.650357936	2	0	2	2	NA	NA	NA	NA	NA	NA	NA	NA	NA	NA	NA	NA	NA	NA	NA	NA	NA	NA	NA	NA	NA	NA	NA	NA	NA	NA	NA	NA	NA	NA	NA	NA	NA	NA	NA	NA	NA	NA	0.764467234	0.536248637	NA	NA	FALSE	FALSE
BBC3	1.11533	3	0	3	3	Bbc3	1.1859	Persistent Increase	NA	NA	NA	NA	ENSG00000105327	ENSMUSG00000002083	Bbc3	0.98019	NA	NA	NA	NA	Bbc3	1.1799	Persistent Increase	NA	NA	NA	NA	NA	NA	NA	NA	NA	NA	NA	NA	NA	NA	NA	NA	NA	NA	NA	NA	NA	NA	NA	NA	FALSE	TRUE
BBIP1	0.437115	2	0	2	2	Bbip1	0.41833	Persistent Increase	NA	NA	NA	NA	NA	NA	NA	NA	NA	NA	NA	NA	Bbip1	0.4559	Persistent Increase	NA	NA	NA	NA	NA	NA	NA	NA	NA	NA	NA	NA	NA	NA	NA	NA	NA	NA	NA	NA	NA	NA	NA	NA	FALSE	TRUE
BBLN	1.033434974	0	1	1	1	NA	NA	NA	NA	NA	NA	NA	NA	NA	NA	NA	NA	NA	NA	NA	NA	NA	NA	NA	NA	NA	NA	NA	NA	Bbln	-1.033434974	Late Decrease	NA	NA	NA	NA	NA	NA	NA	NA	NA	NA	NA	NA	NA	NA	NA	FALSE	FALSE
BBOF1	1.036755	0	2	2	2	Bbof1	-0.86471	Persistent Decrease	NA	NA	NA	NA	NA	NA	NA	NA	NA	NA	NA	NA	Bbof1	-1.2088	Persistent Decrease	NA	NA	NA	NA	NA	NA	NA	NA	NA	NA	NA	NA	NA	NA	NA	NA	NA	NA	NA	NA	NA	NA	NA	NA	FALSE	TRUE
BBOX1	4.2351	0	1	1	1	NA	NA	NA	NA	NA	NA	NA	ENSG00000129151	ENSMUSG00000041660	Bbox1	-4.2351	NA	NA	NA	NA	NA	NA	NA	NA	NA	NA	NA	NA	NA	NA	NA	NA	NA	NA	NA	NA	NA	NA	NA	NA	NA	NA	NA	NA	NA	NA	NA	FALSE	FALSE
BBOX1-AS1	0.700143935	0	1	1	1	NA	NA	NA	NA	NA	NA	NA	NA	NA	NA	NA	NA	NA	NA	NA	NA	NA	NA	NA	NA	NA	NA	NA	NA	NA	NA	NA	NA	NA	NA	NA	NA	NA	NA	NA	NA	NA	NA	NA	-0.700143935	NA	NA	FALSE	FALSE
BBS1	0.960823333	1	2	2	3	Bbs1	-0.4599	Persistent Decrease	NA	NA	NA	NA	ENSG00000174483	ENSMUSG00000006464	Bbs1	1.9127	NA	NA	NA	NA	Bbs1	-0.50987	Persistent Decrease	NA	NA	NA	NA	NA	NA	NA	NA	NA	NA	NA	NA	NA	NA	NA	NA	NA	NA	NA	NA	NA	NA	NA	NA	FALSE	TRUE
BBS12	0.49224	1	0	1	1	NA	NA	NA	NA	NA	NA	NA	NA	NA	NA	NA	NA	NA	NA	NA	Bbs12	0.49224	Early Transient Increase	NA	NA	NA	NA	NA	NA	NA	NA	NA	NA	NA	NA	NA	NA	NA	NA	NA	NA	NA	NA	NA	NA	NA	NA	FALSE	FALSE
BBS2	0.648229439	0	1	1	1	NA	NA	NA	NA	NA	NA	NA	NA	NA	NA	NA	NA	NA	NA	NA	NA	NA	NA	NA	NA	NA	NA	NA	NA	NA	NA	NA	NA	NA	NA	NA	NA	NA	NA	NA	NA	NA	NA	NA	NA	-0.648229439	NA	FALSE	FALSE
BBS4	0.415584446	1	0	1	1	NA	NA	NA	NA	NA	NA	NA	NA	NA	NA	NA	NA	NA	NA	NA	NA	NA	NA	NA	NA	NA	NA	NA	NA	NA	NA	NA	NA	NA	NA	NA	NA	NA	NA	NA	NA	NA	NA	0.415584446	NA	NA	NA	FALSE	FALSE
BBS7	0.301034802	0	1	1	1	NA	NA	NA	NA	NA	NA	NA	NA	NA	NA	NA	NA	NA	NA	NA	NA	NA	NA	NA	NA	NA	NA	NA	NA	NA	NA	NA	NA	NA	NA	NA	NA	NA	NA	NA	NA	NA	NA	NA	-0.301034802	NA	NA	FALSE	FALSE
BBS9	0.582591397	2	2	2	4	Bbs9	-0.4291	Late Decrease	Bbs9	0.26797	NA	NA	NA	NA	NA	NA	NA	NA	NA	NA	NA	NA	NA	NA	NA	NA	NA	NA	NA	NA	NA	NA	NA	NA	NA	Bbs9	0.694842637	NA	NA	NA	NA	NA	NA	NA	NA	-0.938452952	NA	FALSE	TRUE
BBX	0.451262081	2	1	2	3	NA	NA	NA	NA	NA	NA	NA	NA	NA	NA	NA	NA	NA	NA	NA	Bbx	0.35583	Early Transient Increase	NA	NA	NA	NA	NA	NA	NA	NA	NA	NA	NA	NA	NA	NA	NA	NA	NA	NA	NA	NA	0.417634539	NA	-0.580321704	NA	FALSE	FALSE
BC002059	0.33956	0	1	1	1	NA	NA	NA	BC002059	-0.33956	NA	NA	NA	NA	NA	NA	NA	NA	NA	NA	NA	NA	NA	NA	NA	NA	NA	NA	NA	NA	NA	NA	NA	NA	NA	NA	NA	NA	NA	NA	NA	NA	NA	NA	NA	NA	NA	FALSE	FALSE
BC003965	0.28262	0	1	1	1	NA	NA	NA	BC003965	-0.28262	NA	NA	NA	NA	NA	NA	NA	NA	NA	NA	NA	NA	NA	NA	NA	NA	NA	NA	NA	NA	NA	NA	NA	NA	NA	NA	NA	NA	NA	NA	NA	NA	NA	NA	NA	NA	NA	FALSE	FALSE
BC004004	0.568935	0	2	2	2	BC004004	-0.5512	Persistent Decrease	NA	NA	NA	NA	NA	NA	NA	NA	NA	NA	NA	NA	BC004004	-0.58667	Persistent Decrease	NA	NA	NA	NA	NA	NA	NA	NA	NA	NA	NA	NA	NA	NA	NA	NA	NA	NA	NA	NA	NA	NA	NA	NA	FALSE	TRUE
BC005537	0.19701	0	2	2	2	BC005537	-0.1712	Persistent Decrease	NA	NA	NA	NA	NA	NA	NA	NA	NA	NA	NA	NA	BC005537	-0.22282	Persistent Decrease	NA	NA	NA	NA	NA	NA	NA	NA	NA	NA	NA	NA	NA	NA	NA	NA	NA	NA	NA	NA	NA	NA	NA	NA	FALSE	TRUE
BC005624	1.081689379	1	0	1	1	NA	NA	NA	NA	NA	NA	NA	NA	NA	NA	NA	NA	NA	NA	NA	NA	NA	NA	NA	NA	NA	NA	NA	NA	NA	NA	NA	BC005624	1.081689379	Early Transient Increase	NA	NA	NA	NA	NA	NA	NA	NA	NA	NA	NA	NA	FALSE	FALSE
BC024978	0.68008	0	1	1	1	NA	NA	NA	NA	NA	NA	NA	NA	NA	NA	NA	NA	NA	NA	NA	BC024978	-0.68008	Early Transient Decrease	NA	NA	NA	NA	NA	NA	NA	NA	NA	NA	NA	NA	NA	NA	NA	NA	NA	NA	NA	NA	NA	NA	NA	NA	FALSE	FALSE
BC029722	0.3481	0	1	1	1	NA	NA	NA	NA	NA	NA	NA	NA	NA	NA	NA	NA	NA	NA	NA	BC029722	-0.3481	Early Transient Decrease	NA	NA	NA	NA	NA	NA	NA	NA	NA	NA	NA	NA	NA	NA	NA	NA	NA	NA	NA	NA	NA	NA	NA	NA	FALSE	FALSE
BC030500	2.1295	2	0	2	2	BC030500	2.0794	Persistent Increase	NA	NA	NA	NA	NA	NA	NA	NA	NA	NA	NA	NA	BC030500	2.1796	Persistent Increase	NA	NA	NA	NA	NA	NA	NA	NA	NA	NA	NA	NA	NA	NA	NA	NA	NA	NA	NA	NA	NA	NA	NA	NA	FALSE	TRUE
BC031181	0.317116667	0	3	3	3	BC031181	-0.28702	Persistent Decrease	BC031181	-0.31834	NA	NA	NA	NA	NA	NA	NA	NA	NA	NA	BC031181	-0.34599	Persistent Decrease	NA	NA	NA	NA	NA	NA	NA	NA	NA	NA	NA	NA	NA	NA	NA	NA	NA	NA	NA	NA	NA	NA	NA	NA	FALSE	TRUE
BC037032	0.962615	0	2	2	2	BC037032	-1.4258	Late Decrease	BC037032	-0.49943	NA	NA	NA	NA	NA	NA	NA	NA	NA	NA	NA	NA	NA	NA	NA	NA	NA	NA	NA	NA	NA	NA	NA	NA	NA	NA	NA	NA	NA	NA	NA	NA	NA	NA	NA	NA	NA	FALSE	TRUE
BC039771	1.2269	0	2	2	2	BC039771	-1.2464	Persistent Decrease	NA	NA	NA	NA	NA	NA	NA	NA	NA	NA	NA	NA	BC039771	-1.2074	Persistent Decrease	NA	NA	NA	NA	NA	NA	NA	NA	NA	NA	NA	NA	NA	NA	NA	NA	NA	NA	NA	NA	NA	NA	NA	NA	FALSE	TRUE
BC051019	0.762465	2	0	2	2	BC051019	0.93155	Persistent Increase	NA	NA	NA	NA	NA	NA	NA	NA	NA	NA	NA	NA	BC051019	0.59338	Persistent Increase	NA	NA	NA	NA	NA	NA	NA	NA	NA	NA	NA	NA	NA	NA	NA	NA	NA	NA	NA	NA	NA	NA	NA	NA	FALSE	TRUE
BC055324	0.664255	0	2	2	2	BC055324	-0.64837	Persistent Decrease	NA	NA	NA	NA	NA	NA	NA	NA	NA	NA	NA	NA	BC055324	-0.68014	Persistent Decrease	NA	NA	NA	NA	NA	NA	NA	NA	NA	NA	NA	NA	NA	NA	NA	NA	NA	NA	NA	NA	NA	NA	NA	NA	FALSE	TRUE
BCAM	1.902827179	2	1	2	3	Bcam	2.4186	Persistent Increase	NA	NA	NA	NA	NA	NA	NA	NA	NA	NA	NA	NA	Bcam	2.108	Persistent Increase	NA	NA	NA	NA	NA	NA	NA	NA	NA	NA	NA	NA	NA	NA	NA	NA	NA	NA	NA	NA	NA	NA	NA	-1.181881537	FALSE	TRUE
BCAN	1.7237	0	1	1	1	NA	NA	NA	NA	NA	NA	NA	ENSG00000132692	ENSMUSG00000004892	Bcan	-1.7237	NA	NA	NA	NA	NA	NA	NA	NA	NA	NA	NA	NA	NA	NA	NA	NA	NA	NA	NA	NA	NA	NA	NA	NA	NA	NA	NA	NA	NA	NA	NA	FALSE	FALSE
BCAP31	0.22853	2	0	2	2	Bcap31	0.26197	Persistent Increase	NA	NA	NA	NA	NA	NA	NA	NA	NA	NA	NA	NA	Bcap31	0.19509	Persistent Increase	NA	NA	NA	NA	NA	NA	NA	NA	NA	NA	NA	NA	NA	NA	NA	NA	NA	NA	NA	NA	NA	NA	NA	NA	FALSE	TRUE
BCAR1	1.045542742	0	3	3	3	NA	NA	NA	NA	NA	NA	NA	NA	NA	NA	NA	NA	NA	NA	NA	Bcar1	-0.36255	Early Transient Decrease	NA	NA	NA	NA	NA	NA	Bcar1	-1.731900588	Persistent Decrease	Bcar1	-1.042177638	Persistent Decrease	NA	NA	NA	NA	NA	NA	NA	NA	NA	NA	NA	NA	FALSE	FALSE
BCAR3	0.35129	0	1	1	1	NA	NA	NA	NA	NA	NA	NA	NA	NA	NA	NA	NA	NA	NA	NA	Bcar3	-0.35129	Early Transient Decrease	NA	NA	NA	NA	NA	NA	NA	NA	NA	NA	NA	NA	NA	NA	NA	NA	NA	NA	NA	NA	NA	NA	NA	NA	FALSE	FALSE
BCAS2	0.258305	2	0	2	2	Bcas2	0.2662	Persistent Increase	NA	NA	NA	NA	NA	NA	NA	NA	NA	NA	NA	NA	Bcas2	0.25041	Persistent Increase	NA	NA	NA	NA	NA	NA	NA	NA	NA	NA	NA	NA	NA	NA	NA	NA	NA	NA	NA	NA	NA	NA	NA	NA	FALSE	TRUE
BCAS3	1.844089115	0	2	2	2	NA	NA	NA	NA	NA	NA	NA	NA	NA	NA	NA	NA	NA	NA	NA	NA	NA	NA	NA	NA	NA	NA	NA	NA	Bcas3	-1.428851318	Persistent Decrease	Bcas3	-2.259326911	Persistent Decrease	NA	NA	NA	NA	NA	NA	NA	NA	NA	NA	NA	NA	FALSE	FALSE
BCAT1	0.82277	0	2	2	2	Bcat1	-0.62044	Persistent Decrease	NA	NA	NA	NA	NA	NA	NA	NA	NA	NA	NA	NA	Bcat1	-1.0251	Persistent Decrease	NA	NA	NA	NA	NA	NA	NA	NA	NA	NA	NA	NA	NA	NA	NA	NA	NA	NA	NA	NA	NA	NA	NA	NA	FALSE	TRUE
BCAT2	0.376983743	2	3	3	5	Bcat2	0.28542	Persistent Increase	Bcat2	-0.42504	NA	NA	NA	NA	NA	NA	NA	NA	NA	NA	Bcat2	0.41735	Persistent Increase	NA	NA	NA	NA	NA	NA	NA	NA	NA	NA	NA	NA	NA	NA	NA	NA	NA	NA	NA	NA	-0.332967987	-0.424140728	NA	NA	FALSE	TRUE
BCCIP	0.337431648	0	1	1	1	NA	NA	NA	NA	NA	NA	NA	NA	NA	NA	NA	NA	NA	NA	NA	NA	NA	NA	NA	NA	NA	NA	NA	NA	NA	NA	NA	NA	NA	NA	NA	NA	NA	NA	NA	NA	NA	NA	NA	-0.337431648	NA	NA	FALSE	FALSE
BCKDHA	1.776070301	1	2	2	3	NA	NA	NA	NA	NA	NA	NA	NA	NA	NA	NA	NA	NA	NA	NA	Bckdha	0.2355	Early Transient Increase	NA	NA	NA	NA	NA	NA	Bckdha	-3.005467462	Persistent Decrease	Bckdha	-2.087243441	Persistent Decrease	NA	NA	NA	NA	NA	NA	NA	NA	NA	NA	NA	NA	FALSE	FALSE
BCKDK	0.701362381	0	3	3	3	Bckdk	-0.77414	Persistent Decrease	NA	NA	NA	NA	NA	NA	NA	NA	NA	NA	NA	NA	Bckdk	-0.90119	Persistent Decrease	NA	NA	NA	NA	NA	NA	NA	NA	NA	NA	NA	NA	NA	NA	NA	NA	NA	NA	NA	NA	-0.428757142	NA	NA	NA	FALSE	TRUE
BCL10	0.36804	2	0	2	2	Bcl10	0.36731	Persistent Increase	NA	NA	NA	NA	NA	NA	NA	NA	NA	NA	NA	NA	Bcl10	0.36877	Persistent Increase	NA	NA	NA	NA	NA	NA	NA	NA	NA	NA	NA	NA	NA	NA	NA	NA	NA	NA	NA	NA	NA	NA	NA	NA	FALSE	TRUE
BCL11A	0.548235986	2	0	2	2	NA	NA	NA	NA	NA	NA	NA	NA	NA	NA	NA	NA	NA	NA	NA	NA	NA	NA	NA	NA	NA	NA	NA	NA	NA	NA	NA	NA	NA	NA	NA	NA	NA	NA	NA	NA	NA	NA	0.557667435	0.538804536	NA	NA	FALSE	FALSE
BCL2	0.528529585	0	2	2	2	NA	NA	NA	NA	NA	NA	NA	NA	NA	NA	NA	NA	NA	NA	NA	Bcl2	-0.35721	Early Transient Decrease	NA	NA	NA	NA	NA	NA	NA	NA	NA	NA	NA	NA	NA	NA	NA	NA	NA	NA	NA	NA	NA	-0.699849169	NA	NA	FALSE	FALSE
BCL2L1	0.276353499	0	1	1	1	NA	NA	NA	NA	NA	NA	NA	NA	NA	NA	NA	NA	NA	NA	NA	NA	NA	NA	NA	NA	NA	NA	NA	NA	NA	NA	NA	NA	NA	NA	NA	NA	NA	NA	NA	NA	NA	NA	-0.276353499	NA	NA	NA	FALSE	FALSE
BCL2L11	0.747108261	3	0	3	3	NA	NA	NA	NA	NA	NA	NA	NA	NA	NA	NA	NA	NA	NA	NA	Bcl2l11	0.51174	Early Transient Increase	NA	NA	NA	NA	NA	NA	NA	NA	NA	NA	NA	NA	NA	NA	NA	NA	NA	NA	NA	NA	0.818222844	0.91136194	NA	NA	FALSE	FALSE
BCL2L13	2.089298837	0	2	2	2	NA	NA	NA	NA	NA	NA	NA	NA	NA	NA	NA	NA	NA	NA	NA	NA	NA	NA	NA	NA	NA	NA	NA	NA	Bcl2l13	-1.829890405	Persistent Decrease	Bcl2l13	-2.348707269	Persistent Decrease	NA	NA	NA	NA	NA	NA	NA	NA	NA	NA	NA	NA	FALSE	FALSE
BCL2L2	0.45211	0	2	2	2	Bcl2l2	-0.47024	Persistent Decrease	NA	NA	NA	NA	NA	NA	NA	NA	NA	NA	NA	NA	Bcl2l2	-0.43398	Persistent Decrease	NA	NA	NA	NA	NA	NA	NA	NA	NA	NA	NA	NA	NA	NA	NA	NA	NA	NA	NA	NA	NA	NA	NA	NA	FALSE	TRUE
BCL3	0.737585565	2	1	2	3	NA	NA	NA	NA	NA	NA	NA	ENSG00000069399	ENSMUSG00000053175	Bcl3	0.96485	NA	NA	NA	NA	Bcl3	-0.72627	Early Transient Decrease	NA	NA	NA	NA	NA	NA	NA	NA	NA	NA	NA	NA	NA	NA	NA	NA	NA	NA	NA	NA	NA	0.521636695	NA	NA	FALSE	FALSE
BCL6	0.407965859	2	2	2	4	Bcl6	-0.36929	Persistent Decrease	NA	NA	NA	NA	NA	NA	NA	NA	NA	NA	NA	NA	Bcl6	-0.52002	Persistent Decrease	NA	NA	NA	NA	NA	NA	NA	NA	NA	NA	NA	NA	NA	NA	NA	NA	NA	NA	NA	NA	0.336876959	0.405676476	NA	NA	FALSE	TRUE
BCL6B	0.674606667	2	1	2	3	Bcl6b	0.73237	Persistent Increase	Bcl6b	-0.45984	NA	NA	NA	NA	NA	NA	NA	NA	NA	NA	Bcl6b	0.83161	Persistent Increase	NA	NA	NA	NA	NA	NA	NA	NA	NA	NA	NA	NA	NA	NA	NA	NA	NA	NA	NA	NA	NA	NA	NA	NA	FALSE	TRUE
BCL7A	0.543835903	3	1	3	4	Bcl7a	0.70149	Persistent Increase	Bcl7a	0.37917	NA	NA	NA	NA	NA	NA	NA	NA	NA	NA	Bcl7a	0.76054	Persistent Increase	NA	NA	NA	NA	NA	NA	NA	NA	NA	NA	NA	NA	NA	NA	NA	NA	NA	NA	NA	NA	NA	-0.33414361	NA	NA	FALSE	TRUE
BCL7B	0.340753367	0	2	2	2	NA	NA	NA	NA	NA	NA	NA	NA	NA	NA	NA	NA	NA	NA	NA	Bcl7b	-0.3388	Early Transient Decrease	NA	NA	NA	NA	NA	NA	NA	NA	NA	NA	NA	NA	NA	NA	NA	NA	NA	NA	NA	NA	NA	-0.342706733	NA	NA	FALSE	FALSE
BCL7C	1.210674262	0	2	2	2	NA	NA	NA	NA	NA	NA	NA	NA	NA	NA	NA	NA	NA	NA	NA	NA	NA	NA	NA	NA	NA	NA	NA	NA	NA	NA	NA	NA	NA	NA	NA	NA	NA	NA	NA	NA	NA	NA	NA	NA	-1.271641322	-1.149707202	FALSE	FALSE
BCL9L	3.607173549	2	3	3	5	Bcl9l	-0.40631	Persistent Decrease	NA	NA	NA	NA	NA	NA	NA	NA	NA	NA	NA	NA	Bcl9l	-0.4361	Persistent Decrease	NA	NA	NA	Bcl9l	-15.7144231	Early Transient Decrease	Bcl9l	0.661597269	Persistent Increase	Bcl9l	0.817437374	Persistent Increase	NA	NA	NA	NA	NA	NA	NA	NA	NA	NA	NA	NA	FALSE	TRUE
BCLAF1	0.458265304	1	3	3	4	NA	NA	NA	Bclaf1	0.43853	NA	NA	NA	NA	NA	NA	NA	NA	NA	NA	Bclaf1	-0.34175	Early Transient Decrease	NA	NA	NA	NA	NA	NA	Bclaf1	-0.537481863	Persistent Decrease	Bclaf1	-0.515299354	Persistent Increase	NA	NA	NA	NA	NA	NA	NA	NA	NA	NA	NA	NA	FALSE	FALSE
BCLAF3	1.854218918	2	0	2	2	NA	NA	NA	NA	NA	NA	NA	NA	NA	NA	NA	NA	NA	NA	NA	NA	NA	NA	NA	NA	NA	NA	NA	NA	Bclaf3	1.594662233	Persistent Increase	Bclaf3	2.113775602	Persistent Increase	NA	NA	NA	NA	NA	NA	NA	NA	NA	NA	NA	NA	FALSE	FALSE
BCO2	1.20185	2	0	2	2	Bco2	1.0458	Persistent Increase	NA	NA	NA	NA	NA	NA	NA	NA	NA	NA	NA	NA	Bco2	1.3579	Persistent Increase	NA	NA	NA	NA	NA	NA	NA	NA	NA	NA	NA	NA	NA	NA	NA	NA	NA	NA	NA	NA	NA	NA	NA	NA	FALSE	TRUE
BCOR	1.193003269	3	0	3	3	Bcor	0.51816	Persistent Increase	NA	NA	NA	NA	NA	NA	NA	NA	NA	NA	NA	NA	Bcor	0.46653	Persistent Increase	NA	NA	NA	NA	NA	NA	Bcor	2.594319808	Late Increase	NA	NA	NA	NA	NA	NA	NA	NA	NA	NA	NA	NA	NA	NA	NA	FALSE	TRUE
BCORL1	1.214025669	4	0	4	4	Bcorl1	0.58961	Persistent Increase	Bcorl1	0.52877	NA	NA	NA	NA	NA	NA	NA	NA	NA	NA	Bcorl1	0.78159	Persistent Increase	NA	NA	NA	NA	NA	NA	NA	NA	NA	Bcorl1	2.956132674	Early Transient Increase	NA	NA	NA	NA	NA	NA	NA	NA	NA	NA	NA	NA	FALSE	TRUE
BCR	0.717498109	3	2	3	5	Bcr	0.52979	Persistent Increase	NA	NA	NA	NA	NA	NA	NA	NA	NA	NA	NA	NA	Bcr	0.68618	Persistent Increase	NA	NA	NA	NA	NA	NA	Bcr	-0.426362964	Persistent Decrease	Bcr	-1.607727026	Persistent Decrease	NA	NA	NA	NA	NA	NA	NA	NA	0.337430553	NA	NA	NA	FALSE	TRUE
BCS1L	0.37748868	0	2	2	2	NA	NA	NA	Bcs1l	-0.30204	NA	NA	NA	NA	NA	NA	NA	NA	NA	NA	NA	NA	NA	NA	NA	NA	NA	NA	NA	NA	NA	NA	NA	NA	NA	NA	NA	NA	NA	NA	NA	NA	NA	NA	-0.452937359	NA	NA	FALSE	FALSE
BDH1	0.39906	0	1	1	1	NA	NA	NA	Bdh1	-0.39906	NA	NA	NA	NA	NA	NA	NA	NA	NA	NA	NA	NA	NA	NA	NA	NA	NA	NA	NA	NA	NA	NA	NA	NA	NA	NA	NA	NA	NA	NA	NA	NA	NA	NA	NA	NA	NA	FALSE	FALSE
BDH2	0.70752	0	3	3	3	Bdh2	-0.92778	Persistent Decrease	Bdh2	-0.53323	NA	NA	NA	NA	NA	NA	NA	NA	NA	NA	Bdh2	-0.66155	Persistent Decrease	NA	NA	NA	NA	NA	NA	NA	NA	NA	NA	NA	NA	NA	NA	NA	NA	NA	NA	NA	NA	NA	NA	NA	NA	FALSE	TRUE
BDKRB1	1.6836	0	2	2	2	Bdkrb1	-1.8181	Persistent Decrease	NA	NA	NA	NA	NA	NA	NA	NA	NA	NA	NA	NA	Bdkrb1	-1.5491	Persistent Decrease	NA	NA	NA	NA	NA	NA	NA	NA	NA	NA	NA	NA	NA	NA	NA	NA	NA	NA	NA	NA	NA	NA	NA	NA	FALSE	TRUE
BDKRB2	1.162769582	1	2	2	3	Bdkrb2	-1.2599	Persistent Decrease	NA	NA	NA	NA	NA	NA	NA	NA	NA	NA	NA	NA	Bdkrb2	-0.88837	Persistent Decrease	NA	NA	NA	NA	NA	NA	NA	NA	NA	NA	NA	NA	NA	NA	NA	NA	NA	NA	NA	NA	NA	1.340038746	NA	NA	FALSE	TRUE
BDNF	0.999801394	0	5	5	5	Bdnf	-1.5417	Persistent Decrease	Bdnf	-0.47923	NA	NA	NA	NA	NA	NA	NA	NA	NA	NA	Bdnf	-1.6637	Persistent Decrease	NA	NA	NA	NA	NA	NA	NA	NA	NA	NA	NA	NA	NA	NA	NA	NA	NA	NA	NA	NA	-0.829319377	-0.485057594	NA	NA	FALSE	TRUE
BDP1	0.2818	1	0	1	1	NA	NA	NA	NA	NA	NA	NA	NA	NA	NA	NA	NA	NA	NA	NA	Bdp1	0.2818	Early Transient Increase	NA	NA	NA	NA	NA	NA	NA	NA	NA	NA	NA	NA	NA	NA	NA	NA	NA	NA	NA	NA	NA	NA	NA	NA	FALSE	FALSE
BECN1	0.300843515	1	1	1	2	Becn1	0.24115	Late Increase	NA	NA	NA	NA	NA	NA	NA	NA	NA	NA	NA	NA	NA	NA	NA	NA	NA	NA	NA	NA	NA	NA	NA	NA	NA	NA	NA	NA	NA	NA	NA	NA	NA	NA	NA	NA	NA	NA	-0.36053703	FALSE	TRUE
BEGAIN	1.029411662	2	0	2	2	NA	NA	NA	NA	NA	NA	NA	NA	NA	NA	NA	NA	NA	NA	NA	NA	NA	NA	NA	NA	NA	NA	NA	NA	NA	NA	NA	NA	NA	NA	NA	NA	NA	NA	NA	NA	NA	NA	0.834383553	1.224439771	NA	NA	FALSE	FALSE
BEND3	0.990590803	1	0	1	1	NA	NA	NA	NA	NA	NA	NA	NA	NA	NA	NA	NA	NA	NA	NA	NA	NA	NA	NA	NA	NA	NA	NA	NA	Bend3	0.990590803	Late Increase	NA	NA	NA	NA	NA	NA	NA	NA	NA	NA	NA	NA	NA	NA	NA	FALSE	FALSE
BEND6	0.505265	0	2	2	2	Bend6	-0.45656	Persistent Decrease	NA	NA	NA	NA	NA	NA	NA	NA	NA	NA	NA	NA	Bend6	-0.55397	Persistent Decrease	NA	NA	NA	NA	NA	NA	NA	NA	NA	NA	NA	NA	NA	NA	NA	NA	NA	NA	NA	NA	NA	NA	NA	NA	FALSE	TRUE
BEND7	0.537079649	1	0	1	1	NA	NA	NA	NA	NA	NA	NA	NA	NA	NA	NA	NA	NA	NA	NA	NA	NA	NA	NA	NA	NA	NA	NA	NA	NA	NA	NA	NA	NA	NA	NA	NA	NA	NA	NA	NA	NA	NA	0.537079649	NA	NA	NA	FALSE	FALSE
BEST1	0.5487	2	0	2	2	Best1	0.66153	Persistent Increase	NA	NA	NA	NA	NA	NA	NA	NA	NA	NA	NA	NA	Best1	0.43587	Persistent Increase	NA	NA	NA	NA	NA	NA	NA	NA	NA	NA	NA	NA	NA	NA	NA	NA	NA	NA	NA	NA	NA	NA	NA	NA	FALSE	TRUE
BEST3	0.989995	2	0	2	2	Best3	0.97009	Persistent Increase	NA	NA	NA	NA	NA	NA	NA	NA	NA	NA	NA	NA	Best3	1.0099	Persistent Increase	NA	NA	NA	NA	NA	NA	NA	NA	NA	NA	NA	NA	NA	NA	NA	NA	NA	NA	NA	NA	NA	NA	NA	NA	FALSE	TRUE
BET1	0.85312042	0	1	1	1	NA	NA	NA	NA	NA	NA	NA	NA	NA	NA	NA	NA	NA	NA	NA	NA	NA	NA	NA	NA	NA	NA	NA	NA	NA	NA	NA	NA	NA	NA	NA	NA	NA	NA	NA	NA	NA	NA	NA	NA	NA	-0.85312042	FALSE	FALSE
BET1L	0.757415587	0	3	3	3	NA	NA	NA	NA	NA	NA	NA	NA	NA	NA	NA	NA	NA	NA	NA	NA	NA	NA	NA	NA	NA	NA	NA	NA	NA	NA	NA	NA	NA	NA	NA	NA	NA	NA	NA	NA	NA	NA	NA	-0.263472563	-1.009103841	-0.999670357	FALSE	FALSE
BEX1	0.578436774	0	1	1	1	NA	NA	NA	NA	NA	NA	NA	NA	NA	NA	NA	NA	NA	NA	NA	NA	NA	NA	NA	NA	NA	NA	NA	NA	NA	NA	NA	NA	NA	NA	NA	NA	NA	NA	NA	NA	NA	NA	NA	-0.578436774	NA	NA	FALSE	FALSE
BEX2	3.6621	1	0	1	1	NA	NA	NA	NA	NA	NA	NA	ENSG00000133134	ENSMUSG00000050071;ENSMUSG00000042750	Bex1;Bex2	3.6621	NA	NA	NA	NA	NA	NA	NA	NA	NA	NA	NA	NA	NA	NA	NA	NA	NA	NA	NA	NA	NA	NA	NA	NA	NA	NA	NA	NA	NA	NA	NA	FALSE	FALSE
BEX3	0.489494891	2	1	2	3	Bex3	0.58465	Persistent Increase	NA	NA	NA	NA	NA	NA	NA	NA	NA	NA	NA	NA	Bex3	0.55982	Persistent Increase	NA	NA	NA	NA	NA	NA	NA	NA	NA	NA	NA	NA	NA	NA	NA	NA	NA	NA	NA	NA	-0.324014674	NA	NA	NA	FALSE	TRUE
BGN	0.659661539	1	3	3	4	Bgn	-0.91461	Persistent Decrease	NA	NA	NA	NA	NA	NA	NA	NA	NA	NA	NA	NA	Bgn	-1.0686	Persistent Decrease	NA	NA	NA	NA	NA	NA	NA	NA	NA	NA	NA	NA	NA	NA	NA	NA	NA	Bgn	-0.298893805	Early Transient Decrease	0.356542352	NA	NA	NA	FALSE	TRUE
BHLHB9	0.63353	0	1	1	1	Bhlhb9	-0.63353	Late Decrease	NA	NA	NA	NA	NA	NA	NA	NA	NA	NA	NA	NA	NA	NA	NA	NA	NA	NA	NA	NA	NA	NA	NA	NA	NA	NA	NA	NA	NA	NA	NA	NA	NA	NA	NA	NA	NA	NA	NA	FALSE	TRUE
BHLHE40	0.481516478	1	2	2	3	Bhlhe40	-0.29868	Persistent Decrease	NA	NA	NA	NA	NA	NA	NA	NA	NA	NA	NA	NA	Bhlhe40	-0.31098	Persistent Decrease	NA	NA	NA	NA	NA	NA	NA	NA	NA	NA	NA	NA	NA	NA	NA	NA	NA	NA	NA	NA	NA	0.834889433	NA	NA	FALSE	TRUE
BHLHE41	0.792948869	1	1	1	2	NA	NA	NA	NA	NA	NA	NA	ENSG00000123095	ENSMUSG00000030256	Bhlhe41	-0.81402	NA	NA	NA	NA	NA	NA	NA	NA	NA	NA	NA	NA	NA	NA	NA	NA	NA	NA	NA	NA	NA	NA	NA	NA	NA	NA	NA	NA	0.771877738	NA	NA	FALSE	FALSE
BICC1	1.264871667	2	2	2	4	Bicc1	-2.0364	Persistent Decrease	NA	NA	NA	NA	NA	NA	NA	NA	NA	NA	NA	NA	Bicc1	-2.0137	Persistent Decrease	NA	NA	NA	NA	NA	NA	NA	NA	NA	NA	NA	NA	NA	NA	NA	NA	NA	NA	NA	NA	0.446690174	0.562696492	NA	NA	FALSE	TRUE
BICD1	0.386473197	1	1	1	2	Bicd1	-0.44574	Late Decrease	NA	NA	NA	NA	NA	NA	NA	NA	NA	NA	NA	NA	NA	NA	NA	NA	NA	NA	NA	NA	NA	NA	NA	NA	NA	NA	NA	NA	NA	NA	NA	NA	NA	NA	NA	0.327206394	NA	NA	NA	FALSE	TRUE
BICD2	0.807434238	2	2	2	4	Bicd2	-0.42206	Persistent Decrease	NA	NA	NA	NA	NA	NA	NA	NA	NA	NA	NA	NA	Bicd2	-0.63611	Persistent Decrease	NA	NA	NA	NA	NA	NA	Bicd2	1.49556498	Persistent Increase	Bicd2	0.676001971	Persistent Increase	NA	NA	NA	NA	NA	NA	NA	NA	NA	NA	NA	NA	FALSE	TRUE
BICDL1	0.556845	0	2	2	2	Bicdl1	-0.63072	Persistent Decrease	NA	NA	NA	NA	NA	NA	NA	NA	NA	NA	NA	NA	Bicdl1	-0.48297	Persistent Decrease	NA	NA	NA	NA	NA	NA	NA	NA	NA	NA	NA	NA	NA	NA	NA	NA	NA	NA	NA	NA	NA	NA	NA	NA	FALSE	TRUE
BICRA	0.81699	1	0	1	1	NA	NA	NA	NA	NA	NA	NA	ENSG00000063169	ENSMUSG00000070808	Bicra	0.81699	NA	NA	NA	NA	NA	NA	NA	NA	NA	NA	NA	NA	NA	NA	NA	NA	NA	NA	NA	NA	NA	NA	NA	NA	NA	NA	NA	NA	NA	NA	NA	FALSE	FALSE
BID	0.482489137	0	3	3	3	Bid	-0.5474	Persistent Decrease	NA	NA	NA	NA	NA	NA	NA	NA	NA	NA	NA	NA	Bid	-0.4964	Persistent Decrease	NA	NA	NA	NA	NA	NA	NA	NA	NA	NA	NA	NA	NA	NA	NA	NA	NA	NA	NA	NA	NA	-0.403667412	NA	NA	FALSE	TRUE
BIK	1.2207	1	0	1	1	Bik	1.2207	Late Increase	NA	NA	NA	NA	NA	NA	NA	NA	NA	NA	NA	NA	NA	NA	NA	NA	NA	NA	NA	NA	NA	NA	NA	NA	NA	NA	NA	NA	NA	NA	NA	NA	NA	NA	NA	NA	NA	NA	NA	FALSE	TRUE
BIN1	0.478555916	3	1	3	4	Bin1	0.49372	Persistent Increase	NA	NA	NA	NA	NA	NA	NA	NA	NA	NA	NA	NA	Bin1	0.42791	Persistent Increase	NA	NA	NA	NA	NA	NA	Bin1	0.716164063	Late Increase	Bin1	-0.276429599	Early Transient Decrease	NA	NA	NA	NA	NA	NA	NA	NA	NA	NA	NA	NA	FALSE	TRUE
BIRC2	0.474675	0	2	2	2	Birc2	-0.46053	Persistent Decrease	NA	NA	NA	NA	NA	NA	NA	NA	NA	NA	NA	NA	Birc2	-0.48882	Persistent Decrease	NA	NA	NA	NA	NA	NA	NA	NA	NA	NA	NA	NA	NA	NA	NA	NA	NA	NA	NA	NA	NA	NA	NA	NA	FALSE	TRUE
BIRC3	0.708123908	0	1	1	1	NA	NA	NA	NA	NA	NA	NA	NA	NA	NA	NA	NA	NA	NA	NA	NA	NA	NA	NA	NA	NA	NA	NA	NA	NA	NA	NA	NA	NA	NA	NA	NA	NA	NA	NA	NA	NA	NA	NA	-0.708123908	NA	NA	FALSE	FALSE
BIRC5	0.670688361	0	1	1	1	NA	NA	NA	NA	NA	NA	NA	NA	NA	NA	NA	NA	NA	NA	NA	NA	NA	NA	NA	NA	NA	NA	NA	NA	NA	NA	NA	NA	NA	NA	NA	NA	NA	NA	NA	NA	NA	NA	NA	-0.670688361	NA	NA	FALSE	FALSE
BIRC6	1.926486219	0	3	3	3	NA	NA	NA	NA	NA	NA	NA	NA	NA	NA	NA	NA	NA	NA	NA	NA	NA	NA	NA	NA	NA	NA	NA	NA	NA	NA	NA	Birc6	-0.91065022	Early Transient Decrease	NA	NA	Birc6	-4.596935142	Late Decrease	NA	NA	NA	NA	NA	-0.271873294	NA	TRUE	FALSE
BLCAP	0.249625	2	0	2	2	Blcap	0.2556	Persistent Increase	NA	NA	NA	NA	NA	NA	NA	NA	NA	NA	NA	NA	Blcap	0.24365	Persistent Increase	NA	NA	NA	NA	NA	NA	NA	NA	NA	NA	NA	NA	NA	NA	NA	NA	NA	NA	NA	NA	NA	NA	NA	NA	FALSE	TRUE
BLM	0.705673114	0	1	1	1	NA	NA	NA	NA	NA	NA	NA	NA	NA	NA	NA	NA	NA	NA	NA	NA	NA	NA	NA	NA	NA	NA	NA	NA	NA	NA	NA	NA	NA	NA	NA	NA	NA	NA	NA	NA	NA	NA	NA	-0.705673114	NA	NA	FALSE	FALSE
BLMH	0.626156667	0	3	3	3	Blmh	-0.80196	Persistent Decrease	Blmh	-0.27829	NA	NA	NA	NA	NA	NA	NA	NA	NA	NA	Blmh	-0.79822	Persistent Decrease	NA	NA	NA	NA	NA	NA	NA	NA	NA	NA	NA	NA	NA	NA	NA	NA	NA	NA	NA	NA	NA	NA	NA	NA	FALSE	TRUE
BLNK	2.670513333	3	0	3	3	Blnk	3.5204	Persistent Increase	Blnk	0.56454	NA	NA	NA	NA	NA	NA	NA	NA	NA	NA	Blnk	3.9266	Persistent Increase	NA	NA	NA	NA	NA	NA	NA	NA	NA	NA	NA	NA	NA	NA	NA	NA	NA	NA	NA	NA	NA	NA	NA	NA	FALSE	TRUE
BLOC1S2	0.593465	2	0	2	2	Bloc1s2	0.58424	Persistent Increase	NA	NA	NA	NA	NA	NA	NA	NA	NA	NA	NA	NA	Bloc1s2	0.60269	Persistent Increase	NA	NA	NA	NA	NA	NA	NA	NA	NA	NA	NA	NA	NA	NA	NA	NA	NA	NA	NA	NA	NA	NA	NA	NA	FALSE	TRUE
BLOC1S3	0.606382829	0	1	1	1	NA	NA	NA	NA	NA	NA	NA	NA	NA	NA	NA	NA	NA	NA	NA	NA	NA	NA	NA	NA	NA	NA	NA	NA	NA	NA	NA	Bloc1s3	-0.606382829	Early Transient Decrease	NA	NA	NA	NA	NA	NA	NA	NA	NA	NA	NA	NA	FALSE	FALSE
BLOC1S4	1.776450868	0	4	4	4	NA	NA	NA	NA	NA	NA	NA	NA	NA	NA	NA	NA	NA	NA	NA	NA	NA	NA	NA	NA	NA	NA	NA	NA	Bloc1s4	-2.554928018	Persistent Decrease	Bloc1s4	-3.75129522	Persistent Decrease	NA	NA	NA	NA	NA	NA	NA	NA	-0.468626938	NA	-0.330953296	NA	FALSE	FALSE
BLOC1S5	0.324704202	1	1	1	2	NA	NA	NA	Bloc1s5	-0.26526	NA	NA	NA	NA	NA	NA	NA	NA	NA	NA	NA	NA	NA	NA	NA	NA	NA	NA	NA	NA	NA	NA	NA	NA	NA	NA	NA	NA	NA	NA	NA	NA	NA	0.384148403	NA	NA	NA	FALSE	FALSE
BLOC1S6	0.31345993	2	1	2	3	Bloc1s6	0.28698	Persistent Increase	NA	NA	NA	NA	NA	NA	NA	NA	NA	NA	NA	NA	Bloc1s6	0.40382	Persistent Increase	NA	NA	NA	NA	NA	NA	NA	NA	NA	NA	NA	NA	NA	NA	NA	NA	NA	NA	NA	NA	NA	-0.24957979	NA	NA	FALSE	TRUE
BLVRA	0.53686577	0	2	2	2	Blvra	-0.47269	Late Decrease	NA	NA	NA	NA	NA	NA	NA	NA	NA	NA	NA	NA	NA	NA	NA	NA	NA	NA	NA	NA	NA	NA	NA	NA	NA	NA	NA	NA	NA	NA	NA	NA	NA	NA	NA	NA	-0.60104154	NA	NA	FALSE	TRUE
BLVRB	0.503892646	4	1	4	5	Blvrb	0.67598	Persistent Increase	Blvrb	-0.34437	NA	NA	NA	NA	NA	NA	NA	NA	NA	NA	Blvrb	0.63265	Persistent Increase	NA	NA	NA	NA	NA	NA	NA	NA	NA	NA	NA	NA	NA	NA	NA	NA	NA	NA	NA	NA	NA	NA	0.255067843	0.611395387	FALSE	TRUE
BLZF1	0.436039017	0	4	4	4	Blzf1	-0.35981	Persistent Decrease	NA	NA	NA	NA	NA	NA	NA	NA	NA	NA	NA	NA	Blzf1	-0.47939	Persistent Decrease	NA	NA	NA	NA	NA	NA	NA	NA	NA	NA	NA	NA	NA	NA	NA	NA	NA	NA	NA	NA	NA	-0.326983867	-0.577972201	NA	FALSE	TRUE
BMERB1	0.333065312	1	0	1	1	NA	NA	NA	NA	NA	NA	NA	NA	NA	NA	NA	NA	NA	NA	NA	NA	NA	NA	NA	NA	NA	NA	NA	NA	NA	NA	NA	NA	NA	NA	NA	NA	NA	NA	NA	NA	NA	NA	0.333065312	NA	NA	NA	FALSE	FALSE
BMF	0.888660472	2	1	2	3	Bmf	-0.41113	Late Decrease	NA	NA	NA	NA	ENSG00000104081	ENSMUSG00000040093	Bmf	1.4851	NA	NA	NA	NA	NA	NA	NA	NA	NA	NA	NA	NA	NA	NA	NA	NA	NA	NA	NA	NA	NA	NA	NA	NA	NA	NA	NA	0.769751415	NA	NA	NA	FALSE	TRUE
BMP1	0.397223252	1	2	2	3	NA	NA	NA	Bmp1	-0.48045	NA	NA	NA	NA	NA	NA	NA	NA	NA	NA	Bmp1	-0.32463	Early Transient Decrease	NA	NA	NA	NA	NA	NA	NA	NA	NA	NA	NA	NA	NA	NA	NA	NA	NA	NA	NA	NA	0.386589757	NA	NA	NA	FALSE	FALSE
BMP2K	1.111893874	0	4	4	4	NA	NA	NA	NA	NA	NA	NA	NA	NA	NA	NA	NA	NA	NA	NA	NA	NA	NA	NA	NA	NA	NA	NA	NA	Bmp2k	-1.192172841	Persistent Decrease	Bmp2k	-2.483788814	Persistent Decrease	NA	NA	NA	NA	NA	NA	NA	NA	NA	NA	-0.469831997	-0.301781843	FALSE	FALSE
BMP3	3.2017	0	1	1	1	NA	NA	NA	NA	NA	NA	NA	ENSG00000152785	ENSMUSG00000029335	Bmp3	-3.2017	NA	NA	NA	NA	NA	NA	NA	NA	NA	NA	NA	NA	NA	NA	NA	NA	NA	NA	NA	NA	NA	NA	NA	NA	NA	NA	NA	NA	NA	NA	NA	FALSE	FALSE
BMP4	2.926981502	2	2	2	4	Bmp4	-5.0339	Persistent Decrease	NA	NA	NA	NA	NA	NA	NA	NA	NA	NA	NA	NA	Bmp4	-5.4999	Persistent Decrease	NA	NA	NA	NA	NA	NA	NA	NA	NA	NA	NA	NA	NA	NA	NA	NA	NA	NA	NA	NA	0.643328825	0.530797183	NA	NA	FALSE	TRUE
BMP6	0.4455	1	0	1	1	NA	NA	NA	Bmp6	0.4455	NA	NA	NA	NA	NA	NA	NA	NA	NA	NA	NA	NA	NA	NA	NA	NA	NA	NA	NA	NA	NA	NA	NA	NA	NA	NA	NA	NA	NA	NA	NA	NA	NA	NA	NA	NA	NA	FALSE	FALSE
BMP7	0.43348	0	1	1	1	NA	NA	NA	Bmp7	-0.43348	NA	NA	NA	NA	NA	NA	NA	NA	NA	NA	NA	NA	NA	NA	NA	NA	NA	NA	NA	NA	NA	NA	NA	NA	NA	NA	NA	NA	NA	NA	NA	NA	NA	NA	NA	NA	NA	FALSE	FALSE
BMPER	1.751454037	2	2	2	4	Bmper	-2.5772	Persistent Decrease	NA	NA	NA	NA	NA	NA	NA	NA	NA	NA	NA	NA	Bmper	-2.9105	Persistent Decrease	NA	NA	NA	NA	NA	NA	NA	NA	NA	NA	NA	NA	Bmper	0.716782603	NA	NA	NA	NA	NA	NA	NA	0.801333546	NA	NA	FALSE	TRUE
BMPR1A	0.15518	1	0	1	1	NA	NA	NA	NA	NA	NA	NA	NA	NA	NA	NA	NA	NA	NA	NA	Bmpr1a	0.15518	Early Transient Increase	NA	NA	NA	NA	NA	NA	NA	NA	NA	NA	NA	NA	NA	NA	NA	NA	NA	NA	NA	NA	NA	NA	NA	NA	FALSE	FALSE
BMPR1B	0.922439023	2	2	2	4	Bmpr1b	-1.4003	Persistent Decrease	NA	NA	NA	NA	NA	NA	NA	NA	NA	NA	NA	NA	Bmpr1b	-1.0938	Persistent Decrease	NA	NA	NA	NA	NA	NA	NA	NA	NA	NA	NA	NA	NA	NA	NA	NA	NA	NA	NA	NA	0.785709087	0.409947004	NA	NA	FALSE	TRUE
BMPR2	0.338734179	1	0	1	1	NA	NA	NA	NA	NA	NA	NA	NA	NA	NA	NA	NA	NA	NA	NA	NA	NA	NA	NA	NA	NA	NA	NA	NA	NA	NA	NA	NA	NA	NA	NA	NA	NA	NA	NA	NA	NA	NA	0.338734179	NA	NA	NA	FALSE	FALSE
BNC1	2.82095	0	2	2	2	Bnc1	-3.1619	Persistent Decrease	NA	NA	NA	NA	NA	NA	NA	NA	NA	NA	NA	NA	Bnc1	-2.48	Persistent Decrease	NA	NA	NA	NA	NA	NA	NA	NA	NA	NA	NA	NA	NA	NA	NA	NA	NA	NA	NA	NA	NA	NA	NA	NA	FALSE	TRUE
BNC2	1.726503292	3	1	3	4	Bnc2	-0.27119	Late Decrease	NA	NA	NA	NA	NA	NA	NA	NA	NA	NA	NA	NA	NA	NA	NA	NA	NA	NA	NA	NA	NA	Bnc2	3.124928945	Persistent Increase	Bnc2	3.010439803	Persistent Increase	NA	NA	NA	NA	NA	NA	NA	NA	NA	0.499454418	NA	NA	FALSE	TRUE
BNIP1	0.323286268	0	1	1	1	NA	NA	NA	NA	NA	NA	NA	NA	NA	NA	NA	NA	NA	NA	NA	NA	NA	NA	NA	NA	NA	NA	NA	NA	NA	NA	NA	NA	NA	NA	NA	NA	NA	NA	NA	NA	NA	NA	NA	-0.323286268	NA	NA	FALSE	FALSE
BNIP3	0.882682402	3	4	4	7	Bnip3	-0.2368	Persistent Decrease	NA	NA	NA	NA	NA	NA	NA	NA	NA	NA	NA	NA	Bnip3	-0.77029	Persistent Decrease	NA	NA	NA	NA	NA	NA	Bnip3	1.382195906	Persistent Increase	Bnip3	1.222527583	Persistent Increase	NA	NA	NA	NA	NA	NA	NA	NA	NA	0.419140757	-1.022377295	-1.125445273	FALSE	TRUE
BNIP3L	1.253923644	0	4	4	4	NA	NA	NA	NA	NA	NA	NA	NA	NA	NA	NA	NA	NA	NA	NA	NA	NA	NA	NA	NA	NA	NA	NA	NA	Bnip3l	-1.471856905	Persistent Increase	Bnip3l	-0.41250415	Persistent Decrease	NA	NA	NA	NA	NA	NA	NA	NA	NA	NA	-1.622056655	-1.509276865	FALSE	FALSE
BNIPL	1.6797	1	0	1	1	NA	NA	NA	NA	NA	NA	NA	ENSG00000163141	ENSMUSG00000028115	Bnipl	1.6797	NA	NA	NA	NA	NA	NA	NA	NA	NA	NA	NA	NA	NA	NA	NA	NA	NA	NA	NA	NA	NA	NA	NA	NA	NA	NA	NA	NA	NA	NA	NA	FALSE	FALSE
BOC	0.794148666	3	2	3	5	Boc	-0.61951	Persistent Decrease	NA	NA	NA	NA	ENSG00000144857	ENSMUSG00000022687	Boc	0.85014	NA	NA	NA	NA	Boc	-0.58297	Persistent Decrease	NA	NA	NA	NA	NA	NA	NA	NA	NA	NA	NA	NA	NA	NA	NA	NA	NA	NA	NA	NA	0.838421528	1.079701804	NA	NA	FALSE	TRUE
BOD1L	0.296706887	1	2	2	3	NA	NA	NA	NA	NA	NA	NA	NA	NA	NA	NA	NA	NA	NA	NA	Bod1l	-0.17743	Early Transient Decrease	NA	NA	NA	NA	NA	NA	Bod1l	0.08254402	Persistent Decrease	Bod1l	-0.630146641	Persistent Decrease	NA	NA	NA	NA	NA	NA	NA	NA	NA	NA	NA	NA	FALSE	FALSE
BOD1L1	0.760090944	1	0	1	1	NA	NA	NA	NA	NA	NA	NA	NA	NA	NA	NA	NA	NA	NA	NA	NA	NA	NA	NA	NA	NA	NA	NA	NA	NA	NA	NA	NA	NA	NA	NA	NA	NA	NA	NA	NA	NA	NA	0.760090944	NA	NA	NA	FALSE	FALSE
BOK	0.559499003	0	5	5	5	Bok	-0.45478	Persistent Decrease	Bok	-0.77796	NA	NA	NA	NA	NA	NA	NA	NA	NA	NA	Bok	-0.59941	Persistent Decrease	NA	NA	NA	NA	NA	NA	NA	NA	NA	NA	NA	NA	NA	NA	NA	NA	NA	NA	NA	NA	-0.456141876	-0.509203137	NA	NA	FALSE	TRUE
BOLA1	1.046982117	0	2	2	2	NA	NA	NA	NA	NA	NA	NA	NA	NA	NA	NA	NA	NA	NA	NA	NA	NA	NA	NA	NA	NA	NA	NA	NA	Bola1	-0.251204791	Persistent Decrease	Bola1	-1.842759442	Persistent Decrease	NA	NA	NA	NA	NA	NA	NA	NA	NA	NA	NA	NA	FALSE	FALSE
BOLA2	0.31211	1	0	1	1	Bola2	0.31211	Late Increase	NA	NA	NA	NA	NA	NA	NA	NA	NA	NA	NA	NA	NA	NA	NA	NA	NA	NA	NA	NA	NA	NA	NA	NA	NA	NA	NA	NA	NA	NA	NA	NA	NA	NA	NA	NA	NA	NA	NA	FALSE	TRUE
BOLA2B	0.56128558	0	1	1	1	NA	NA	NA	NA	NA	NA	NA	NA	NA	NA	NA	NA	NA	NA	NA	NA	NA	NA	NA	NA	NA	NA	NA	NA	NA	NA	NA	NA	NA	NA	NA	NA	NA	NA	NA	NA	NA	NA	NA	-0.56128558	NA	NA	FALSE	FALSE
BOLA3	0.878532193	0	3	3	3	Bola3	-0.83073	Persistent Decrease	NA	NA	NA	NA	NA	NA	NA	NA	NA	NA	NA	NA	Bola3	-1.2275	Persistent Decrease	NA	NA	NA	NA	NA	NA	NA	NA	NA	NA	NA	NA	NA	NA	NA	NA	NA	NA	NA	NA	NA	-0.577366578	NA	NA	FALSE	TRUE
BOP1	0.627343096	2	3	3	5	NA	NA	NA	Bop1	0.26063	NA	NA	NA	NA	NA	NA	NA	NA	NA	NA	Bop1	-0.26509	Early Transient Decrease	NA	NA	NA	NA	NA	NA	Bop1	2.178700172	Persistent Increase	Bop1	-0.04593264	Persistent Increase	NA	NA	NA	NA	NA	NA	NA	NA	NA	-0.386362668	NA	NA	FALSE	FALSE
BORCS5	0.320195293	0	1	1	1	NA	NA	NA	NA	NA	NA	NA	NA	NA	NA	NA	NA	NA	NA	NA	NA	NA	NA	NA	NA	NA	NA	NA	NA	NA	NA	NA	NA	NA	NA	NA	NA	NA	NA	NA	NA	NA	NA	NA	NA	-0.320195293	NA	FALSE	FALSE
BORCS7	0.40214	0	1	1	1	NA	NA	NA	Borcs7	-0.40214	NA	NA	NA	NA	NA	NA	NA	NA	NA	NA	NA	NA	NA	NA	NA	NA	NA	NA	NA	NA	NA	NA	NA	NA	NA	NA	NA	NA	NA	NA	NA	NA	NA	NA	NA	NA	NA	FALSE	FALSE
BORCS8	0.601245994	0	2	2	2	NA	NA	NA	NA	NA	NA	NA	NA	NA	NA	NA	NA	NA	NA	NA	NA	NA	NA	NA	NA	NA	NA	NA	NA	NA	NA	NA	NA	NA	NA	NA	NA	NA	NA	NA	NA	NA	NA	-0.659277103	-0.543214884	NA	NA	FALSE	FALSE
BPGM	0.708384168	1	3	3	4	Bpgm	-0.45269	Persistent Decrease	NA	NA	NA	NA	NA	NA	NA	NA	NA	NA	NA	NA	Bpgm	-0.41167	Persistent Decrease	NA	NA	NA	NA	NA	NA	NA	NA	NA	NA	NA	NA	NA	NA	NA	NA	NA	NA	NA	NA	NA	-0.476029723	1.493146948	NA	FALSE	TRUE
BPHL	0.585560846	0	3	3	3	Bphl	-0.60173	Persistent Decrease	NA	NA	NA	NA	NA	NA	NA	NA	NA	NA	NA	NA	Bphl	-0.71704	Persistent Decrease	NA	NA	NA	NA	NA	NA	NA	NA	NA	NA	NA	NA	NA	NA	NA	NA	NA	NA	NA	NA	NA	-0.437912537	NA	NA	FALSE	TRUE
BPNT2	0.27541	0	2	2	2	Bpnt2	-0.30088	Persistent Decrease	NA	NA	NA	NA	NA	NA	NA	NA	NA	NA	NA	NA	Bpnt2	-0.24994	Persistent Decrease	NA	NA	NA	NA	NA	NA	NA	NA	NA	NA	NA	NA	NA	NA	NA	NA	NA	NA	NA	NA	NA	NA	NA	NA	FALSE	TRUE
BPTF	0.627365825	1	0	1	1	NA	NA	NA	NA	NA	NA	NA	NA	NA	NA	NA	NA	NA	NA	NA	NA	NA	NA	NA	NA	NA	NA	NA	NA	NA	NA	NA	NA	NA	NA	NA	NA	NA	NA	NA	NA	NA	NA	0.627365825	NA	NA	NA	FALSE	FALSE
BRAF	0.958623935	0	3	3	3	NA	NA	NA	NA	NA	NA	NA	NA	NA	NA	NA	NA	NA	NA	NA	NA	NA	NA	NA	NA	NA	NA	NA	NA	Braf	-0.957811749	Persistent Decrease	Braf	-1.35258971	Persistent Decrease	NA	NA	NA	NA	NA	NA	NA	NA	NA	NA	-0.565470347	NA	FALSE	FALSE
BRAP	0.19333	1	0	1	1	NA	NA	NA	Brap	0.19333	NA	NA	NA	NA	NA	NA	NA	NA	NA	NA	NA	NA	NA	NA	NA	NA	NA	NA	NA	NA	NA	NA	NA	NA	NA	NA	NA	NA	NA	NA	NA	NA	NA	NA	NA	NA	NA	FALSE	FALSE
BRAT1	1.829775661	0	2	2	2	NA	NA	NA	NA	NA	NA	NA	NA	NA	NA	NA	NA	NA	NA	NA	NA	NA	NA	NA	NA	NA	NA	NA	NA	Brat1	-1.552529571	Persistent Decrease	Brat1	-2.10702175	Persistent Decrease	NA	NA	NA	NA	NA	NA	NA	NA	NA	NA	NA	NA	FALSE	FALSE
BRCA2	1.083195	0	2	2	2	Brca2	-1.1732	Persistent Decrease	NA	NA	NA	NA	NA	NA	NA	NA	NA	NA	NA	NA	Brca2	-0.99319	Persistent Decrease	NA	NA	NA	NA	NA	NA	NA	NA	NA	NA	NA	NA	NA	NA	NA	NA	NA	NA	NA	NA	NA	NA	NA	NA	FALSE	TRUE
BRD1	0.271945	2	0	2	2	Brd1	0.25382	Persistent Increase	NA	NA	NA	NA	NA	NA	NA	NA	NA	NA	NA	NA	Brd1	0.29007	Persistent Increase	NA	NA	NA	NA	NA	NA	NA	NA	NA	NA	NA	NA	NA	NA	NA	NA	NA	NA	NA	NA	NA	NA	NA	NA	FALSE	TRUE
BRD2	0.639240264	1	2	2	3	Brd2	-0.26438	Persistent Decrease	NA	NA	NA	NA	NA	NA	NA	NA	NA	NA	NA	NA	Brd2	-0.3054	Persistent Decrease	NA	NA	NA	NA	NA	NA	NA	NA	NA	Brd2	1.347940792	Early Transient Increase	NA	NA	NA	NA	NA	NA	NA	NA	NA	NA	NA	NA	FALSE	TRUE
BRD3	0.892165051	3	1	3	4	Brd3	0.49774	Persistent Increase	NA	NA	NA	NA	NA	NA	NA	NA	NA	NA	NA	NA	Brd3	0.62617	Persistent Increase	NA	NA	NA	NA	NA	NA	Brd3	-1.450632117	Persistent Decrease	Brd3	0.994118085	Persistent Decrease	NA	NA	NA	NA	NA	NA	NA	NA	NA	NA	NA	NA	FALSE	TRUE
BRD4	0.447674267	2	3	3	5	Brd4	0.17229	Late Increase	Brd4	0.34196	NA	NA	NA	NA	NA	NA	NA	NA	NA	NA	NA	NA	NA	Brd4	-0.559900196	Late Decrease	NA	NA	NA	NA	NA	NA	Brd4	-0.16800544	Early Transient Increase	Brd4	-0.996215699	NA	NA	NA	NA	NA	NA	NA	NA	NA	NA	FALSE	TRUE
BRD7	6.26230766	4	2	4	6	Brd7	-0.31853	Persistent Decrease	NA	NA	NA	NA	NA	NA	NA	NA	NA	NA	NA	NA	Brd7	-0.45223	Persistent Decrease	Brd7	17.15383195	Persistent Increase	Brd7	17.85293023	Persistent Increase	Brd7	1.124766067	Late Increase	Brd7	0.671557715	Early Transient Increase	NA	NA	NA	NA	NA	NA	NA	NA	NA	NA	NA	NA	FALSE	TRUE
BRD8	0.53219984	0	4	4	4	Brd8	-0.33211	Persistent Decrease	NA	NA	NA	NA	NA	NA	NA	NA	NA	NA	NA	NA	Brd8	-0.52829	Persistent Decrease	NA	NA	NA	NA	NA	NA	NA	NA	NA	NA	NA	NA	NA	NA	NA	NA	NA	NA	NA	NA	NA	NA	-0.361255318	-0.907144041	FALSE	TRUE
BRF1	0.608536827	0	3	3	3	Brf1	-0.42637	Persistent Decrease	NA	NA	NA	NA	NA	NA	NA	NA	NA	NA	NA	NA	Brf1	-0.42434	Persistent Decrease	NA	NA	NA	NA	NA	NA	NA	NA	NA	NA	NA	NA	NA	NA	NA	NA	NA	NA	NA	NA	NA	NA	NA	-0.974900481	FALSE	TRUE
BRI3BP	0.707464848	3	1	3	4	Bri3bp	0.34351	Persistent Increase	NA	NA	NA	NA	NA	NA	NA	NA	NA	NA	NA	NA	Bri3bp	0.39479	Persistent Increase	NA	NA	NA	NA	NA	NA	NA	NA	NA	NA	NA	NA	NA	NA	NA	NA	NA	NA	NA	NA	0.78866569	NA	NA	-1.302893701	FALSE	TRUE
BRINP1	1.525205122	1	0	1	1	NA	NA	NA	NA	NA	NA	NA	NA	NA	NA	NA	NA	NA	NA	NA	NA	NA	NA	NA	NA	NA	NA	NA	NA	NA	NA	NA	NA	NA	NA	NA	NA	NA	NA	NA	NA	NA	NA	NA	1.525205122	NA	NA	FALSE	FALSE
BRINP3	2.00185	0	2	2	2	Brinp3	-2.0434	Persistent Decrease	NA	NA	NA	NA	NA	NA	NA	NA	NA	NA	NA	NA	Brinp3	-1.9603	Persistent Decrease	NA	NA	NA	NA	NA	NA	NA	NA	NA	NA	NA	NA	NA	NA	NA	NA	NA	NA	NA	NA	NA	NA	NA	NA	FALSE	TRUE
BRIP1	0.812118151	0	2	2	2	NA	NA	NA	NA	NA	NA	NA	NA	NA	NA	NA	NA	NA	NA	NA	Brip1	-0.71658	Early Transient Decrease	NA	NA	NA	NA	NA	NA	NA	NA	NA	NA	NA	NA	NA	NA	NA	NA	NA	NA	NA	NA	NA	-0.907656302	NA	NA	FALSE	FALSE
BRIX1	0.344008518	2	1	2	3	Brix1	0.36093	Persistent Increase	NA	NA	NA	NA	NA	NA	NA	NA	NA	NA	NA	NA	Brix1	0.28292	Persistent Increase	NA	NA	NA	NA	NA	NA	NA	NA	NA	NA	NA	NA	NA	NA	NA	NA	NA	NA	NA	NA	NA	-0.388175553	NA	NA	FALSE	TRUE
BRMS1	0.27327	1	0	1	1	Brms1	0.27327	Late Increase	NA	NA	NA	NA	NA	NA	NA	NA	NA	NA	NA	NA	NA	NA	NA	NA	NA	NA	NA	NA	NA	NA	NA	NA	NA	NA	NA	NA	NA	NA	NA	NA	NA	NA	NA	NA	NA	NA	NA	FALSE	TRUE
BRPF1	1.506627319	1	1	1	2	NA	NA	NA	NA	NA	NA	NA	NA	NA	NA	NA	NA	NA	NA	NA	Brpf1	-0.28671	Early Transient Decrease	NA	NA	NA	NA	NA	NA	NA	NA	NA	Brpf1	2.726544638	Early Transient Increase	NA	NA	NA	NA	NA	NA	NA	NA	NA	NA	NA	NA	FALSE	FALSE
BRPF3	0.41141	0	2	2	2	Brpf3	-0.4887	Persistent Decrease	NA	NA	NA	NA	NA	NA	NA	NA	NA	NA	NA	NA	Brpf3	-0.33412	Persistent Decrease	NA	NA	NA	NA	NA	NA	NA	NA	NA	NA	NA	NA	NA	NA	NA	NA	NA	NA	NA	NA	NA	NA	NA	NA	FALSE	TRUE
BRSK1	0.727921257	2	2	2	4	Brsk1	0.72111	Persistent Increase	NA	NA	NA	NA	NA	NA	NA	NA	NA	NA	NA	NA	Brsk1	0.93103	Persistent Increase	NA	NA	NA	NA	NA	NA	NA	NA	NA	Brsk1	-0.876315332	Early Transient Decrease	NA	NA	NA	NA	NA	NA	NA	NA	NA	-0.383229695	NA	NA	FALSE	TRUE
BRSK2	0.631632766	2	0	2	2	NA	NA	NA	NA	NA	NA	NA	NA	NA	NA	NA	NA	NA	NA	NA	NA	NA	NA	NA	NA	NA	NA	NA	NA	NA	NA	NA	NA	NA	NA	NA	NA	NA	NA	NA	NA	NA	NA	0.640883296	0.622382235	NA	NA	FALSE	FALSE
BRWD1	2.091467922	2	0	2	2	NA	NA	NA	NA	NA	NA	NA	NA	NA	NA	NA	NA	NA	NA	NA	NA	NA	NA	NA	NA	NA	NA	NA	NA	Brwd1	2.039412508	Persistent Increase	Brwd1	2.143523335	Persistent Increase	NA	NA	NA	NA	NA	NA	NA	NA	NA	NA	NA	NA	FALSE	FALSE
BRWD3	0.699278998	4	0	4	4	Brwd3	0.36872	Persistent Increase	NA	NA	NA	NA	NA	NA	NA	NA	NA	NA	NA	NA	Brwd3	0.32107	Persistent Increase	NA	NA	NA	NA	NA	NA	Brwd3	1.700086703	Late Increase	NA	NA	NA	NA	NA	NA	NA	NA	NA	NA	NA	0.407239288	NA	NA	NA	FALSE	TRUE
BSDC1	0.659850375	3	0	3	3	Bsdc1	0.5715	Persistent Increase	NA	NA	NA	NA	NA	NA	NA	NA	NA	NA	NA	NA	Bsdc1	0.59477	Persistent Increase	NA	NA	NA	NA	NA	NA	NA	NA	NA	NA	NA	NA	NA	NA	NA	NA	NA	NA	NA	NA	NA	NA	0.813281124	NA	FALSE	TRUE
BSG	0.815776254	1	1	1	2	NA	NA	NA	NA	NA	NA	NA	NA	NA	NA	NA	NA	NA	NA	NA	Bsg	-0.20834	Early Transient Decrease	NA	NA	NA	NA	NA	NA	NA	NA	NA	Bsg	1.423212508	Early Transient Increase	NA	NA	NA	NA	NA	NA	NA	NA	NA	NA	NA	NA	FALSE	FALSE
BSN	0.814657461	4	0	4	4	Bsn	0.89418	Persistent Increase	NA	NA	NA	NA	NA	NA	NA	NA	NA	NA	NA	NA	Bsn	0.80269	Persistent Increase	NA	NA	NA	NA	NA	NA	NA	NA	NA	NA	NA	NA	NA	NA	NA	NA	NA	NA	NA	NA	0.879728909	0.682030933	NA	NA	FALSE	TRUE
BST1	0.420601039	0	1	1	1	NA	NA	NA	NA	NA	NA	NA	NA	NA	NA	NA	NA	NA	NA	NA	NA	NA	NA	NA	NA	NA	NA	NA	NA	NA	NA	NA	NA	NA	NA	NA	NA	NA	NA	NA	NA	NA	NA	NA	-0.420601039	NA	NA	FALSE	FALSE
BST2	0.86369	2	0	2	2	Bst2	0.62108	Persistent Increase	NA	NA	NA	NA	NA	NA	NA	NA	NA	NA	NA	NA	Bst2	1.1063	Persistent Increase	NA	NA	NA	NA	NA	NA	NA	NA	NA	NA	NA	NA	NA	NA	NA	NA	NA	NA	NA	NA	NA	NA	NA	NA	FALSE	TRUE
BTAF1	0.237399342	1	1	1	2	NA	NA	NA	NA	NA	NA	NA	NA	NA	NA	NA	NA	NA	NA	NA	Btaf1	0.2956	Early Transient Increase	NA	NA	NA	NA	NA	NA	NA	NA	NA	NA	NA	NA	NA	NA	NA	NA	NA	NA	NA	NA	NA	NA	NA	-0.179198683	FALSE	FALSE
BTBD1	0.275755	2	0	2	2	Btbd1	0.299	Persistent Increase	NA	NA	NA	NA	NA	NA	NA	NA	NA	NA	NA	NA	Btbd1	0.25251	Persistent Increase	NA	NA	NA	NA	NA	NA	NA	NA	NA	NA	NA	NA	NA	NA	NA	NA	NA	NA	NA	NA	NA	NA	NA	NA	FALSE	TRUE
BTBD11	0.89103	2	0	2	2	Btbd11	0.83757	Persistent Increase	NA	NA	NA	NA	NA	NA	NA	NA	NA	NA	NA	NA	Btbd11	0.94449	Persistent Increase	NA	NA	NA	NA	NA	NA	NA	NA	NA	NA	NA	NA	NA	NA	NA	NA	NA	NA	NA	NA	NA	NA	NA	NA	FALSE	TRUE
BTBD17	0.801155	2	0	2	2	Btbd17	0.76112	Persistent Increase	NA	NA	NA	NA	NA	NA	NA	NA	NA	NA	NA	NA	Btbd17	0.84119	Persistent Increase	NA	NA	NA	NA	NA	NA	NA	NA	NA	NA	NA	NA	NA	NA	NA	NA	NA	NA	NA	NA	NA	NA	NA	NA	FALSE	TRUE
BTBD19	0.451395	2	0	2	2	Btbd19	0.44257	Persistent Increase	NA	NA	NA	NA	NA	NA	NA	NA	NA	NA	NA	NA	Btbd19	0.46022	Persistent Increase	NA	NA	NA	NA	NA	NA	NA	NA	NA	NA	NA	NA	NA	NA	NA	NA	NA	NA	NA	NA	NA	NA	NA	NA	FALSE	TRUE
BTBD2	0.424629529	3	0	3	3	Btbd2	0.43587	Persistent Increase	NA	NA	NA	NA	NA	NA	NA	NA	NA	NA	NA	NA	Btbd2	0.55047	Persistent Increase	NA	NA	NA	NA	NA	NA	NA	NA	NA	NA	NA	NA	NA	NA	NA	NA	NA	NA	NA	NA	NA	0.287548587	NA	NA	FALSE	TRUE
BTBD3	0.756295	2	0	2	2	Btbd3	0.62292	Persistent Increase	NA	NA	NA	NA	NA	NA	NA	NA	NA	NA	NA	NA	Btbd3	0.88967	Persistent Increase	NA	NA	NA	NA	NA	NA	NA	NA	NA	NA	NA	NA	NA	NA	NA	NA	NA	NA	NA	NA	NA	NA	NA	NA	FALSE	TRUE
BTBD6	0.492225	2	0	2	2	Btbd6	0.35878	Persistent Increase	NA	NA	NA	NA	NA	NA	NA	NA	NA	NA	NA	NA	Btbd6	0.62567	Persistent Increase	NA	NA	NA	NA	NA	NA	NA	NA	NA	NA	NA	NA	NA	NA	NA	NA	NA	NA	NA	NA	NA	NA	NA	NA	FALSE	TRUE
BTBD8	0.673851999	2	0	2	2	NA	NA	NA	NA	NA	NA	NA	NA	NA	NA	NA	NA	NA	NA	NA	NA	NA	NA	NA	NA	NA	NA	NA	NA	NA	NA	NA	NA	NA	NA	NA	NA	NA	NA	NA	NA	NA	NA	0.702957369	0.644746629	NA	NA	FALSE	FALSE
BTC	1.0858	1	0	1	1	NA	NA	NA	NA	NA	NA	NA	NA	NA	NA	NA	NA	NA	NA	NA	Btc	1.0858	Early Transient Increase	NA	NA	NA	NA	NA	NA	NA	NA	NA	NA	NA	NA	NA	NA	NA	NA	NA	NA	NA	NA	NA	NA	NA	NA	FALSE	FALSE
BTD	0.42228	1	0	1	1	NA	NA	NA	NA	NA	NA	NA	NA	NA	NA	NA	NA	NA	NA	NA	Btd	0.42228	Early Transient Increase	NA	NA	NA	NA	NA	NA	NA	NA	NA	NA	NA	NA	NA	NA	NA	NA	NA	NA	NA	NA	NA	NA	NA	NA	FALSE	FALSE
BTF3L4	0.308408955	0	1	1	1	NA	NA	NA	NA	NA	NA	NA	NA	NA	NA	NA	NA	NA	NA	NA	NA	NA	NA	NA	NA	NA	NA	NA	NA	NA	NA	NA	NA	NA	NA	NA	NA	NA	NA	NA	NA	NA	NA	-0.308408955	NA	NA	NA	FALSE	FALSE
BTG1	0.432600736	3	0	3	3	Btg1	0.36826	Persistent Increase	NA	NA	NA	NA	NA	NA	NA	NA	NA	NA	NA	NA	Btg1	0.5091	Persistent Increase	NA	NA	NA	NA	NA	NA	NA	NA	NA	NA	NA	NA	NA	NA	NA	NA	NA	NA	NA	NA	NA	0.420442207	NA	NA	FALSE	TRUE
BTG2	0.810553333	2	1	2	3	Btg2	0.67603	Persistent Increase	NA	NA	NA	NA	ENSG00000159388	ENSMUSG00000020423	Btg2	-0.94757	NA	NA	NA	NA	Btg2	0.80806	Persistent Increase	NA	NA	NA	NA	NA	NA	NA	NA	NA	NA	NA	NA	NA	NA	NA	NA	NA	NA	NA	NA	NA	NA	NA	NA	FALSE	TRUE
BTG3	0.392954543	1	2	2	3	NA	NA	NA	NA	NA	NA	NA	NA	NA	NA	NA	NA	NA	NA	NA	Btg3	0.3889	Early Transient Increase	NA	NA	NA	NA	NA	NA	NA	NA	NA	NA	NA	NA	NA	NA	NA	NA	NA	NA	NA	NA	-0.312768548	-0.477195081	NA	NA	FALSE	FALSE
BTLA	1.0107	0	1	1	1	Btla	-1.0107	Late Decrease	NA	NA	NA	NA	NA	NA	NA	NA	NA	NA	NA	NA	NA	NA	NA	NA	NA	NA	NA	NA	NA	NA	NA	NA	NA	NA	NA	NA	NA	NA	NA	NA	NA	NA	NA	NA	NA	NA	NA	FALSE	TRUE
BTN2A2	0.47628848	1	0	1	1	NA	NA	NA	NA	NA	NA	NA	NA	NA	NA	NA	NA	NA	NA	NA	NA	NA	NA	NA	NA	NA	NA	NA	NA	NA	NA	NA	NA	NA	NA	NA	NA	NA	NA	NA	NA	NA	NA	0.47628848	NA	NA	NA	FALSE	FALSE
BTN3A1	0.453021163	1	0	1	1	NA	NA	NA	NA	NA	NA	NA	NA	NA	NA	NA	NA	NA	NA	NA	NA	NA	NA	NA	NA	NA	NA	NA	NA	NA	NA	NA	NA	NA	NA	NA	NA	NA	NA	NA	NA	NA	NA	0.453021163	NA	NA	NA	FALSE	FALSE
BTN3A2	0.425232382	2	0	2	2	NA	NA	NA	NA	NA	NA	NA	NA	NA	NA	NA	NA	NA	NA	NA	NA	NA	NA	NA	NA	NA	NA	NA	NA	NA	NA	NA	NA	NA	NA	NA	NA	NA	NA	NA	NA	NA	NA	0.349169336	0.501295428	NA	NA	FALSE	FALSE
BTN3A3	0.461841059	2	0	2	2	NA	NA	NA	NA	NA	NA	NA	NA	NA	NA	NA	NA	NA	NA	NA	NA	NA	NA	NA	NA	NA	NA	NA	NA	NA	NA	NA	NA	NA	NA	NA	NA	NA	NA	NA	NA	NA	NA	0.434731633	0.488950485	NA	NA	FALSE	FALSE
BTNL9	0.60585	0	1	1	1	NA	NA	NA	Btnl9	-0.60585	NA	NA	NA	NA	NA	NA	NA	NA	NA	NA	NA	NA	NA	NA	NA	NA	NA	NA	NA	NA	NA	NA	NA	NA	NA	NA	NA	NA	NA	NA	NA	NA	NA	NA	NA	NA	NA	FALSE	FALSE
BTRC	0.295262734	2	0	2	2	Btrc	0.21422	Late Increase	NA	NA	NA	NA	NA	NA	NA	NA	NA	NA	NA	NA	NA	NA	NA	NA	NA	NA	NA	NA	NA	NA	NA	NA	NA	NA	NA	NA	NA	NA	NA	NA	NA	NA	NA	0.376305467	NA	NA	NA	FALSE	TRUE
BUB1	0.492732345	1	1	1	2	NA	NA	NA	NA	NA	NA	NA	NA	NA	NA	NA	NA	NA	NA	NA	NA	NA	NA	NA	NA	NA	NA	NA	NA	NA	NA	NA	NA	NA	NA	NA	NA	NA	NA	NA	NA	NA	NA	0.345536686	-0.639928004	NA	NA	FALSE	FALSE
BUB1B	0.653976983	0	1	1	1	NA	NA	NA	NA	NA	NA	NA	NA	NA	NA	NA	NA	NA	NA	NA	NA	NA	NA	NA	NA	NA	NA	NA	NA	NA	NA	NA	NA	NA	NA	NA	NA	NA	NA	NA	NA	NA	NA	NA	-0.653976983	NA	NA	FALSE	FALSE
BUB3	0.277529228	1	1	1	2	Bub3	0.28675	Late Increase	NA	NA	NA	NA	NA	NA	NA	NA	NA	NA	NA	NA	NA	NA	NA	NA	NA	NA	NA	NA	NA	NA	NA	NA	NA	NA	NA	NA	NA	NA	NA	NA	NA	NA	NA	NA	-0.268308455	NA	NA	FALSE	TRUE
BUD13	0.478603758	2	2	2	4	Bud13	-0.43563	Late Decrease	NA	NA	NA	NA	NA	NA	NA	NA	NA	NA	NA	NA	NA	NA	NA	NA	NA	NA	NA	NA	NA	Bud13	1.104466277	Persistent Increase	Bud13	0.014863977	Persistent Increase	NA	NA	NA	NA	NA	NA	NA	NA	NA	NA	NA	-0.359454778	FALSE	TRUE
BUD23	0.483910587	0	3	3	3	Bud23	-0.54575	Persistent Decrease	NA	NA	NA	NA	NA	NA	NA	NA	NA	NA	NA	NA	Bud23	-0.54949	Persistent Decrease	NA	NA	NA	NA	NA	NA	NA	NA	NA	NA	NA	NA	NA	NA	NA	NA	NA	NA	NA	NA	NA	-0.356491762	NA	NA	FALSE	TRUE
BUD31	0.24737	0	1	1	1	NA	NA	NA	NA	NA	NA	NA	NA	NA	NA	NA	NA	NA	NA	NA	Bud31	-0.24737	Early Transient Decrease	NA	NA	NA	NA	NA	NA	NA	NA	NA	NA	NA	NA	NA	NA	NA	NA	NA	NA	NA	NA	NA	NA	NA	NA	FALSE	FALSE
BVES	0.685565765	2	1	2	3	Bves	0.87934	Persistent Increase	NA	NA	NA	NA	NA	NA	NA	NA	NA	NA	NA	NA	Bves	0.77542	Persistent Increase	NA	NA	NA	NA	NA	NA	NA	NA	NA	NA	NA	NA	NA	NA	NA	NA	NA	NA	NA	NA	NA	-0.401937295	NA	NA	FALSE	TRUE
BYSL	0.337026866	0	2	2	2	NA	NA	NA	NA	NA	NA	NA	NA	NA	NA	NA	NA	NA	NA	NA	NA	NA	NA	NA	NA	NA	NA	NA	NA	NA	NA	NA	NA	NA	NA	NA	NA	NA	NA	NA	NA	NA	NA	-0.309450464	-0.364603267	NA	NA	FALSE	FALSE
BZW1	2.323299784	0	2	2	2	NA	NA	NA	NA	NA	NA	NA	NA	NA	NA	NA	NA	NA	NA	NA	NA	NA	NA	NA	NA	NA	NA	NA	NA	Bzw1	-1.086037191	Persistent Decrease	Bzw1	-3.560562376	Persistent Decrease	NA	NA	NA	NA	NA	NA	NA	NA	NA	NA	NA	NA	FALSE	FALSE
BZW2	0.619135254	2	2	2	4	Bzw2	0.39135	Persistent Increase	NA	NA	NA	NA	NA	NA	NA	NA	NA	NA	NA	NA	Bzw2	0.38056	Persistent Increase	NA	NA	NA	NA	NA	NA	NA	NA	NA	Bzw2	-1.287687968	Early Transient Decrease	NA	NA	NA	NA	NA	NA	NA	NA	NA	NA	-0.416943046	NA	FALSE	TRUE
C10orf143	0.585404896	0	1	1	1	NA	NA	NA	NA	NA	NA	NA	NA	NA	NA	NA	NA	NA	NA	NA	NA	NA	NA	NA	NA	NA	NA	NA	NA	NA	NA	NA	NA	NA	NA	NA	NA	NA	NA	NA	NA	NA	NA	-0.585404896	NA	NA	NA	FALSE	FALSE
C10orf88	0.377376289	0	1	1	1	NA	NA	NA	NA	NA	NA	NA	NA	NA	NA	NA	NA	NA	NA	NA	NA	NA	NA	NA	NA	NA	NA	NA	NA	NA	NA	NA	NA	NA	NA	NA	NA	NA	NA	NA	NA	NA	NA	NA	-0.377376289	NA	NA	FALSE	FALSE
C11orf24	0.253743746	1	1	1	2	NA	NA	NA	NA	NA	NA	NA	NA	NA	NA	NA	NA	NA	NA	NA	NA	NA	NA	NA	NA	NA	NA	NA	NA	NA	NA	NA	NA	NA	NA	NA	NA	NA	NA	NA	NA	NA	NA	0.196385809	-0.311101683	NA	NA	FALSE	FALSE
C11orf54	0.562511261	1	0	1	1	NA	NA	NA	NA	NA	NA	NA	NA	NA	NA	NA	NA	NA	NA	NA	NA	NA	NA	NA	NA	NA	NA	NA	NA	NA	NA	NA	NA	NA	NA	NA	NA	NA	NA	NA	NA	NA	NA	NA	NA	NA	0.562511261	FALSE	FALSE
C11orf68	0.356230359	0	2	2	2	NA	NA	NA	NA	NA	NA	NA	NA	NA	NA	NA	NA	NA	NA	NA	NA	NA	NA	NA	NA	NA	NA	NA	NA	NA	NA	NA	NA	NA	NA	NA	NA	NA	NA	NA	NA	NA	NA	-0.447093236	-0.265367482	NA	NA	FALSE	FALSE
C11orf71	0.904635399	0	1	1	1	NA	NA	NA	NA	NA	NA	NA	NA	NA	NA	NA	NA	NA	NA	NA	NA	NA	NA	NA	NA	NA	NA	NA	NA	NA	NA	NA	NA	NA	NA	NA	NA	NA	NA	NA	NA	NA	NA	-0.904635399	NA	NA	NA	FALSE	FALSE
C11orf80	0.582456125	0	1	1	1	NA	NA	NA	NA	NA	NA	NA	NA	NA	NA	NA	NA	NA	NA	NA	NA	NA	NA	NA	NA	NA	NA	NA	NA	NA	NA	NA	NA	NA	NA	NA	NA	NA	NA	NA	NA	NA	NA	NA	-0.582456125	NA	NA	FALSE	FALSE
C11orf98	0.579958057	0	2	2	2	NA	NA	NA	NA	NA	NA	NA	NA	NA	NA	NA	NA	NA	NA	NA	NA	NA	NA	NA	NA	NA	NA	NA	NA	NA	NA	NA	NA	NA	NA	NA	NA	NA	NA	NA	NA	NA	NA	NA	NA	-0.56324426	-0.596671854	FALSE	FALSE
C12orf4	0.474409925	0	1	1	1	NA	NA	NA	NA	NA	NA	NA	NA	NA	NA	NA	NA	NA	NA	NA	NA	NA	NA	NA	NA	NA	NA	NA	NA	NA	NA	NA	NA	NA	NA	NA	NA	NA	NA	NA	NA	NA	NA	NA	-0.474409925	NA	NA	FALSE	FALSE
C12orf57	0.441279381	0	1	1	1	NA	NA	NA	NA	NA	NA	NA	NA	NA	NA	NA	NA	NA	NA	NA	NA	NA	NA	NA	NA	NA	NA	NA	NA	NA	NA	NA	NA	NA	NA	NA	NA	NA	NA	NA	NA	NA	NA	NA	NA	-0.441279381	NA	FALSE	FALSE
C12orf75	0.92990721	0	2	2	2	NA	NA	NA	NA	NA	NA	NA	ENSG00000235162	ENSMUSG00000087651	1500009L16Rik	-1.0073	NA	NA	NA	NA	NA	NA	NA	NA	NA	NA	NA	NA	NA	NA	NA	NA	NA	NA	NA	NA	NA	NA	NA	NA	NA	NA	NA	NA	-0.85251442	NA	NA	FALSE	FALSE
C130071C03RIK	1.19655	2	0	2	2	C130071C03Rik	1.0787	Persistent Increase	NA	NA	NA	NA	NA	NA	NA	NA	NA	NA	NA	NA	C130071C03Rik	1.3144	Persistent Increase	NA	NA	NA	NA	NA	NA	NA	NA	NA	NA	NA	NA	NA	NA	NA	NA	NA	NA	NA	NA	NA	NA	NA	NA	FALSE	TRUE
C130080G10RIK	0.932583333	2	1	2	3	C130080G10Rik	1.1057	Persistent Increase	C130080G10Rik	-0.46255	NA	NA	NA	NA	NA	NA	NA	NA	NA	NA	C130080G10Rik	1.2295	Persistent Increase	NA	NA	NA	NA	NA	NA	NA	NA	NA	NA	NA	NA	NA	NA	NA	NA	NA	NA	NA	NA	NA	NA	NA	NA	FALSE	TRUE
C15orf40	0.560871765	0	1	1	1	NA	NA	NA	NA	NA	NA	NA	NA	NA	NA	NA	NA	NA	NA	NA	NA	NA	NA	NA	NA	NA	NA	NA	NA	NA	NA	NA	NA	NA	NA	NA	NA	NA	NA	NA	NA	NA	NA	NA	NA	-0.560871765	NA	FALSE	FALSE
C15orf61	0.77278	0	1	1	1	NA	NA	NA	NA	NA	NA	NA	ENSG00000189227	ENSMUSG00000032403	2300009A05Rik	-0.77278	NA	NA	NA	NA	NA	NA	NA	NA	NA	NA	NA	NA	NA	NA	NA	NA	NA	NA	NA	NA	NA	NA	NA	NA	NA	NA	NA	NA	NA	NA	NA	FALSE	FALSE
C16orf72	0.277949961	1	0	1	1	NA	NA	NA	NA	NA	NA	NA	NA	NA	NA	NA	NA	NA	NA	NA	NA	NA	NA	NA	NA	NA	NA	NA	NA	NA	NA	NA	NA	NA	NA	NA	NA	NA	NA	NA	NA	NA	NA	0.277949961	NA	NA	NA	FALSE	FALSE
C16orf87	0.452648644	1	1	1	2	NA	NA	NA	NA	NA	NA	NA	NA	NA	NA	NA	NA	NA	NA	NA	NA	NA	NA	NA	NA	NA	NA	NA	NA	NA	NA	NA	NA	NA	NA	NA	NA	NA	NA	NA	NA	NA	NA	NA	-0.367068487	0.538228801	NA	FALSE	FALSE
C17orf100	0.970499754	0	1	1	1	NA	NA	NA	NA	NA	NA	NA	NA	NA	NA	NA	NA	NA	NA	NA	NA	NA	NA	NA	NA	NA	NA	NA	NA	NA	NA	NA	NA	NA	NA	NA	NA	NA	NA	NA	NA	NA	NA	-0.970499754	NA	NA	NA	FALSE	FALSE
C18orf21	1.070590138	0	1	1	1	NA	NA	NA	NA	NA	NA	NA	NA	NA	NA	NA	NA	NA	NA	NA	NA	NA	NA	NA	NA	NA	NA	NA	NA	NA	NA	NA	NA	NA	NA	NA	NA	NA	NA	NA	NA	NA	NA	NA	NA	NA	-1.070590138	FALSE	FALSE
C18orf54	0.517165338	1	0	1	1	NA	NA	NA	NA	NA	NA	NA	NA	NA	NA	NA	NA	NA	NA	NA	NA	NA	NA	NA	NA	NA	NA	NA	NA	NA	NA	NA	NA	NA	NA	NA	NA	NA	NA	NA	NA	NA	NA	0.517165338	NA	NA	NA	FALSE	FALSE
C19orf25	0.521964025	0	3	3	3	NA	NA	NA	NA	NA	NA	NA	NA	NA	NA	NA	NA	NA	NA	NA	NA	NA	NA	NA	NA	NA	NA	NA	NA	NA	NA	NA	NA	NA	NA	NA	NA	NA	NA	NA	NA	NA	NA	NA	-0.417515165	-0.610289932	-0.538086979	FALSE	FALSE
C1D	0.29228	0	1	1	1	NA	NA	NA	NA	NA	NA	NA	NA	NA	NA	NA	NA	NA	NA	NA	C1d	-0.29228	Early Transient Decrease	NA	NA	NA	NA	NA	NA	NA	NA	NA	NA	NA	NA	NA	NA	NA	NA	NA	NA	NA	NA	NA	NA	NA	NA	FALSE	FALSE
C1GALT1C1	0.535518474	2	3	3	5	C1galt1c1	0.37752	Persistent Increase	NA	NA	NA	NA	NA	NA	NA	NA	NA	NA	NA	NA	C1galt1c1	0.3907	Persistent Increase	NA	NA	NA	NA	NA	NA	NA	NA	NA	NA	NA	NA	NA	NA	NA	NA	NA	NA	NA	NA	NA	-0.338764304	-0.744173308	-0.826434757	FALSE	TRUE
C1orf122	0.190921302	0	1	1	1	NA	NA	NA	NA	NA	NA	NA	NA	NA	NA	NA	NA	NA	NA	NA	NA	NA	NA	NA	NA	NA	NA	NA	NA	NA	NA	NA	NA	NA	NA	NA	NA	NA	NA	NA	NA	NA	NA	-0.190921302	NA	NA	NA	FALSE	FALSE
C1orf174	0.810672691	0	3	3	3	NA	NA	NA	NA	NA	NA	NA	NA	NA	NA	NA	NA	NA	NA	NA	NA	NA	NA	NA	NA	NA	NA	NA	NA	NA	NA	NA	NA	NA	NA	NA	NA	NA	NA	NA	NA	NA	NA	NA	-0.300169868	-0.954658893	-1.177189313	FALSE	FALSE
C1orf198	0.625285136	0	3	3	3	NA	NA	NA	NA	NA	NA	NA	NA	NA	NA	NA	NA	NA	NA	NA	NA	NA	NA	NA	NA	NA	NA	NA	NA	NA	NA	NA	NA	NA	NA	NA	NA	NA	NA	NA	NA	NA	NA	-0.478552627	-0.890319833	-0.506982947	NA	FALSE	FALSE
C1orf21	0.414101512	1	0	1	1	NA	NA	NA	NA	NA	NA	NA	NA	NA	NA	NA	NA	NA	NA	NA	NA	NA	NA	NA	NA	NA	NA	NA	NA	NA	NA	NA	NA	NA	NA	NA	NA	NA	NA	NA	NA	NA	NA	NA	0.414101512	NA	NA	FALSE	FALSE
C1orf216	0.420294741	0	1	1	1	NA	NA	NA	NA	NA	NA	NA	NA	NA	NA	NA	NA	NA	NA	NA	NA	NA	NA	NA	NA	NA	NA	NA	NA	NA	NA	NA	NA	NA	NA	NA	NA	NA	NA	NA	NA	NA	NA	-0.420294741	NA	NA	NA	FALSE	FALSE
C1orf226	0.513631098	1	0	1	1	NA	NA	NA	NA	NA	NA	NA	NA	NA	NA	NA	NA	NA	NA	NA	NA	NA	NA	NA	NA	NA	NA	NA	NA	NA	NA	NA	NA	NA	NA	NA	NA	NA	NA	NA	NA	NA	NA	NA	0.513631098	NA	NA	FALSE	FALSE
C1QBP	0.355791112	0	2	2	2	NA	NA	NA	NA	NA	NA	NA	NA	NA	NA	NA	NA	NA	NA	NA	NA	NA	NA	NA	NA	NA	NA	NA	NA	NA	NA	NA	NA	NA	NA	NA	NA	NA	NA	NA	NA	NA	NA	-0.31602073	-0.395561494	NA	NA	FALSE	FALSE
C1QL1	0.659203784	1	0	1	1	NA	NA	NA	NA	NA	NA	NA	NA	NA	NA	NA	NA	NA	NA	NA	NA	NA	NA	NA	NA	NA	NA	NA	NA	NA	NA	NA	NA	NA	NA	NA	NA	NA	NA	NA	NA	NA	NA	NA	0.659203784	NA	NA	FALSE	FALSE
C1QL3	1.5677	0	1	1	1	NA	NA	NA	NA	NA	NA	NA	ENSG00000165985	ENSMUSG00000049630	C1ql3	-1.5677	NA	NA	NA	NA	NA	NA	NA	NA	NA	NA	NA	NA	NA	NA	NA	NA	NA	NA	NA	NA	NA	NA	NA	NA	NA	NA	NA	NA	NA	NA	NA	FALSE	FALSE
C1QL4	0.905685682	1	0	1	1	NA	NA	NA	NA	NA	NA	NA	NA	NA	NA	NA	NA	NA	NA	NA	NA	NA	NA	NA	NA	NA	NA	NA	NA	NA	NA	NA	NA	NA	NA	NA	NA	NA	NA	NA	NA	NA	NA	NA	0.905685682	NA	NA	FALSE	FALSE
C1QTNF1	1.233370995	1	2	2	3	C1qtnf1	-1.7224	Persistent Decrease	NA	NA	NA	NA	NA	NA	NA	NA	NA	NA	NA	NA	C1qtnf1	-1.283	Persistent Decrease	NA	NA	NA	NA	NA	NA	NA	NA	NA	NA	NA	NA	NA	NA	NA	NA	NA	NA	NA	NA	NA	0.694712986	NA	NA	FALSE	TRUE
C1QTNF12	1.145	0	2	2	2	C1qtnf12	-1.1426	Persistent Decrease	NA	NA	NA	NA	NA	NA	NA	NA	NA	NA	NA	NA	C1qtnf12	-1.1474	Persistent Decrease	NA	NA	NA	NA	NA	NA	NA	NA	NA	NA	NA	NA	NA	NA	NA	NA	NA	NA	NA	NA	NA	NA	NA	NA	FALSE	TRUE
C1QTNF3	0.564276667	2	1	2	3	C1qtnf3	0.61814	Persistent Increase	C1qtnf3	-0.79466	NA	NA	NA	NA	NA	NA	NA	NA	NA	NA	C1qtnf3	0.28003	Persistent Increase	NA	NA	NA	NA	NA	NA	NA	NA	NA	NA	NA	NA	NA	NA	NA	NA	NA	NA	NA	NA	NA	NA	NA	NA	FALSE	TRUE
C1QTNF6	0.557788055	1	3	3	4	C1qtnf6	-0.51713	Persistent Decrease	C1qtnf6	-0.6613	NA	NA	NA	NA	NA	NA	NA	NA	NA	NA	C1qtnf6	-0.34418	Persistent Decrease	NA	NA	NA	NA	NA	NA	NA	NA	NA	NA	NA	NA	NA	NA	NA	NA	NA	NA	NA	NA	NA	0.708542221	NA	NA	FALSE	TRUE
C1R	0.603726299	1	0	1	1	NA	NA	NA	NA	NA	NA	NA	NA	NA	NA	NA	NA	NA	NA	NA	NA	NA	NA	NA	NA	NA	NA	NA	NA	NA	NA	NA	NA	NA	NA	NA	NA	NA	NA	NA	NA	NA	NA	NA	0.603726299	NA	NA	FALSE	FALSE
C1RA	3.26615	0	2	2	2	C1ra	-3.1316	Persistent Decrease	NA	NA	NA	NA	NA	NA	NA	NA	NA	NA	NA	NA	C1ra	-3.4007	Persistent Decrease	NA	NA	NA	NA	NA	NA	NA	NA	NA	NA	NA	NA	NA	NA	NA	NA	NA	NA	NA	NA	NA	NA	NA	NA	FALSE	TRUE
C1RB	1.71595	0	2	2	2	C1rb	-1.576	Persistent Decrease	NA	NA	NA	NA	NA	NA	NA	NA	NA	NA	NA	NA	C1rb	-1.8559	Persistent Decrease	NA	NA	NA	NA	NA	NA	NA	NA	NA	NA	NA	NA	NA	NA	NA	NA	NA	NA	NA	NA	NA	NA	NA	NA	FALSE	TRUE
C1RL	2.362902151	1	2	2	3	C1rl	-3.3489	Persistent Decrease	NA	NA	NA	NA	NA	NA	NA	NA	NA	NA	NA	NA	C1rl	-3.3925	Persistent Decrease	NA	NA	NA	NA	NA	NA	NA	NA	NA	NA	NA	NA	NA	NA	NA	NA	NA	NA	NA	NA	NA	0.347306452	NA	NA	FALSE	TRUE
C1S1	4.8844	0	2	2	2	C1s1	-4.8203	Persistent Decrease	NA	NA	NA	NA	NA	NA	NA	NA	NA	NA	NA	NA	C1s1	-4.9485	Persistent Decrease	NA	NA	NA	NA	NA	NA	NA	NA	NA	NA	NA	NA	NA	NA	NA	NA	NA	NA	NA	NA	NA	NA	NA	NA	FALSE	TRUE
C1S2	3.77895	0	2	2	2	C1s2	-4.0446	Persistent Decrease	NA	NA	NA	NA	NA	NA	NA	NA	NA	NA	NA	NA	C1s2	-3.5133	Persistent Decrease	NA	NA	NA	NA	NA	NA	NA	NA	NA	NA	NA	NA	NA	NA	NA	NA	NA	NA	NA	NA	NA	NA	NA	NA	FALSE	TRUE
C20orf27	0.448215066	0	1	1	1	NA	NA	NA	NA	NA	NA	NA	NA	NA	NA	NA	NA	NA	NA	NA	NA	NA	NA	NA	NA	NA	NA	NA	NA	NA	NA	NA	NA	NA	NA	NA	NA	NA	NA	NA	NA	NA	NA	NA	-0.448215066	NA	NA	FALSE	FALSE
C21orf140	0.724310857	0	1	1	1	NA	NA	NA	NA	NA	NA	NA	NA	NA	NA	NA	NA	NA	NA	NA	NA	NA	NA	NA	NA	NA	NA	NA	NA	NA	NA	NA	NA	NA	NA	NA	NA	NA	NA	NA	NA	NA	NA	-0.724310857	NA	NA	NA	FALSE	FALSE
C21orf91	0.314020052	0	1	1	1	NA	NA	NA	NA	NA	NA	NA	NA	NA	NA	NA	NA	NA	NA	NA	NA	NA	NA	NA	NA	NA	NA	NA	NA	NA	NA	NA	NA	NA	NA	NA	NA	NA	NA	NA	NA	NA	NA	NA	-0.314020052	NA	NA	FALSE	FALSE
C22orf46	0.605637543	1	0	1	1	NA	NA	NA	NA	NA	NA	NA	NA	NA	NA	NA	NA	NA	NA	NA	NA	NA	NA	NA	NA	NA	NA	NA	NA	NA	NA	NA	NA	NA	NA	NA	NA	NA	NA	NA	NA	NA	NA	0.605637543	NA	NA	NA	FALSE	FALSE
C230034O21RIK	0.83417	0	1	1	1	C230034O21Rik	-0.83417	Late Decrease	NA	NA	NA	NA	NA	NA	NA	NA	NA	NA	NA	NA	NA	NA	NA	NA	NA	NA	NA	NA	NA	NA	NA	NA	NA	NA	NA	NA	NA	NA	NA	NA	NA	NA	NA	NA	NA	NA	NA	FALSE	TRUE
C2CD2	0.73934402	2	3	3	5	C2cd2	-0.98807	Persistent Decrease	C2cd2	0.3193	NA	NA	NA	NA	NA	NA	NA	NA	NA	NA	C2cd2	-0.60022	Persistent Decrease	NA	NA	NA	NA	NA	NA	NA	NA	NA	NA	NA	NA	NA	NA	NA	NA	NA	NA	NA	NA	0.655384503	NA	NA	-1.133745596	FALSE	TRUE
C2CD2L	0.25254	0	1	1	1	C2cd2l	-0.25254	Late Decrease	NA	NA	NA	NA	NA	NA	NA	NA	NA	NA	NA	NA	NA	NA	NA	NA	NA	NA	NA	NA	NA	NA	NA	NA	NA	NA	NA	NA	NA	NA	NA	NA	NA	NA	NA	NA	NA	NA	NA	FALSE	TRUE
C2CD3	0.33225	1	0	1	1	NA	NA	NA	C2cd3	0.33225	NA	NA	NA	NA	NA	NA	NA	NA	NA	NA	NA	NA	NA	NA	NA	NA	NA	NA	NA	NA	NA	NA	NA	NA	NA	NA	NA	NA	NA	NA	NA	NA	NA	NA	NA	NA	NA	FALSE	FALSE
C2CD4C	0.3859	1	0	1	1	NA	NA	NA	C2cd4c	0.3859	NA	NA	NA	NA	NA	NA	NA	NA	NA	NA	NA	NA	NA	NA	NA	NA	NA	NA	NA	NA	NA	NA	NA	NA	NA	NA	NA	NA	NA	NA	NA	NA	NA	NA	NA	NA	NA	FALSE	FALSE
C2CD5	0.363226459	1	2	2	3	C2cd5	-0.31218	Persistent Decrease	NA	NA	NA	NA	NA	NA	NA	NA	NA	NA	NA	NA	C2cd5	-0.4169	Persistent Decrease	NA	NA	NA	NA	NA	NA	NA	NA	NA	NA	NA	NA	NA	NA	NA	NA	NA	NA	NA	NA	NA	0.360599378	NA	NA	FALSE	TRUE
C2orf16	0.709057337	0	1	1	1	NA	NA	NA	NA	NA	NA	NA	NA	NA	NA	NA	NA	NA	NA	NA	NA	NA	NA	NA	NA	NA	NA	NA	NA	NA	NA	NA	NA	NA	NA	NA	NA	NA	NA	NA	NA	NA	NA	-0.709057337	NA	NA	NA	FALSE	FALSE
C2orf27A	0.373519823	0	1	1	1	NA	NA	NA	NA	NA	NA	NA	NA	NA	NA	NA	NA	NA	NA	NA	NA	NA	NA	NA	NA	NA	NA	NA	NA	NA	NA	NA	NA	NA	NA	NA	NA	NA	NA	NA	NA	NA	NA	NA	-0.373519823	NA	NA	FALSE	FALSE
C2orf88	0.721034111	0	1	1	1	NA	NA	NA	NA	NA	NA	NA	NA	NA	NA	NA	NA	NA	NA	NA	NA	NA	NA	NA	NA	NA	NA	NA	NA	NA	NA	NA	NA	NA	NA	NA	NA	NA	NA	NA	NA	NA	NA	NA	-0.721034111	NA	NA	FALSE	FALSE
C3	0.738234547	1	0	1	1	NA	NA	NA	NA	NA	NA	NA	NA	NA	NA	NA	NA	NA	NA	NA	NA	NA	NA	NA	NA	NA	NA	NA	NA	NA	NA	NA	NA	NA	NA	NA	NA	NA	NA	NA	NA	NA	NA	0.738234547	NA	NA	NA	FALSE	FALSE
C330018A13RIK	1.39255	0	2	2	2	C330018A13Rik	-1.3229	Persistent Decrease	NA	NA	NA	NA	NA	NA	NA	NA	NA	NA	NA	NA	C330018A13Rik	-1.4622	Persistent Decrease	NA	NA	NA	NA	NA	NA	NA	NA	NA	NA	NA	NA	NA	NA	NA	NA	NA	NA	NA	NA	NA	NA	NA	NA	FALSE	TRUE
C430049B03RIK	0.98275	1	0	1	1	C430049B03Rik	0.98275	Late Increase	NA	NA	NA	NA	NA	NA	NA	NA	NA	NA	NA	NA	NA	NA	NA	NA	NA	NA	NA	NA	NA	NA	NA	NA	NA	NA	NA	NA	NA	NA	NA	NA	NA	NA	NA	NA	NA	NA	NA	FALSE	TRUE
C4orf3	0.283728919	0	1	1	1	NA	NA	NA	NA	NA	NA	NA	NA	NA	NA	NA	NA	NA	NA	NA	NA	NA	NA	NA	NA	NA	NA	NA	NA	NA	NA	NA	NA	NA	NA	NA	NA	NA	NA	NA	NA	NA	NA	-0.283728919	NA	NA	NA	FALSE	FALSE
C4orf46	0.298789743	0	2	2	2	NA	NA	NA	NA	NA	NA	NA	NA	NA	NA	NA	NA	NA	NA	NA	NA	NA	NA	NA	NA	NA	NA	NA	NA	NA	NA	NA	NA	NA	NA	NA	NA	NA	NA	NA	NA	NA	NA	-0.285924575	-0.31165491	NA	NA	FALSE	FALSE
C5orf24	0.449561499	0	3	3	3	NA	NA	NA	NA	NA	NA	NA	NA	NA	NA	NA	NA	NA	NA	NA	NA	NA	NA	NA	NA	NA	NA	NA	NA	NA	NA	NA	NA	NA	NA	NA	NA	NA	NA	NA	NA	NA	NA	-0.407632674	-0.535507428	NA	-0.405544396	FALSE	FALSE
C6orf132	0.760659796	0	2	2	2	NA	NA	NA	NA	NA	NA	NA	NA	NA	NA	NA	NA	NA	NA	NA	NA	NA	NA	NA	NA	NA	NA	NA	NA	NA	NA	NA	NA	NA	NA	NA	NA	NA	NA	NA	NA	NA	NA	-0.554869214	-0.966450378	NA	NA	FALSE	FALSE
C6orf62	0.349980293	0	1	1	1	NA	NA	NA	NA	NA	NA	NA	NA	NA	NA	NA	NA	NA	NA	NA	NA	NA	NA	NA	NA	NA	NA	NA	NA	NA	NA	NA	NA	NA	NA	NA	NA	NA	NA	NA	NA	NA	NA	NA	-0.349980293	NA	NA	FALSE	FALSE
C77080	0.53875632	1	2	2	3	C77080	-0.22868	Late Decrease	NA	NA	NA	NA	NA	NA	NA	NA	NA	NA	NA	NA	NA	NA	NA	NA	NA	NA	NA	NA	NA	C77080	-0.823135899	Late Decrease	C77080	0.564453062	Early Transient Increase	NA	NA	NA	NA	NA	NA	NA	NA	NA	NA	NA	NA	FALSE	TRUE
C7orf26	1.030012778	1	0	1	1	NA	NA	NA	NA	NA	NA	NA	NA	NA	NA	NA	NA	NA	NA	NA	NA	NA	NA	NA	NA	NA	NA	NA	NA	NA	NA	NA	NA	NA	NA	NA	NA	NA	NA	NA	NA	NA	NA	NA	NA	NA	1.030012778	FALSE	FALSE
C8orf34	2.0647	0	1	1	1	NA	NA	NA	NA	NA	NA	NA	ENSG00000165084	ENSMUSG00000057715	A830018L16Rik	-2.0647	NA	NA	NA	NA	NA	NA	NA	NA	NA	NA	NA	NA	NA	NA	NA	NA	NA	NA	NA	NA	NA	NA	NA	NA	NA	NA	NA	NA	NA	NA	NA	FALSE	FALSE
C8orf58	0.325364062	0	1	1	1	NA	NA	NA	NA	NA	NA	NA	NA	NA	NA	NA	NA	NA	NA	NA	NA	NA	NA	NA	NA	NA	NA	NA	NA	NA	NA	NA	NA	NA	NA	NA	NA	NA	NA	NA	NA	NA	NA	-0.325364062	NA	NA	NA	FALSE	FALSE
C8orf82	0.564377057	0	2	2	2	NA	NA	NA	NA	NA	NA	NA	NA	NA	NA	NA	NA	NA	NA	NA	NA	NA	NA	NA	NA	NA	NA	NA	NA	NA	NA	NA	NA	NA	NA	NA	NA	NA	NA	NA	NA	NA	NA	-0.334802683	NA	-0.79395143	NA	FALSE	FALSE
C8orf88	0.396257324	1	0	1	1	NA	NA	NA	NA	NA	NA	NA	NA	NA	NA	NA	NA	NA	NA	NA	NA	NA	NA	NA	NA	NA	NA	NA	NA	NA	NA	NA	NA	NA	NA	NA	NA	NA	NA	NA	NA	NA	NA	NA	0.396257324	NA	NA	FALSE	FALSE
C9	0.891712707	1	0	1	1	NA	NA	NA	NA	NA	NA	NA	NA	NA	NA	NA	NA	NA	NA	NA	NA	NA	NA	NA	NA	NA	NA	NA	NA	NA	NA	NA	NA	NA	NA	C9	0.891712707	NA	NA	NA	NA	NA	NA	NA	NA	NA	NA	FALSE	FALSE
C9ORF72	0.37813	1	0	1	1	NA	NA	NA	NA	NA	NA	NA	NA	NA	NA	NA	NA	NA	NA	NA	C9orf72	0.37813	Early Transient Increase	NA	NA	NA	NA	NA	NA	NA	NA	NA	NA	NA	NA	NA	NA	NA	NA	NA	NA	NA	NA	NA	NA	NA	NA	FALSE	FALSE
CA11	0.666348617	1	0	1	1	NA	NA	NA	NA	NA	NA	NA	NA	NA	NA	NA	NA	NA	NA	NA	NA	NA	NA	NA	NA	NA	NA	NA	NA	NA	NA	NA	NA	NA	NA	NA	NA	NA	NA	NA	NA	NA	NA	NA	0.666348617	NA	NA	FALSE	FALSE
CA12	0.800212728	2	0	2	2	NA	NA	NA	NA	NA	NA	NA	NA	NA	NA	NA	NA	NA	NA	NA	NA	NA	NA	NA	NA	NA	NA	NA	NA	NA	NA	NA	NA	NA	NA	NA	NA	NA	NA	NA	NA	NA	NA	0.451817687	1.148607769	NA	NA	FALSE	FALSE
CA9	0.822825974	1	0	1	1	NA	NA	NA	NA	NA	NA	NA	NA	NA	NA	NA	NA	NA	NA	NA	NA	NA	NA	NA	NA	NA	NA	NA	NA	NA	NA	NA	NA	NA	NA	NA	NA	NA	NA	NA	NA	NA	NA	NA	0.822825974	NA	NA	FALSE	FALSE
CAAP1	0.735914549	0	2	2	2	NA	NA	NA	NA	NA	NA	NA	NA	NA	NA	NA	NA	NA	NA	NA	NA	NA	NA	NA	NA	NA	NA	NA	NA	NA	NA	NA	Caap1	-0.978058779	Early Transient Decrease	NA	NA	NA	NA	NA	NA	NA	NA	NA	-0.493770318	NA	NA	FALSE	FALSE
CAB39L	0.583985	0	2	2	2	Cab39l	-0.57475	Persistent Decrease	NA	NA	NA	NA	NA	NA	NA	NA	NA	NA	NA	NA	Cab39l	-0.59322	Persistent Decrease	NA	NA	NA	NA	NA	NA	NA	NA	NA	NA	NA	NA	NA	NA	NA	NA	NA	NA	NA	NA	NA	NA	NA	NA	FALSE	TRUE
CABIN1	0.433515	2	0	2	2	Cabin1	0.42264	Persistent Increase	NA	NA	NA	NA	NA	NA	NA	NA	NA	NA	NA	NA	Cabin1	0.44439	Persistent Increase	NA	NA	NA	NA	NA	NA	NA	NA	NA	NA	NA	NA	NA	NA	NA	NA	NA	NA	NA	NA	NA	NA	NA	NA	FALSE	TRUE
CABLES1	0.514102367	1	0	1	1	NA	NA	NA	NA	NA	NA	NA	NA	NA	NA	NA	NA	NA	NA	NA	NA	NA	NA	NA	NA	NA	NA	NA	NA	NA	NA	NA	NA	NA	NA	NA	NA	NA	NA	NA	NA	NA	NA	0.514102367	NA	NA	NA	FALSE	FALSE
CABLES2	0.448035	2	0	2	2	NA	NA	NA	Cables2	0.3295	NA	NA	NA	NA	NA	NA	NA	NA	NA	NA	Cables2	0.56657	Early Transient Increase	NA	NA	NA	NA	NA	NA	NA	NA	NA	NA	NA	NA	NA	NA	NA	NA	NA	NA	NA	NA	NA	NA	NA	NA	FALSE	FALSE
CABP4	1.8023	1	0	1	1	NA	NA	NA	NA	NA	NA	NA	ENSG00000175544	ENSMUSG00000024842	Cabp4	1.8023	NA	NA	NA	NA	NA	NA	NA	NA	NA	NA	NA	NA	NA	NA	NA	NA	NA	NA	NA	NA	NA	NA	NA	NA	NA	NA	NA	NA	NA	NA	NA	FALSE	FALSE
CACHD1	0.657781672	1	1	1	2	Cachd1	-0.69054	Late Decrease	NA	NA	NA	NA	NA	NA	NA	NA	NA	NA	NA	NA	NA	NA	NA	NA	NA	NA	NA	NA	NA	NA	NA	NA	NA	NA	NA	NA	NA	NA	NA	NA	NA	NA	NA	0.625023343	NA	NA	NA	FALSE	TRUE
CACNA1A	1.856718129	0	5	5	5	Cacna1a	-1.1632	Persistent Decrease	Cacna1a	-0.45354	NA	NA	NA	NA	NA	NA	NA	NA	NA	NA	Cacna1a	-1.2181	Persistent Decrease	NA	NA	NA	NA	NA	NA	Cacna1a	-4.639944062	Persistent Decrease	Cacna1a	-1.808806583	Persistent Decrease	NA	NA	NA	NA	NA	NA	NA	NA	NA	NA	NA	NA	FALSE	TRUE
CACNA1B	2.12915	2	0	2	2	Cacna1b	2.0795	Persistent Increase	NA	NA	NA	NA	NA	NA	NA	NA	NA	NA	NA	NA	Cacna1b	2.1788	Persistent Increase	NA	NA	NA	NA	NA	NA	NA	NA	NA	NA	NA	NA	NA	NA	NA	NA	NA	NA	NA	NA	NA	NA	NA	NA	FALSE	TRUE
CACNA1C	0.562276782	2	0	2	2	NA	NA	NA	NA	NA	NA	NA	NA	NA	NA	NA	NA	NA	NA	NA	NA	NA	NA	NA	NA	NA	NA	NA	NA	NA	NA	NA	NA	NA	NA	NA	NA	NA	NA	NA	NA	NA	NA	0.535113442	0.589440121	NA	NA	FALSE	FALSE
CACNA1D	0.40887	1	0	1	1	NA	NA	NA	Cacna1d	0.40887	NA	NA	NA	NA	NA	NA	NA	NA	NA	NA	NA	NA	NA	NA	NA	NA	NA	NA	NA	NA	NA	NA	NA	NA	NA	NA	NA	NA	NA	NA	NA	NA	NA	NA	NA	NA	NA	FALSE	FALSE
CACNA1G	1.380305959	2	2	2	4	Cacna1g	-1.2894	Persistent Decrease	NA	NA	NA	NA	NA	NA	NA	NA	NA	NA	NA	NA	Cacna1g	-1.8814	Persistent Decrease	NA	NA	NA	NA	NA	NA	NA	NA	NA	NA	NA	NA	NA	NA	NA	NA	NA	NA	NA	NA	0.686758988	1.663664849	NA	NA	FALSE	TRUE
CACNA1S	1.373516137	5	0	5	5	Cacna1s	1.7862	Persistent Increase	Cacna1s	0.36118	NA	NA	NA	NA	NA	NA	NA	NA	NA	NA	Cacna1s	1.5355	Persistent Increase	NA	NA	NA	NA	NA	NA	Cacna1s	1.853119465	Persistent Increase	Cacna1s	1.331581221	Persistent Increase	NA	NA	NA	NA	NA	NA	NA	NA	NA	NA	NA	NA	FALSE	TRUE
CACNA2D1	0.612841192	5	0	5	5	Cacna2d1	0.68404	Persistent Increase	Cacna2d1	0.337	Cacna2d1	0.777139247	NA	NA	NA	NA	NA	NA	NA	NA	Cacna2d1	0.64853	Persistent Increase	NA	NA	NA	NA	NA	NA	NA	NA	NA	NA	NA	NA	Cacna2d1	0.617496712	NA	NA	NA	NA	NA	NA	NA	NA	NA	NA	FALSE	TRUE
CACNA2D1-AS1	0.605451025	1	0	1	1	NA	NA	NA	NA	NA	NA	NA	NA	NA	NA	NA	NA	NA	NA	NA	NA	NA	NA	NA	NA	NA	NA	NA	NA	NA	NA	NA	NA	NA	NA	NA	NA	NA	NA	NA	NA	NA	NA	NA	0.605451025	NA	NA	FALSE	FALSE
CACNA2D3	1.002	0	1	1	1	NA	NA	NA	NA	NA	NA	NA	NA	NA	NA	NA	NA	NA	NA	NA	Cacna2d3	-1.002	Early Transient Decrease	NA	NA	NA	NA	NA	NA	NA	NA	NA	NA	NA	NA	NA	NA	NA	NA	NA	NA	NA	NA	NA	NA	NA	NA	FALSE	FALSE
CACNA2D4	0.40544	0	1	1	1	NA	NA	NA	Cacna2d4	-0.40544	NA	NA	NA	NA	NA	NA	NA	NA	NA	NA	NA	NA	NA	NA	NA	NA	NA	NA	NA	NA	NA	NA	NA	NA	NA	NA	NA	NA	NA	NA	NA	NA	NA	NA	NA	NA	NA	FALSE	FALSE
CACNB1	0.58541	2	0	2	2	Cacnb1	0.60418	Persistent Increase	NA	NA	NA	NA	NA	NA	NA	NA	NA	NA	NA	NA	Cacnb1	0.56664	Persistent Increase	NA	NA	NA	NA	NA	NA	NA	NA	NA	NA	NA	NA	NA	NA	NA	NA	NA	NA	NA	NA	NA	NA	NA	NA	FALSE	TRUE
CACNB2	3.98885	0	2	2	2	Cacnb2	-3.9141	Persistent Decrease	NA	NA	NA	NA	NA	NA	NA	NA	NA	NA	NA	NA	Cacnb2	-4.0636	Persistent Decrease	NA	NA	NA	NA	NA	NA	NA	NA	NA	NA	NA	NA	NA	NA	NA	NA	NA	NA	NA	NA	NA	NA	NA	NA	FALSE	TRUE
CACNB4	0.44911	1	0	1	1	NA	NA	NA	Cacnb4	0.44911	NA	NA	NA	NA	NA	NA	NA	NA	NA	NA	NA	NA	NA	NA	NA	NA	NA	NA	NA	NA	NA	NA	NA	NA	NA	NA	NA	NA	NA	NA	NA	NA	NA	NA	NA	NA	NA	FALSE	FALSE
CACNG1	0.71907	3	0	3	3	Cacng1	0.97359	Persistent Increase	Cacng1	0.32882	NA	NA	NA	NA	NA	NA	NA	NA	NA	NA	Cacng1	0.8548	Persistent Increase	NA	NA	NA	NA	NA	NA	NA	NA	NA	NA	NA	NA	NA	NA	NA	NA	NA	NA	NA	NA	NA	NA	NA	NA	FALSE	TRUE
CACNG4	0.617907486	0	1	1	1	NA	NA	NA	NA	NA	NA	NA	NA	NA	NA	NA	NA	NA	NA	NA	NA	NA	NA	NA	NA	NA	NA	NA	NA	NA	NA	NA	NA	NA	NA	NA	NA	NA	NA	NA	NA	NA	NA	-0.617907486	NA	NA	NA	FALSE	FALSE
CACNG6	1.0526	0	1	1	1	Cacng6	-1.0526	Late Decrease	NA	NA	NA	NA	NA	NA	NA	NA	NA	NA	NA	NA	NA	NA	NA	NA	NA	NA	NA	NA	NA	NA	NA	NA	NA	NA	NA	NA	NA	NA	NA	NA	NA	NA	NA	NA	NA	NA	NA	FALSE	TRUE
CACNG7	2.818	0	2	2	2	Cacng7	-3.0947	Persistent Decrease	NA	NA	NA	NA	NA	NA	NA	NA	NA	NA	NA	NA	Cacng7	-2.5413	Persistent Decrease	NA	NA	NA	NA	NA	NA	NA	NA	NA	NA	NA	NA	NA	NA	NA	NA	NA	NA	NA	NA	NA	NA	NA	NA	FALSE	TRUE
CACTIN	1.724139709	0	2	2	2	NA	NA	NA	NA	NA	NA	NA	NA	NA	NA	NA	NA	NA	NA	NA	NA	NA	NA	NA	NA	NA	NA	NA	NA	Cactin	-1.705412173	Persistent Decrease	Cactin	-1.742867245	Early Transient Decrease	NA	NA	NA	NA	NA	NA	NA	NA	NA	NA	NA	NA	FALSE	FALSE
CACYBP	0.31134	0	1	1	1	NA	NA	NA	Cacybp	-0.31134	NA	NA	NA	NA	NA	NA	NA	NA	NA	NA	NA	NA	NA	NA	NA	NA	NA	NA	NA	NA	NA	NA	NA	NA	NA	NA	NA	NA	NA	NA	NA	NA	NA	NA	NA	NA	NA	FALSE	FALSE
CAD	0.517373865	1	5	5	6	Cad	-0.30461	Persistent Decrease	Cad	0.36749	NA	NA	NA	NA	NA	NA	NA	NA	NA	NA	Cad	-0.35455	Persistent Decrease	NA	NA	NA	NA	NA	NA	Cad	-0.766548642	Persistent Decrease	Cad	-1.004927845	Persistent Decrease	NA	NA	NA	NA	NA	NA	NA	NA	NA	-0.306116703	NA	NA	FALSE	TRUE
CADM1	3.01895	0	2	2	2	Cadm1	-2.8509	Persistent Decrease	NA	NA	NA	NA	NA	NA	NA	NA	NA	NA	NA	NA	Cadm1	-3.187	Persistent Decrease	NA	NA	NA	NA	NA	NA	NA	NA	NA	NA	NA	NA	NA	NA	NA	NA	NA	NA	NA	NA	NA	NA	NA	NA	FALSE	TRUE
CADM2	2.1769	2	0	2	2	Cadm2	1.9666	Persistent Increase	NA	NA	NA	NA	NA	NA	NA	NA	NA	NA	NA	NA	Cadm2	2.3872	Persistent Increase	NA	NA	NA	NA	NA	NA	NA	NA	NA	NA	NA	NA	NA	NA	NA	NA	NA	NA	NA	NA	NA	NA	NA	NA	FALSE	TRUE
CADM3	0.37011	0	1	1	1	NA	NA	NA	Cadm3	-0.37011	NA	NA	NA	NA	NA	NA	NA	NA	NA	NA	NA	NA	NA	NA	NA	NA	NA	NA	NA	NA	NA	NA	NA	NA	NA	NA	NA	NA	NA	NA	NA	NA	NA	NA	NA	NA	NA	FALSE	FALSE
CADM4	1.594385012	2	2	2	4	Cadm4	2.6387	Persistent Increase	Cadm4	-0.71521	NA	NA	NA	NA	NA	NA	NA	NA	NA	NA	Cadm4	2.5997	Persistent Increase	NA	NA	NA	NA	NA	NA	NA	NA	NA	NA	NA	NA	NA	NA	NA	NA	NA	NA	NA	NA	NA	-0.423930049	NA	NA	FALSE	TRUE
CAGE1	0.85646	0	1	1	1	Cage1	-0.85646	Late Decrease	NA	NA	NA	NA	NA	NA	NA	NA	NA	NA	NA	NA	NA	NA	NA	NA	NA	NA	NA	NA	NA	NA	NA	NA	NA	NA	NA	NA	NA	NA	NA	NA	NA	NA	NA	NA	NA	NA	NA	FALSE	TRUE
CALCA	10	1	0	1	1	NA	NA	NA	NA	NA	NA	NA	ENSG00000110680	ENSMUSG00000030669	Calca	10	NA	NA	NA	NA	NA	NA	NA	NA	NA	NA	NA	NA	NA	NA	NA	NA	NA	NA	NA	NA	NA	NA	NA	NA	NA	NA	NA	NA	NA	NA	NA	FALSE	FALSE
CALCOCO1	1.296563846	4	1	4	5	Calcoco1	0.44828	Persistent Increase	NA	NA	NA	NA	NA	NA	NA	NA	NA	NA	NA	NA	Calcoco1	0.47332	Persistent Increase	NA	NA	NA	NA	NA	NA	Calcoco1	2.221356096	Persistent Increase	Calcoco1	2.987362018	Persistent Increase	NA	NA	NA	NA	NA	NA	NA	NA	-0.352501115	NA	NA	NA	FALSE	TRUE
CALCOCO2	0.321696809	0	1	1	1	NA	NA	NA	NA	NA	NA	NA	NA	NA	NA	NA	NA	NA	NA	NA	NA	NA	NA	NA	NA	NA	NA	NA	NA	NA	NA	NA	NA	NA	NA	NA	NA	NA	NA	NA	NA	NA	NA	NA	NA	NA	-0.321696809	FALSE	FALSE
CALCRL	2.052367998	3	1	3	4	Calcrl	3.0464	Persistent Increase	NA	NA	NA	NA	ENSG00000064989	ENSMUSG00000059588	Calcrl	-0.92495	NA	NA	NA	NA	Calcrl	3.5464	Persistent Increase	NA	NA	NA	NA	NA	NA	NA	NA	NA	NA	NA	NA	NA	NA	NA	NA	NA	NA	NA	NA	0.691721992	NA	NA	NA	FALSE	TRUE
CALD1	0.409398702	0	3	3	3	Cald1	-0.24597	Persistent Decrease	NA	NA	NA	NA	NA	NA	NA	NA	NA	NA	NA	NA	Cald1	-0.56799	Persistent Decrease	NA	NA	NA	NA	NA	NA	NA	NA	NA	NA	NA	NA	NA	NA	NA	NA	NA	NA	NA	NA	NA	-0.414236107	NA	NA	FALSE	TRUE
CALHM5	1.109132045	1	1	1	2	NA	NA	NA	NA	NA	NA	NA	NA	NA	NA	NA	NA	NA	NA	NA	Calhm5	1.5258	Early Transient Increase	NA	NA	NA	NA	NA	NA	NA	NA	NA	NA	NA	NA	NA	NA	NA	NA	NA	NA	NA	NA	NA	-0.69246409	NA	NA	FALSE	FALSE
CALM3	0.279822518	2	1	2	3	Calm3	0.31446	Persistent Increase	NA	NA	NA	NA	NA	NA	NA	NA	NA	NA	NA	NA	Calm3	0.18541	Persistent Increase	NA	NA	NA	NA	NA	NA	NA	NA	NA	NA	NA	NA	NA	NA	NA	NA	NA	NA	NA	NA	NA	-0.339597553	NA	NA	FALSE	TRUE
CALML4	1.058275	2	0	2	2	Calml4	0.94425	Persistent Increase	NA	NA	NA	NA	NA	NA	NA	NA	NA	NA	NA	NA	Calml4	1.1723	Persistent Increase	NA	NA	NA	NA	NA	NA	NA	NA	NA	NA	NA	NA	NA	NA	NA	NA	NA	NA	NA	NA	NA	NA	NA	NA	FALSE	TRUE
CALR	0.683240863	2	3	3	5	Calr	-0.68071	Persistent Decrease	NA	NA	Calr	1.588803105	NA	NA	NA	NA	NA	NA	NA	NA	Calr	-0.72579	Persistent Decrease	NA	NA	NA	NA	NA	NA	NA	NA	NA	NA	NA	NA	NA	NA	NA	NA	NA	NA	NA	NA	0.242305932	NA	NA	-0.178595279	FALSE	TRUE
CALR3	0.31634	1	0	1	1	NA	NA	NA	Calr3	0.31634	NA	NA	NA	NA	NA	NA	NA	NA	NA	NA	NA	NA	NA	NA	NA	NA	NA	NA	NA	NA	NA	NA	NA	NA	NA	NA	NA	NA	NA	NA	NA	NA	NA	NA	NA	NA	NA	FALSE	FALSE
CALR4	0.97611	1	0	1	1	Calr4	0.97611	Late Increase	NA	NA	NA	NA	NA	NA	NA	NA	NA	NA	NA	NA	NA	NA	NA	NA	NA	NA	NA	NA	NA	NA	NA	NA	NA	NA	NA	NA	NA	NA	NA	NA	NA	NA	NA	NA	NA	NA	NA	FALSE	TRUE
CALU	0.278136368	0	3	3	3	Calu	-0.21124	Persistent Decrease	NA	NA	NA	NA	NA	NA	NA	NA	NA	NA	NA	NA	Calu	-0.26302	Persistent Decrease	NA	NA	NA	NA	NA	NA	NA	NA	NA	NA	NA	NA	NA	NA	NA	NA	NA	NA	NA	NA	NA	NA	NA	-0.360149104	FALSE	TRUE
CAMK1	2.095455009	0	2	2	2	NA	NA	NA	NA	NA	NA	NA	NA	NA	NA	NA	NA	NA	NA	NA	NA	NA	NA	NA	NA	NA	NA	NA	NA	Camk1	-1.996271692	Persistent Decrease	Camk1	-2.194638325	Persistent Decrease	NA	NA	NA	NA	NA	NA	NA	NA	NA	NA	NA	NA	FALSE	FALSE
CAMK1D	0.542644688	0	2	2	2	NA	NA	NA	NA	NA	NA	NA	NA	NA	NA	NA	NA	NA	NA	NA	NA	NA	NA	NA	NA	NA	NA	NA	NA	NA	NA	NA	NA	NA	NA	Camk1d	-0.601147096	NA	NA	NA	NA	NA	NA	NA	NA	-0.484142279	NA	FALSE	FALSE
CAMK1G	0.75005	0	3	3	3	Camk1g	-0.81525	Persistent Decrease	Camk1g	-0.63217	NA	NA	NA	NA	NA	NA	NA	NA	NA	NA	Camk1g	-0.80273	Persistent Decrease	NA	NA	NA	NA	NA	NA	NA	NA	NA	NA	NA	NA	NA	NA	NA	NA	NA	NA	NA	NA	NA	NA	NA	NA	FALSE	TRUE
CAMK2B	0.870499607	2	1	2	3	Camk2b	1.0038	Persistent Increase	NA	NA	NA	NA	NA	NA	NA	NA	NA	NA	NA	NA	Camk2b	1.2094	Persistent Increase	NA	NA	NA	NA	NA	NA	NA	NA	NA	NA	NA	NA	NA	NA	NA	NA	NA	NA	NA	NA	NA	NA	-0.398298821	NA	FALSE	TRUE
CAMK2D	1.064780777	2	2	2	4	Camk2d	0.3724	Persistent Increase	NA	NA	NA	NA	NA	NA	NA	NA	NA	NA	NA	NA	Camk2d	0.24746	Persistent Increase	NA	NA	NA	NA	NA	NA	Camk2d	-1.821864411	Persistent Decrease	Camk2d	-1.817398696	Persistent Decrease	NA	NA	NA	NA	NA	NA	NA	NA	NA	NA	NA	NA	FALSE	TRUE
CAMK2G	1.235533536	2	3	3	5	Camk2g	0.46863	Persistent Increase	NA	NA	NA	NA	NA	NA	NA	NA	NA	NA	NA	NA	Camk2g	0.47017	Persistent Increase	NA	NA	NA	NA	NA	NA	Camk2g	-1.92037583	Persistent Decrease	Camk2g	-2.970121286	Persistent Decrease	NA	NA	NA	NA	NA	NA	NA	NA	NA	NA	-0.348370562	NA	FALSE	TRUE
CAMK2N1	1.430023333	1	2	2	3	Camk2n1	-1.9224	Persistent Decrease	Camk2n1	0.36997	NA	NA	NA	NA	NA	NA	NA	NA	NA	NA	Camk2n1	-1.9977	Persistent Decrease	NA	NA	NA	NA	NA	NA	NA	NA	NA	NA	NA	NA	NA	NA	NA	NA	NA	NA	NA	NA	NA	NA	NA	NA	FALSE	TRUE
CAMK2N2	0.7242	0	2	2	2	Camk2n2	-0.8421	Persistent Decrease	NA	NA	NA	NA	NA	NA	NA	NA	NA	NA	NA	NA	Camk2n2	-0.6063	Persistent Decrease	NA	NA	NA	NA	NA	NA	NA	NA	NA	NA	NA	NA	NA	NA	NA	NA	NA	NA	NA	NA	NA	NA	NA	NA	FALSE	TRUE
CAMK4	1.634056056	1	2	2	3	Camk4	-1.9166	Persistent Decrease	NA	NA	NA	NA	NA	NA	NA	NA	NA	NA	NA	NA	Camk4	-2.4476	Persistent Decrease	NA	NA	NA	NA	NA	NA	NA	NA	NA	NA	NA	NA	NA	NA	NA	NA	NA	NA	NA	NA	NA	0.537968167	NA	NA	FALSE	TRUE
CAMKK1	0.722176644	2	2	2	4	Camkk1	0.4751	Persistent Increase	NA	NA	NA	NA	NA	NA	NA	NA	NA	NA	NA	NA	Camkk1	0.60327	Persistent Increase	NA	NA	NA	NA	NA	NA	NA	NA	NA	Camkk1	-1.185764204	Early Transient Decrease	Camkk1	-0.624572371	NA	NA	NA	NA	NA	NA	NA	NA	NA	NA	FALSE	TRUE
CAMKK2	0.671750376	0	3	3	3	Camkk2	-0.52948	Persistent Decrease	NA	NA	NA	NA	NA	NA	NA	NA	NA	NA	NA	NA	Camkk2	-0.4932	Persistent Decrease	NA	NA	NA	NA	NA	NA	NA	NA	NA	Camkk2	-0.992571128	Early Transient Decrease	NA	NA	NA	NA	NA	NA	NA	NA	NA	NA	NA	NA	FALSE	TRUE
CAMKMT	0.606805793	2	1	2	3	Camkmt	0.69266	Persistent Increase	NA	NA	NA	NA	NA	NA	NA	NA	NA	NA	NA	NA	Camkmt	0.71707	Persistent Increase	NA	NA	NA	NA	NA	NA	NA	NA	NA	NA	NA	NA	NA	NA	NA	NA	NA	NA	NA	NA	NA	-0.41068738	NA	NA	FALSE	TRUE
CAML	0.3323	1	0	1	1	NA	NA	NA	NA	NA	NA	NA	NA	NA	NA	NA	NA	NA	NA	NA	Caml	0.3323	Early Transient Increase	NA	NA	NA	NA	NA	NA	NA	NA	NA	NA	NA	NA	NA	NA	NA	NA	NA	NA	NA	NA	NA	NA	NA	NA	FALSE	FALSE
CAMLG	0.954074937	0	1	1	1	NA	NA	NA	NA	NA	NA	NA	NA	NA	NA	NA	NA	NA	NA	NA	NA	NA	NA	NA	NA	NA	NA	NA	NA	NA	NA	NA	NA	NA	NA	NA	NA	NA	NA	NA	NA	NA	NA	NA	NA	-0.954074937	NA	FALSE	FALSE
CAMSAP1	0.665294335	1	4	4	5	NA	NA	NA	NA	NA	NA	NA	NA	NA	NA	NA	NA	NA	NA	NA	Camsap1	0.25572	Early Transient Increase	NA	NA	NA	NA	NA	NA	Camsap1	-1.204570106	Persistent Decrease	Camsap1	-0.966086666	Persistent Decrease	NA	NA	NA	NA	NA	NA	NA	NA	NA	NA	-0.496869604	-0.4032253	FALSE	FALSE
CAMSAP2	0.389363595	0	3	3	3	Camsap2	-0.42667	Persistent Decrease	NA	NA	NA	NA	NA	NA	NA	NA	NA	NA	NA	NA	Camsap2	-0.29804	Persistent Decrease	NA	NA	NA	NA	NA	NA	NA	NA	NA	NA	NA	NA	NA	NA	NA	NA	NA	NA	NA	NA	NA	NA	-0.443380786	NA	FALSE	TRUE
CAMTA1	0.34091957	0	2	2	2	NA	NA	NA	NA	NA	NA	NA	NA	NA	NA	NA	NA	NA	NA	NA	NA	NA	NA	NA	NA	NA	NA	NA	NA	NA	NA	NA	NA	NA	NA	NA	NA	NA	NA	NA	NA	NA	NA	-0.337729366	-0.344109773	NA	NA	FALSE	FALSE
CAND1	0.17966	2	0	2	2	Cand1	0.19051	Persistent Increase	NA	NA	NA	NA	NA	NA	NA	NA	NA	NA	NA	NA	Cand1	0.16881	Persistent Increase	NA	NA	NA	NA	NA	NA	NA	NA	NA	NA	NA	NA	NA	NA	NA	NA	NA	NA	NA	NA	NA	NA	NA	NA	FALSE	TRUE
CAND2	0.759915325	0	5	5	5	Cand2	-0.96387	Persistent Decrease	NA	NA	NA	NA	NA	NA	NA	NA	NA	NA	NA	NA	Cand2	-1.0999	Persistent Decrease	NA	NA	NA	NA	NA	NA	NA	NA	NA	NA	NA	NA	NA	NA	Cand2	-1.139025239	Late Decrease	NA	NA	NA	NA	-0.283808798	-0.312972589	NA	TRUE	TRUE
CANT1	0.531144148	0	2	2	2	Cant1	-0.27168	Late Decrease	NA	NA	NA	NA	NA	NA	NA	NA	NA	NA	NA	NA	NA	NA	NA	NA	NA	NA	NA	NA	NA	NA	NA	NA	NA	NA	NA	NA	NA	NA	NA	NA	NA	NA	NA	NA	NA	NA	-0.790608296	FALSE	TRUE
CANX	0.669410813	5	1	5	6	Canx	0.40103	Persistent Increase	NA	NA	NA	NA	NA	NA	NA	NA	NA	NA	NA	NA	Canx	0.36285	Persistent Increase	NA	NA	NA	NA	NA	NA	Canx	1.1158668	Persistent Increase	Canx	1.177916325	Persistent Increase	NA	NA	NA	NA	NA	NA	NA	NA	0.305842472	NA	NA	-0.652959281	FALSE	TRUE
CAP1	1.243060777	0	4	4	4	NA	NA	NA	NA	NA	NA	NA	NA	NA	NA	NA	NA	NA	NA	NA	NA	NA	NA	Cap1	-0.978862482	Late Decrease	NA	NA	NA	Cap1	-2.092814354	Persistent Decrease	Cap1	-1.146838174	Persistent Decrease	NA	NA	NA	NA	NA	NA	NA	NA	NA	-0.753728099	NA	NA	FALSE	FALSE
CAP2	0.556009566	0	2	2	2	NA	NA	NA	NA	NA	NA	NA	NA	NA	NA	NA	NA	NA	NA	NA	NA	NA	NA	NA	NA	NA	NA	NA	NA	NA	NA	NA	NA	NA	NA	NA	NA	Cap2	-0.900989994	Late Decrease	NA	NA	NA	-0.211029137	NA	NA	NA	TRUE	FALSE
CAPG	0.349953664	1	1	1	2	NA	NA	NA	NA	NA	NA	NA	NA	NA	NA	NA	NA	NA	NA	NA	NA	NA	NA	NA	NA	NA	NA	NA	NA	NA	NA	NA	NA	NA	NA	NA	NA	Capg	0.262329104	Late Increase	NA	NA	NA	NA	-0.437578224	NA	NA	TRUE	FALSE
CAPN1	1.460303975	2	2	2	4	Capn1	0.7668	Persistent Increase	NA	NA	Capn1	-3.880871411	NA	NA	NA	NA	NA	NA	NA	NA	Capn1	0.90368	Persistent Increase	NA	NA	NA	NA	NA	NA	NA	NA	NA	NA	NA	NA	NA	NA	NA	NA	NA	NA	NA	NA	NA	NA	-0.28986449	NA	FALSE	TRUE
CAPN10	0.53447379	0	1	1	1	NA	NA	NA	NA	NA	NA	NA	NA	NA	NA	NA	NA	NA	NA	NA	NA	NA	NA	NA	NA	NA	NA	NA	NA	NA	NA	NA	NA	NA	NA	NA	NA	NA	NA	NA	NA	NA	NA	NA	-0.53447379	NA	NA	FALSE	FALSE
CAPN15	0.34143	0	1	1	1	NA	NA	NA	NA	NA	NA	NA	NA	NA	NA	NA	NA	NA	NA	NA	Capn15	-0.34143	Early Transient Decrease	NA	NA	NA	NA	NA	NA	NA	NA	NA	NA	NA	NA	NA	NA	NA	NA	NA	NA	NA	NA	NA	NA	NA	NA	FALSE	FALSE
CAPN2	0.322658292	2	0	2	2	NA	NA	NA	Capn2	0.40529	NA	NA	NA	NA	NA	NA	NA	NA	NA	NA	NA	NA	NA	NA	NA	NA	NA	NA	NA	NA	NA	NA	NA	NA	NA	NA	NA	NA	NA	NA	NA	NA	NA	0.240026584	NA	NA	NA	FALSE	FALSE
CAPN3	0.893275	2	0	2	2	Capn3	0.85193	Persistent Increase	NA	NA	NA	NA	NA	NA	NA	NA	NA	NA	NA	NA	Capn3	0.93462	Persistent Increase	NA	NA	NA	NA	NA	NA	NA	NA	NA	NA	NA	NA	NA	NA	NA	NA	NA	NA	NA	NA	NA	NA	NA	NA	FALSE	TRUE
CAPN5	0.500377974	2	1	2	3	NA	NA	NA	NA	NA	NA	NA	NA	NA	NA	NA	NA	NA	NA	NA	Capn5	0.4073	Early Transient Increase	NA	NA	NA	NA	NA	NA	NA	NA	NA	NA	NA	NA	NA	NA	NA	NA	NA	NA	NA	NA	0.618131054	NA	NA	-0.475702869	FALSE	FALSE
CAPN6	0.34134	0	1	1	1	NA	NA	NA	NA	NA	NA	NA	NA	NA	NA	NA	NA	NA	NA	NA	Capn6	-0.34134	Early Transient Decrease	NA	NA	NA	NA	NA	NA	NA	NA	NA	NA	NA	NA	NA	NA	NA	NA	NA	NA	NA	NA	NA	NA	NA	NA	FALSE	FALSE
CAPNS1	0.384447932	0	1	1	1	NA	NA	NA	NA	NA	NA	NA	NA	NA	NA	NA	NA	NA	NA	NA	NA	NA	NA	NA	NA	NA	NA	NA	NA	NA	NA	NA	NA	NA	NA	NA	NA	NA	NA	NA	Capns1	-0.384447932	Early Transient Decrease	NA	NA	NA	NA	FALSE	FALSE
CAPRIN2	0.56908069	3	0	3	3	Caprin2	0.46899	Persistent Increase	NA	NA	NA	NA	NA	NA	NA	NA	NA	NA	NA	NA	Caprin2	0.80682	Persistent Increase	NA	NA	NA	NA	NA	NA	NA	NA	NA	NA	NA	NA	NA	NA	NA	NA	NA	NA	NA	NA	0.431432071	NA	NA	NA	FALSE	TRUE
CAPZA1	0.422424255	0	1	1	1	NA	NA	NA	NA	NA	NA	NA	NA	NA	NA	NA	NA	NA	NA	NA	NA	NA	NA	NA	NA	NA	NA	NA	NA	NA	NA	NA	NA	NA	NA	NA	NA	NA	NA	NA	NA	NA	NA	NA	-0.422424255	NA	NA	FALSE	FALSE
CAPZA2	0.599983937	2	2	2	4	Capza2	0.18444	Late Increase	NA	NA	Capza2	0.439617565	NA	NA	NA	NA	NA	NA	NA	NA	NA	NA	NA	NA	NA	NA	NA	NA	NA	Capza2	-0.694692011	Persistent Decrease	Capza2	-1.081186171	Persistent Decrease	NA	NA	NA	NA	NA	NA	NA	NA	NA	NA	NA	NA	FALSE	TRUE
CAPZB	3.356388713	0	4	4	4	Capzb	-0.24563	Persistent Decrease	NA	NA	NA	NA	NA	NA	NA	NA	NA	NA	NA	NA	Capzb	-0.3659	Persistent Decrease	NA	NA	NA	NA	NA	NA	Capzb	-5.741215063	Persistent Decrease	Capzb	-7.07280979	Persistent Decrease	NA	NA	NA	NA	NA	NA	NA	NA	NA	NA	NA	NA	FALSE	TRUE
CAR13	0.347985	0	2	2	2	Car13	-0.33897	Persistent Decrease	NA	NA	NA	NA	NA	NA	NA	NA	NA	NA	NA	NA	Car13	-0.357	Persistent Decrease	NA	NA	NA	NA	NA	NA	NA	NA	NA	NA	NA	NA	NA	NA	NA	NA	NA	NA	NA	NA	NA	NA	NA	NA	FALSE	TRUE
CAR2	0.91105	0	1	1	1	Car2	-0.91105	Late Decrease	NA	NA	NA	NA	NA	NA	NA	NA	NA	NA	NA	NA	NA	NA	NA	NA	NA	NA	NA	NA	NA	NA	NA	NA	NA	NA	NA	NA	NA	NA	NA	NA	NA	NA	NA	NA	NA	NA	NA	FALSE	TRUE
CAR3	1.754941428	0	3	3	3	Car3	-2.5352	Persistent Decrease	NA	NA	Car3	-0.310824285	NA	NA	NA	NA	NA	NA	NA	NA	Car3	-2.4188	Persistent Decrease	NA	NA	NA	NA	NA	NA	NA	NA	NA	NA	NA	NA	NA	NA	NA	NA	NA	NA	NA	NA	NA	NA	NA	NA	FALSE	TRUE
CAR5B	0.58405	0	2	2	2	Car5b	-0.57759	Persistent Decrease	NA	NA	NA	NA	NA	NA	NA	NA	NA	NA	NA	NA	Car5b	-0.59051	Persistent Decrease	NA	NA	NA	NA	NA	NA	NA	NA	NA	NA	NA	NA	NA	NA	NA	NA	NA	NA	NA	NA	NA	NA	NA	NA	FALSE	TRUE
CAR6	2.2896	0	2	2	2	Car6	-2.3373	Persistent Decrease	NA	NA	NA	NA	NA	NA	NA	NA	NA	NA	NA	NA	Car6	-2.2419	Persistent Decrease	NA	NA	NA	NA	NA	NA	NA	NA	NA	NA	NA	NA	NA	NA	NA	NA	NA	NA	NA	NA	NA	NA	NA	NA	FALSE	TRUE
CAR8	1.8054	0	2	2	2	Car8	-1.7754	Persistent Decrease	NA	NA	NA	NA	NA	NA	NA	NA	NA	NA	NA	NA	Car8	-1.8354	Persistent Decrease	NA	NA	NA	NA	NA	NA	NA	NA	NA	NA	NA	NA	NA	NA	NA	NA	NA	NA	NA	NA	NA	NA	NA	NA	FALSE	TRUE
CARD10	0.466454955	0	3	3	3	NA	NA	NA	NA	NA	NA	NA	NA	NA	NA	NA	NA	NA	NA	NA	NA	NA	NA	NA	NA	NA	NA	NA	NA	NA	NA	NA	NA	NA	NA	Card10	-0.572518283	NA	NA	NA	NA	NA	NA	-0.376667594	-0.450178987	NA	NA	FALSE	FALSE
CARD14	1.19551	0	2	2	2	Card14	-1.5024	Persistent Decrease	NA	NA	NA	NA	NA	NA	NA	NA	NA	NA	NA	NA	Card14	-0.88862	Persistent Decrease	NA	NA	NA	NA	NA	NA	NA	NA	NA	NA	NA	NA	NA	NA	NA	NA	NA	NA	NA	NA	NA	NA	NA	NA	FALSE	TRUE
CARD16	0.98858	1	0	1	1	NA	NA	NA	NA	NA	NA	NA	ENSG00000204397	ENSMUSG00000025888	Casp1	0.98858	NA	NA	NA	NA	NA	NA	NA	NA	NA	NA	NA	NA	NA	NA	NA	NA	NA	NA	NA	NA	NA	NA	NA	NA	NA	NA	NA	NA	NA	NA	NA	FALSE	FALSE
CARD19	0.78824	0	2	2	2	Card19	-0.91003	Persistent Decrease	NA	NA	NA	NA	NA	NA	NA	NA	NA	NA	NA	NA	Card19	-0.66645	Persistent Decrease	NA	NA	NA	NA	NA	NA	NA	NA	NA	NA	NA	NA	NA	NA	NA	NA	NA	NA	NA	NA	NA	NA	NA	NA	FALSE	TRUE
CARD6	0.46076	1	0	1	1	NA	NA	NA	NA	NA	NA	NA	NA	NA	NA	NA	NA	NA	NA	NA	Card6	0.46076	Early Transient Increase	NA	NA	NA	NA	NA	NA	NA	NA	NA	NA	NA	NA	NA	NA	NA	NA	NA	NA	NA	NA	NA	NA	NA	NA	FALSE	FALSE
CARD8	0.701806043	1	0	1	1	NA	NA	NA	NA	NA	NA	NA	NA	NA	NA	NA	NA	NA	NA	NA	NA	NA	NA	NA	NA	NA	NA	NA	NA	NA	NA	NA	NA	NA	NA	NA	NA	NA	NA	NA	NA	NA	NA	NA	NA	NA	0.701806043	FALSE	FALSE
CARF	0.524269315	1	2	2	3	Carf	-0.67812	Persistent Decrease	NA	NA	NA	NA	NA	NA	NA	NA	NA	NA	NA	NA	Carf	-0.49349	Persistent Decrease	NA	NA	NA	NA	NA	NA	NA	NA	NA	NA	NA	NA	NA	NA	NA	NA	NA	NA	NA	NA	NA	0.401197946	NA	NA	FALSE	TRUE
CARHSP1	0.622588809	2	1	2	3	Carhsp1	0.73584	Persistent Increase	NA	NA	NA	NA	NA	NA	NA	NA	NA	NA	NA	NA	Carhsp1	0.72883	Persistent Increase	NA	NA	NA	NA	NA	NA	NA	NA	NA	Carhsp1	-0.403096427	Early Transient Decrease	NA	NA	NA	NA	NA	NA	NA	NA	NA	NA	NA	NA	FALSE	TRUE
CARM1	0.42375	1	2	2	3	Carm1	-0.39395	Persistent Decrease	Carm1	0.35798	NA	NA	NA	NA	NA	NA	NA	NA	NA	NA	Carm1	-0.51932	Persistent Decrease	NA	NA	NA	NA	NA	NA	NA	NA	NA	NA	NA	NA	NA	NA	NA	NA	NA	NA	NA	NA	NA	NA	NA	NA	FALSE	TRUE
CARMIL1	1.603667282	0	5	5	5	Carmil1	-0.8127	Persistent Decrease	NA	NA	NA	NA	NA	NA	NA	NA	NA	NA	NA	NA	Carmil1	-0.71661	Persistent Decrease	NA	NA	NA	NA	NA	NA	Carmil1	-2.394979566	Persistent Decrease	Carmil1	-3.511377537	Persistent Decrease	NA	NA	NA	NA	NA	NA	NA	NA	NA	NA	-0.582669306	NA	FALSE	TRUE
CARMN	0.941055	0	2	2	2	Carmn	-0.95224	Persistent Decrease	NA	NA	NA	NA	NA	NA	NA	NA	NA	NA	NA	NA	Carmn	-0.92987	Persistent Decrease	NA	NA	NA	NA	NA	NA	NA	NA	NA	NA	NA	NA	NA	NA	NA	NA	NA	NA	NA	NA	NA	NA	NA	NA	FALSE	TRUE
CARNS1	0.44819	1	0	1	1	NA	NA	NA	Carns1	0.44819	NA	NA	NA	NA	NA	NA	NA	NA	NA	NA	NA	NA	NA	NA	NA	NA	NA	NA	NA	NA	NA	NA	NA	NA	NA	NA	NA	NA	NA	NA	NA	NA	NA	NA	NA	NA	NA	FALSE	FALSE
CARS	0.22191	1	0	1	1	NA	NA	NA	Cars	0.22191	NA	NA	NA	NA	NA	NA	NA	NA	NA	NA	NA	NA	NA	NA	NA	NA	NA	NA	NA	NA	NA	NA	NA	NA	NA	NA	NA	NA	NA	NA	NA	NA	NA	NA	NA	NA	NA	FALSE	FALSE
CARS1	0.338005335	1	1	1	2	NA	NA	NA	NA	NA	NA	NA	NA	NA	NA	NA	NA	NA	NA	NA	NA	NA	NA	NA	NA	NA	NA	NA	NA	NA	NA	NA	NA	NA	NA	NA	NA	NA	NA	NA	NA	NA	NA	-0.336724141	NA	0.339286528	NA	FALSE	FALSE
CARS2	0.469775423	0	1	1	1	NA	NA	NA	NA	NA	NA	NA	NA	NA	NA	NA	NA	NA	NA	NA	NA	NA	NA	NA	NA	NA	NA	NA	NA	NA	NA	NA	NA	NA	NA	NA	NA	NA	NA	NA	NA	NA	NA	NA	-0.469775423	NA	NA	FALSE	FALSE
CASC3	0.830915118	2	1	2	3	NA	NA	NA	NA	NA	NA	NA	NA	NA	NA	NA	NA	NA	NA	NA	NA	NA	NA	NA	NA	NA	NA	NA	NA	Casc3	1.490902026	Persistent Increase	Casc3	0.241468692	Persistent Increase	NA	NA	NA	NA	NA	NA	NA	NA	NA	NA	NA	-0.760374635	FALSE	FALSE
CASD1	0.37328	0	2	2	2	Casd1	-0.32705	Persistent Decrease	NA	NA	NA	NA	NA	NA	NA	NA	NA	NA	NA	NA	Casd1	-0.41951	Persistent Decrease	NA	NA	NA	NA	NA	NA	NA	NA	NA	NA	NA	NA	NA	NA	NA	NA	NA	NA	NA	NA	NA	NA	NA	NA	FALSE	TRUE
CASK	0.798728492	2	1	2	3	Cask	0.97493	Persistent Increase	NA	NA	NA	NA	NA	NA	NA	NA	NA	NA	NA	NA	Cask	1.0507	Persistent Increase	NA	NA	NA	NA	NA	NA	NA	NA	NA	NA	NA	NA	NA	NA	NA	NA	NA	NA	NA	NA	NA	-0.370555476	NA	NA	FALSE	TRUE
CASKIN2	0.478725545	0	2	2	2	NA	NA	NA	NA	NA	NA	NA	NA	NA	NA	NA	NA	NA	NA	NA	NA	NA	NA	NA	NA	NA	NA	NA	NA	NA	NA	NA	NA	NA	NA	NA	NA	NA	NA	NA	NA	NA	NA	NA	NA	-0.426667235	-0.530783854	FALSE	FALSE
CASP1	0.717743706	1	1	1	2	Casp1	-0.78521	Late Decrease	NA	NA	NA	NA	NA	NA	NA	NA	NA	NA	NA	NA	NA	NA	NA	NA	NA	NA	NA	NA	NA	NA	NA	NA	NA	NA	NA	NA	NA	NA	NA	NA	NA	NA	NA	NA	0.650277411	NA	NA	FALSE	TRUE
CASP12	1.046573451	0	5	5	5	Casp12	-1.423	Persistent Decrease	Casp12	-0.60257	NA	NA	NA	NA	NA	NA	NA	NA	NA	NA	Casp12	-1.2948	Persistent Decrease	NA	NA	NA	NA	NA	NA	Casp12	-1.247000362	Persistent Decrease	Casp12	-0.665496891	Persistent Decrease	NA	NA	NA	NA	NA	NA	NA	NA	NA	NA	NA	NA	FALSE	TRUE
CASP14	2.24185	0	2	2	2	Casp14	-2.1294	Persistent Decrease	NA	NA	NA	NA	NA	NA	NA	NA	NA	NA	NA	NA	Casp14	-2.3543	Persistent Decrease	NA	NA	NA	NA	NA	NA	NA	NA	NA	NA	NA	NA	NA	NA	NA	NA	NA	NA	NA	NA	NA	NA	NA	NA	FALSE	TRUE
CASP2	0.494176613	2	1	2	3	Casp2	0.51159	Persistent Increase	NA	NA	NA	NA	NA	NA	NA	NA	NA	NA	NA	NA	Casp2	0.52897	Persistent Increase	NA	NA	NA	NA	NA	NA	NA	NA	NA	NA	NA	NA	NA	NA	NA	NA	NA	NA	NA	NA	NA	NA	-0.441969838	NA	FALSE	TRUE
CASP3	2.560262159	2	2	2	4	Casp3	0.6364	Persistent Increase	NA	NA	NA	NA	NA	NA	NA	NA	NA	NA	NA	NA	Casp3	0.85708	Persistent Increase	NA	NA	NA	NA	NA	NA	Casp3	-3.929433138	Persistent Decrease	Casp3	-4.818135499	Persistent Decrease	NA	NA	NA	NA	NA	NA	NA	NA	NA	NA	NA	NA	FALSE	TRUE
CASP4	0.433265002	1	2	2	3	Casp4	-0.54935	Persistent Decrease	NA	NA	NA	NA	NA	NA	NA	NA	NA	NA	NA	NA	Casp4	-0.41612	Persistent Decrease	NA	NA	NA	NA	NA	NA	NA	NA	NA	NA	NA	NA	NA	NA	NA	NA	NA	NA	NA	NA	NA	0.334325006	NA	NA	FALSE	TRUE
CASP6	0.416682673	2	0	2	2	NA	NA	NA	NA	NA	NA	NA	NA	NA	NA	NA	NA	NA	NA	NA	Casp6	0.44209	Early Transient Increase	NA	NA	NA	NA	NA	NA	NA	NA	NA	NA	NA	NA	NA	NA	NA	NA	NA	NA	NA	NA	0.391275346	NA	NA	NA	FALSE	FALSE
CASP7	1.439930618	0	1	1	1	NA	NA	NA	NA	NA	NA	NA	NA	NA	NA	NA	NA	NA	NA	NA	NA	NA	NA	NA	NA	NA	NA	NA	NA	NA	NA	NA	Casp7	-1.439930618	Early Transient Decrease	NA	NA	NA	NA	NA	NA	NA	NA	NA	NA	NA	NA	FALSE	FALSE
CASP8	0.360584778	1	0	1	1	NA	NA	NA	NA	NA	NA	NA	NA	NA	NA	NA	NA	NA	NA	NA	NA	NA	NA	NA	NA	NA	NA	NA	NA	NA	NA	NA	NA	NA	NA	NA	NA	NA	NA	NA	NA	NA	NA	0.360584778	NA	NA	NA	FALSE	FALSE
CASP8AP2	0.505546815	1	0	1	1	NA	NA	NA	NA	NA	NA	NA	NA	NA	NA	NA	NA	NA	NA	NA	NA	NA	NA	NA	NA	NA	NA	NA	NA	NA	NA	NA	NA	NA	NA	NA	NA	NA	NA	NA	NA	NA	NA	0.505546815	NA	NA	NA	FALSE	FALSE
CASQ2	1.312065754	2	1	2	3	Casq2	1.6702	Persistent Increase	NA	NA	NA	NA	NA	NA	NA	NA	NA	NA	NA	NA	Casq2	1.3474	Persistent Increase	NA	NA	NA	NA	NA	NA	NA	NA	NA	NA	NA	NA	Casq2	-0.918597262	NA	NA	NA	NA	NA	NA	NA	NA	NA	NA	FALSE	TRUE
CAST	1.210683693	3	2	3	5	Cast	0.32183	Persistent Increase	NA	NA	NA	NA	NA	NA	NA	NA	NA	NA	NA	NA	Cast	0.39325	Persistent Increase	NA	NA	NA	NA	NA	NA	Cast	-2.001234142	Persistent Decrease	Cast	-2.977607333	Persistent Decrease	NA	NA	NA	NA	NA	NA	NA	NA	0.35949699	NA	NA	NA	FALSE	TRUE
CASTOR1	0.696242286	0	3	3	3	Castor1	-0.69552	Late Decrease	Castor1	-0.41963	NA	NA	NA	NA	NA	NA	NA	NA	NA	NA	NA	NA	NA	NA	NA	NA	NA	NA	NA	NA	NA	NA	NA	NA	NA	NA	NA	NA	NA	NA	NA	NA	NA	NA	NA	-0.973576857	NA	FALSE	TRUE
CASTOR2	0.282895	0	2	2	2	Castor2	-0.33872	Persistent Decrease	NA	NA	NA	NA	NA	NA	NA	NA	NA	NA	NA	NA	Castor2	-0.22707	Persistent Decrease	NA	NA	NA	NA	NA	NA	NA	NA	NA	NA	NA	NA	NA	NA	NA	NA	NA	NA	NA	NA	NA	NA	NA	NA	FALSE	TRUE
CASZ1	1.220808955	2	1	2	3	Casz1	1.3324	Persistent Increase	NA	NA	NA	NA	NA	NA	NA	NA	NA	NA	NA	NA	Casz1	1.3615	Persistent Increase	NA	NA	NA	NA	NA	NA	NA	NA	NA	NA	NA	NA	NA	NA	NA	NA	NA	NA	NA	NA	NA	-0.968526865	NA	NA	FALSE	TRUE
CAT	0.539548807	3	0	3	3	Cat	0.63167	Persistent Increase	NA	NA	NA	NA	NA	NA	NA	NA	NA	NA	NA	NA	Cat	0.77743	Persistent Increase	NA	NA	NA	NA	NA	NA	NA	NA	NA	NA	NA	NA	NA	NA	Cat	0.209546422	Late Increase	NA	NA	NA	NA	NA	NA	NA	TRUE	TRUE
CATSPER3	1.0896	0	1	1	1	Catsper3	-1.0896	Late Decrease	NA	NA	NA	NA	NA	NA	NA	NA	NA	NA	NA	NA	NA	NA	NA	NA	NA	NA	NA	NA	NA	NA	NA	NA	NA	NA	NA	NA	NA	NA	NA	NA	NA	NA	NA	NA	NA	NA	NA	FALSE	TRUE
CAV1	1.243261408	0	5	5	5	Cav1	-1.3711	Persistent Decrease	NA	NA	NA	NA	NA	NA	NA	NA	NA	NA	NA	NA	Cav1	-1.3765	Persistent Decrease	NA	NA	NA	NA	NA	NA	Cav1	-1.198166273	Persistent Decrease	Cav1	-1.838667306	Persistent Decrease	NA	NA	NA	NA	NA	NA	NA	NA	NA	-0.431873459	NA	NA	FALSE	TRUE
CAV2	0.977253367	0	5	5	5	Cav2	-0.91732	Persistent Decrease	NA	NA	NA	NA	NA	NA	NA	NA	NA	NA	NA	NA	Cav2	-0.7493	Persistent Decrease	NA	NA	NA	NA	NA	NA	NA	NA	NA	Cav2	-1.809923913	Early Transient Decrease	NA	NA	NA	NA	NA	NA	NA	NA	-0.588175297	-0.821547627	NA	NA	FALSE	TRUE
CAV3	0.862835	0	2	2	2	Cav3	-0.59157	Persistent Decrease	NA	NA	NA	NA	NA	NA	NA	NA	NA	NA	NA	NA	Cav3	-1.1341	Persistent Decrease	NA	NA	NA	NA	NA	NA	NA	NA	NA	NA	NA	NA	NA	NA	NA	NA	NA	NA	NA	NA	NA	NA	NA	NA	FALSE	TRUE
CAVIN1	1.302247335	2	2	2	4	NA	NA	NA	NA	NA	NA	NA	NA	NA	NA	NA	NA	NA	NA	NA	Cavin1	-0.19642	Early Transient Decrease	NA	NA	NA	NA	NA	NA	Cavin1	3.126202393	Persistent Increase	Cavin1	1.118033352	Persistent Increase	NA	NA	NA	NA	NA	NA	NA	NA	NA	-0.768333594	NA	NA	FALSE	FALSE
CAVIN2	0.535408137	3	1	3	4	Cavin2	0.83239	Persistent Increase	NA	NA	NA	NA	NA	NA	NA	NA	NA	NA	NA	NA	Cavin2	0.3655	Persistent Increase	NA	NA	NA	NA	NA	NA	Cavin2	-0.271408569	Late Increase	Cavin2	0.67233398	Persistent Decrease	NA	NA	NA	NA	NA	NA	NA	NA	NA	NA	NA	NA	FALSE	TRUE
CAVIN3	0.903825374	3	2	3	5	Cavin3	0.24712	Late Increase	Cavin3	-0.40837	NA	NA	NA	NA	NA	NA	NA	NA	NA	NA	NA	NA	NA	NA	NA	NA	NA	NA	NA	Cavin3	1.599927815	Persistent Increase	Cavin3	1.764230108	Persistent Increase	NA	NA	NA	NA	NA	NA	NA	NA	NA	-0.499478948	NA	NA	FALSE	TRUE
CAVIN4	0.497434059	2	2	2	4	NA	NA	NA	NA	NA	Cavin4	0.318281342	NA	NA	NA	NA	NA	NA	NA	NA	Cavin4	-0.34318	Early Transient Decrease	NA	NA	NA	NA	NA	NA	NA	NA	NA	Cavin4	0.938029855	Early Transient Increase	NA	NA	Cavin4	-0.390245038	Late Decrease	NA	NA	NA	NA	NA	NA	NA	TRUE	FALSE
CBFA2T2	0.363915	2	0	2	2	Cbfa2t2	0.28872	Persistent Increase	NA	NA	NA	NA	NA	NA	NA	NA	NA	NA	NA	NA	Cbfa2t2	0.43911	Persistent Increase	NA	NA	NA	NA	NA	NA	NA	NA	NA	NA	NA	NA	NA	NA	NA	NA	NA	NA	NA	NA	NA	NA	NA	NA	FALSE	TRUE
CBFA2T3	1.29945	2	0	2	2	Cbfa2t3	1.2982	Persistent Increase	NA	NA	NA	NA	NA	NA	NA	NA	NA	NA	NA	NA	Cbfa2t3	1.3007	Persistent Increase	NA	NA	NA	NA	NA	NA	NA	NA	NA	NA	NA	NA	NA	NA	NA	NA	NA	NA	NA	NA	NA	NA	NA	NA	FALSE	TRUE
CBFB	0.6938933	6	0	6	6	Cbfb	0.30006	Persistent Increase	Cbfb	0.24135	NA	NA	NA	NA	NA	NA	NA	NA	NA	NA	Cbfb	0.39038	Persistent Increase	NA	NA	NA	NA	NA	NA	Cbfb	1.539110662	Persistent Increase	Cbfb	1.312475395	Persistent Increase	NA	NA	NA	NA	NA	NA	NA	NA	NA	NA	NA	0.37998374	FALSE	TRUE
CBL	0.38918	1	0	1	1	NA	NA	NA	NA	NA	NA	NA	NA	NA	NA	NA	NA	NA	NA	NA	Cbl	0.38918	Early Transient Increase	NA	NA	NA	NA	NA	NA	NA	NA	NA	NA	NA	NA	NA	NA	NA	NA	NA	NA	NA	NA	NA	NA	NA	NA	FALSE	FALSE
CBLB	0.48899	2	0	2	2	Cblb	0.50392	Persistent Increase	NA	NA	NA	NA	NA	NA	NA	NA	NA	NA	NA	NA	Cblb	0.47406	Persistent Increase	NA	NA	NA	NA	NA	NA	NA	NA	NA	NA	NA	NA	NA	NA	NA	NA	NA	NA	NA	NA	NA	NA	NA	NA	FALSE	TRUE
CBLL1	0.489414834	0	1	1	1	NA	NA	NA	NA	NA	NA	NA	NA	NA	NA	NA	NA	NA	NA	NA	NA	NA	NA	NA	NA	NA	NA	NA	NA	NA	NA	NA	NA	NA	NA	NA	NA	NA	NA	NA	NA	NA	NA	NA	NA	-0.489414834	NA	FALSE	FALSE
CBLN1	1.4226	0	1	1	1	NA	NA	NA	NA	NA	NA	NA	NA	NA	NA	NA	NA	NA	NA	NA	Cbln1	-1.4226	Early Transient Decrease	NA	NA	NA	NA	NA	NA	NA	NA	NA	NA	NA	NA	NA	NA	NA	NA	NA	NA	NA	NA	NA	NA	NA	NA	FALSE	FALSE
CBR1	0.647164213	1	2	2	3	Cbr1	-0.83965	Persistent Decrease	NA	NA	NA	NA	NA	NA	NA	NA	NA	NA	NA	NA	Cbr1	-0.4593	Persistent Decrease	NA	NA	NA	NA	NA	NA	NA	NA	NA	NA	NA	NA	NA	NA	NA	NA	NA	NA	NA	NA	NA	NA	NA	0.642542639	FALSE	TRUE
CBR2	1.02242	0	3	3	3	Cbr2	-1.2878	Persistent Decrease	Cbr2	-0.48606	NA	NA	NA	NA	NA	NA	NA	NA	NA	NA	Cbr2	-1.2934	Persistent Decrease	NA	NA	NA	NA	NA	NA	NA	NA	NA	NA	NA	NA	NA	NA	NA	NA	NA	NA	NA	NA	NA	NA	NA	NA	FALSE	TRUE
CBR3	0.616918691	1	3	3	4	Cbr3	-0.85411	Persistent Decrease	Cbr3	-0.54589	NA	NA	NA	NA	NA	NA	NA	NA	NA	NA	Cbr3	-0.47046	Persistent Decrease	NA	NA	NA	NA	NA	NA	NA	NA	NA	NA	NA	NA	NA	NA	Cbr3	0.597214762	Late Increase	NA	NA	NA	NA	NA	NA	NA	TRUE	TRUE
CBS	0.855648593	0	4	4	4	Cbs	-1.3239	Persistent Decrease	NA	NA	NA	NA	NA	NA	NA	NA	NA	NA	NA	NA	Cbs	-1.453	Persistent Decrease	NA	NA	NA	NA	NA	NA	NA	NA	NA	NA	NA	NA	NA	NA	NA	NA	NA	NA	NA	NA	-0.393787575	-0.251906797	NA	NA	FALSE	TRUE
CBX1	8.780701489	1	0	1	1	NA	NA	NA	NA	NA	NA	NA	NA	NA	NA	NA	NA	NA	NA	NA	NA	NA	NA	NA	NA	NA	NA	NA	NA	Cbx1	8.780701489	Late Increase	NA	NA	NA	NA	NA	NA	NA	NA	NA	NA	NA	NA	NA	NA	NA	FALSE	FALSE
CBX2	0.81204	2	0	2	2	Cbx2	0.72267	Persistent Increase	NA	NA	NA	NA	NA	NA	NA	NA	NA	NA	NA	NA	Cbx2	0.90141	Persistent Increase	NA	NA	NA	NA	NA	NA	NA	NA	NA	NA	NA	NA	NA	NA	NA	NA	NA	NA	NA	NA	NA	NA	NA	NA	FALSE	TRUE
CBX3	2.717571124	2	0	2	2	NA	NA	NA	NA	NA	NA	NA	NA	NA	NA	NA	NA	NA	NA	NA	NA	NA	NA	NA	NA	NA	NA	NA	NA	Cbx3	2.253193981	Persistent Increase	Cbx3	3.181948267	Early Transient Increase	NA	NA	NA	NA	NA	NA	NA	NA	NA	NA	NA	NA	FALSE	FALSE
CBX4	0.598201792	0	3	3	3	NA	NA	NA	Cbx4	-0.39914	NA	NA	NA	NA	NA	NA	NA	NA	NA	NA	NA	NA	NA	NA	NA	NA	NA	NA	NA	NA	NA	NA	NA	NA	NA	NA	NA	NA	NA	NA	NA	NA	NA	NA	NA	-0.775079437	-0.62038594	FALSE	FALSE
CBX5	0.79472834	4	1	4	5	Cbx5	0.47965	Persistent Increase	NA	NA	NA	NA	NA	NA	NA	NA	NA	NA	NA	NA	Cbx5	0.48081	Persistent Increase	NA	NA	NA	NA	NA	NA	Cbx5	1.859032371	Early Decrease.Late Increase	Cbx5	0.714774134	Persistent Increase	NA	NA	NA	NA	NA	NA	NA	NA	NA	-0.439375194	NA	NA	FALSE	TRUE
CBX6	0.575508721	1	2	2	3	Cbx6	-0.85749	Persistent Decrease	NA	NA	NA	NA	NA	NA	NA	NA	NA	NA	NA	NA	Cbx6	-0.58287	Persistent Decrease	NA	NA	NA	NA	NA	NA	NA	NA	NA	NA	NA	NA	NA	NA	NA	NA	NA	NA	NA	NA	0.286166164	NA	NA	NA	FALSE	TRUE
CBX7	0.788886667	1	2	2	3	Cbx7	-1.0272	Persistent Decrease	Cbx7	0.42552	NA	NA	NA	NA	NA	NA	NA	NA	NA	NA	Cbx7	-0.91394	Persistent Decrease	NA	NA	NA	NA	NA	NA	NA	NA	NA	NA	NA	NA	NA	NA	NA	NA	NA	NA	NA	NA	NA	NA	NA	NA	FALSE	TRUE
CBY1	0.330402562	0	1	1	1	NA	NA	NA	NA	NA	NA	NA	NA	NA	NA	NA	NA	NA	NA	NA	NA	NA	NA	NA	NA	NA	NA	NA	NA	NA	NA	NA	NA	NA	NA	NA	NA	NA	NA	NA	NA	NA	NA	-0.330402562	NA	NA	NA	FALSE	FALSE
CC2D1A	1.099358005	0	5	5	5	Cc2d1a	-0.52226	Persistent Decrease	NA	NA	NA	NA	NA	NA	NA	NA	NA	NA	NA	NA	Cc2d1a	-0.44271	Persistent Decrease	NA	NA	NA	NA	NA	NA	Cc2d1a	-2.799912699	Persistent Decrease	Cc2d1a	-1.296411976	Persistent Decrease	NA	NA	NA	NA	NA	NA	NA	NA	NA	NA	-0.43549535	NA	FALSE	TRUE
CC2D1B	0.867185867	0	4	4	4	Cc2d1b	-0.45986	Persistent Decrease	NA	NA	NA	NA	NA	NA	NA	NA	NA	NA	NA	NA	Cc2d1b	-0.50808	Persistent Decrease	NA	NA	NA	NA	NA	NA	Cc2d1b	-1.02640509	Persistent Decrease	Cc2d1b	-1.474398378	Persistent Decrease	NA	NA	NA	NA	NA	NA	NA	NA	NA	NA	NA	NA	FALSE	TRUE
CCAR1	0.49659	0	1	1	1	NA	NA	NA	NA	NA	NA	NA	NA	NA	NA	NA	NA	NA	NA	NA	Ccar1	-0.49659	Early Transient Decrease	NA	NA	NA	NA	NA	NA	NA	NA	NA	NA	NA	NA	NA	NA	NA	NA	NA	NA	NA	NA	NA	NA	NA	NA	FALSE	FALSE
CCAR2	0.813045838	3	1	3	4	Ccar2	0.35674	Persistent Increase	NA	NA	NA	NA	NA	NA	NA	NA	NA	NA	NA	NA	Ccar2	0.2115	Persistent Increase	NA	NA	NA	NA	NA	NA	NA	NA	NA	Ccar2	-2.280991695	Early Transient Decrease	NA	NA	NA	NA	NA	NA	NA	NA	NA	NA	NA	0.402951657	FALSE	TRUE
CCBE1	0.986986289	3	2	3	5	Ccbe1	-0.57998	Persistent Decrease	Ccbe1	0.91091	NA	NA	NA	NA	NA	NA	NA	NA	NA	NA	Ccbe1	-0.5368	Persistent Decrease	NA	NA	NA	NA	NA	NA	NA	NA	NA	NA	NA	NA	NA	NA	NA	NA	NA	NA	NA	NA	NA	NA	1.059772195	1.847469252	FALSE	TRUE
CCDC102A	1.18025	0	2	2	2	Ccdc102a	-1.0782	Persistent Decrease	NA	NA	NA	NA	NA	NA	NA	NA	NA	NA	NA	NA	Ccdc102a	-1.2823	Persistent Decrease	NA	NA	NA	NA	NA	NA	NA	NA	NA	NA	NA	NA	NA	NA	NA	NA	NA	NA	NA	NA	NA	NA	NA	NA	FALSE	TRUE
CCDC102B	0.398931243	1	0	1	1	NA	NA	NA	NA	NA	NA	NA	NA	NA	NA	NA	NA	NA	NA	NA	NA	NA	NA	NA	NA	NA	NA	NA	NA	NA	NA	NA	NA	NA	NA	NA	NA	NA	NA	NA	NA	NA	NA	NA	0.398931243	NA	NA	FALSE	FALSE
CCDC107	0.391000326	0	2	2	2	NA	NA	NA	NA	NA	NA	NA	NA	NA	NA	NA	NA	NA	NA	NA	NA	NA	NA	NA	NA	NA	NA	NA	NA	NA	NA	NA	NA	NA	NA	NA	NA	NA	NA	NA	NA	NA	NA	-0.325544116	-0.456456535	NA	NA	FALSE	FALSE
CCDC115	2.257250397	0	1	1	1	NA	NA	NA	NA	NA	NA	NA	NA	NA	NA	NA	NA	NA	NA	NA	NA	NA	NA	NA	NA	NA	NA	NA	NA	Ccdc115	-2.257250397	Late Decrease	NA	NA	NA	NA	NA	NA	NA	NA	NA	NA	NA	NA	NA	NA	NA	FALSE	FALSE
CCDC117	0.69193	2	0	2	2	Ccdc117	0.58869	Persistent Increase	NA	NA	NA	NA	NA	NA	NA	NA	NA	NA	NA	NA	Ccdc117	0.79517	Persistent Increase	NA	NA	NA	NA	NA	NA	NA	NA	NA	NA	NA	NA	NA	NA	NA	NA	NA	NA	NA	NA	NA	NA	NA	NA	FALSE	TRUE
CCDC12	0.626126113	2	1	2	3	NA	NA	NA	NA	NA	NA	NA	NA	NA	NA	NA	NA	NA	NA	NA	NA	NA	NA	NA	NA	NA	NA	NA	NA	Ccdc12	1.022879222	Persistent Increase	Ccdc12	0.539861558	Persistent Increase	NA	NA	NA	NA	NA	NA	NA	NA	NA	-0.31563756	NA	NA	FALSE	FALSE
CCDC120	0.786747116	3	0	3	3	Ccdc120	0.862	Persistent Increase	NA	NA	NA	NA	NA	NA	NA	NA	NA	NA	NA	NA	Ccdc120	1.0083	Persistent Increase	NA	NA	NA	NA	NA	NA	NA	NA	NA	NA	NA	NA	NA	NA	NA	NA	NA	NA	NA	NA	0.489941349	NA	NA	NA	FALSE	TRUE
CCDC121	0.442644383	1	0	1	1	NA	NA	NA	NA	NA	NA	NA	NA	NA	NA	NA	NA	NA	NA	NA	NA	NA	NA	NA	NA	NA	NA	NA	NA	NA	NA	NA	NA	NA	NA	NA	NA	NA	NA	NA	NA	NA	NA	NA	0.442644383	NA	NA	FALSE	FALSE
CCDC124	0.345794869	0	3	3	3	NA	NA	NA	NA	NA	NA	NA	NA	NA	NA	NA	NA	NA	NA	NA	Ccdc124	-0.21633	Early Transient Decrease	NA	NA	NA	NA	NA	NA	NA	NA	NA	NA	NA	NA	NA	NA	NA	NA	NA	NA	NA	NA	NA	-0.300166235	-0.520888372	NA	FALSE	FALSE
CCDC126	0.652330019	0	3	3	3	Ccdc126	-0.73986	Persistent Decrease	NA	NA	NA	NA	NA	NA	NA	NA	NA	NA	NA	NA	Ccdc126	-0.75313	Persistent Decrease	NA	NA	NA	NA	NA	NA	NA	NA	NA	NA	NA	NA	NA	NA	NA	NA	NA	NA	NA	NA	NA	-0.464000058	NA	NA	FALSE	TRUE
CCDC127	0.25953	1	0	1	1	NA	NA	NA	Ccdc127	0.25953	NA	NA	NA	NA	NA	NA	NA	NA	NA	NA	NA	NA	NA	NA	NA	NA	NA	NA	NA	NA	NA	NA	NA	NA	NA	NA	NA	NA	NA	NA	NA	NA	NA	NA	NA	NA	NA	FALSE	FALSE
CCDC134	0.496421334	3	1	3	4	Ccdc134	0.38659	Persistent Increase	Ccdc134	-0.30668	NA	NA	NA	NA	NA	NA	NA	NA	NA	NA	Ccdc134	0.53348	Persistent Increase	NA	NA	NA	NA	NA	NA	NA	NA	NA	NA	NA	NA	NA	NA	NA	NA	NA	NA	NA	NA	0.758935334	NA	NA	NA	FALSE	TRUE
CCDC136	0.514133899	3	0	3	3	NA	NA	NA	Ccdc136	0.35551	NA	NA	NA	NA	NA	NA	NA	NA	NA	NA	Ccdc136	0.42406	Early Transient Increase	NA	NA	NA	NA	NA	NA	NA	NA	NA	Ccdc136	0.762831696	Early Transient Increase	NA	NA	NA	NA	NA	NA	NA	NA	NA	NA	NA	NA	FALSE	FALSE
CCDC137	0.694139913	0	1	1	1	NA	NA	NA	NA	NA	NA	NA	NA	NA	NA	NA	NA	NA	NA	NA	NA	NA	NA	NA	NA	NA	NA	NA	NA	NA	NA	NA	NA	NA	NA	NA	NA	NA	NA	NA	NA	NA	NA	NA	NA	NA	-0.694139913	FALSE	FALSE
CCDC138	0.568653133	1	0	1	1	NA	NA	NA	NA	NA	NA	NA	NA	NA	NA	NA	NA	NA	NA	NA	NA	NA	NA	NA	NA	NA	NA	NA	NA	NA	NA	NA	NA	NA	NA	NA	NA	NA	NA	NA	NA	NA	NA	0.568653133	NA	NA	NA	FALSE	FALSE
CCDC14	0.307832874	1	0	1	1	NA	NA	NA	NA	NA	NA	NA	NA	NA	NA	NA	NA	NA	NA	NA	NA	NA	NA	NA	NA	NA	NA	NA	NA	NA	NA	NA	NA	NA	NA	NA	NA	NA	NA	NA	NA	NA	NA	0.307832874	NA	NA	NA	FALSE	FALSE
CCDC140	0.639527092	1	0	1	1	NA	NA	NA	NA	NA	NA	NA	NA	NA	NA	NA	NA	NA	NA	NA	NA	NA	NA	NA	NA	NA	NA	NA	NA	NA	NA	NA	NA	NA	NA	NA	NA	NA	NA	NA	NA	NA	NA	0.639527092	NA	NA	NA	FALSE	FALSE
CCDC141	1.0585	2	0	2	2	Ccdc141	1.0753	Persistent Increase	NA	NA	NA	NA	NA	NA	NA	NA	NA	NA	NA	NA	Ccdc141	1.0417	Persistent Increase	NA	NA	NA	NA	NA	NA	NA	NA	NA	NA	NA	NA	NA	NA	NA	NA	NA	NA	NA	NA	NA	NA	NA	NA	FALSE	TRUE
CCDC142	0.573093435	1	0	1	1	NA	NA	NA	NA	NA	NA	NA	NA	NA	NA	NA	NA	NA	NA	NA	NA	NA	NA	NA	NA	NA	NA	NA	NA	NA	NA	NA	NA	NA	NA	NA	NA	NA	NA	NA	NA	NA	NA	0.573093435	NA	NA	NA	FALSE	FALSE
CCDC148	1.16285	2	0	2	2	Ccdc148	1.1803	Persistent Increase	NA	NA	NA	NA	NA	NA	NA	NA	NA	NA	NA	NA	Ccdc148	1.1454	Persistent Increase	NA	NA	NA	NA	NA	NA	NA	NA	NA	NA	NA	NA	NA	NA	NA	NA	NA	NA	NA	NA	NA	NA	NA	NA	FALSE	TRUE
CCDC149	0.480247996	1	0	1	1	NA	NA	NA	NA	NA	NA	NA	NA	NA	NA	NA	NA	NA	NA	NA	NA	NA	NA	NA	NA	NA	NA	NA	NA	NA	NA	NA	NA	NA	NA	NA	NA	NA	NA	NA	NA	NA	NA	0.480247996	NA	NA	NA	FALSE	FALSE
CCDC15	0.667805	2	0	2	2	NA	NA	NA	Ccdc15	0.51998	NA	NA	NA	NA	NA	NA	NA	NA	NA	NA	Ccdc15	0.81563	Early Transient Increase	NA	NA	NA	NA	NA	NA	NA	NA	NA	NA	NA	NA	NA	NA	NA	NA	NA	NA	NA	NA	NA	NA	NA	NA	FALSE	FALSE
CCDC152	1.2989	0	1	1	1	Ccdc152	-1.2989	Late Decrease	NA	NA	NA	NA	NA	NA	NA	NA	NA	NA	NA	NA	NA	NA	NA	NA	NA	NA	NA	NA	NA	NA	NA	NA	NA	NA	NA	NA	NA	NA	NA	NA	NA	NA	NA	NA	NA	NA	NA	FALSE	TRUE
CCDC159	0.39837	0	1	1	1	NA	NA	NA	Ccdc159	-0.39837	NA	NA	NA	NA	NA	NA	NA	NA	NA	NA	NA	NA	NA	NA	NA	NA	NA	NA	NA	NA	NA	NA	NA	NA	NA	NA	NA	NA	NA	NA	NA	NA	NA	NA	NA	NA	NA	FALSE	FALSE
CCDC162	0.951355	2	0	2	2	Ccdc162	0.73681	Persistent Increase	NA	NA	NA	NA	NA	NA	NA	NA	NA	NA	NA	NA	Ccdc162	1.1659	Persistent Increase	NA	NA	NA	NA	NA	NA	NA	NA	NA	NA	NA	NA	NA	NA	NA	NA	NA	NA	NA	NA	NA	NA	NA	NA	FALSE	TRUE
CCDC163	0.590650093	1	1	1	2	NA	NA	NA	Ccdc163	-0.41825	NA	NA	NA	NA	NA	NA	NA	NA	NA	NA	NA	NA	NA	NA	NA	NA	NA	NA	NA	NA	NA	NA	NA	NA	NA	NA	NA	NA	NA	NA	NA	NA	NA	0.763050186	NA	NA	NA	FALSE	FALSE
CCDC167	0.46097894	0	1	1	1	NA	NA	NA	NA	NA	NA	NA	NA	NA	NA	NA	NA	NA	NA	NA	NA	NA	NA	NA	NA	NA	NA	NA	NA	NA	NA	NA	NA	NA	NA	NA	NA	NA	NA	NA	NA	NA	NA	NA	-0.46097894	NA	NA	FALSE	FALSE
CCDC171	0.445959453	1	0	1	1	NA	NA	NA	NA	NA	NA	NA	NA	NA	NA	NA	NA	NA	NA	NA	NA	NA	NA	NA	NA	NA	NA	NA	NA	NA	NA	NA	NA	NA	NA	NA	NA	NA	NA	NA	NA	NA	NA	NA	0.445959453	NA	NA	FALSE	FALSE
CCDC174	0.33076	2	0	2	2	Ccdc174	0.35548	Persistent Increase	NA	NA	NA	NA	NA	NA	NA	NA	NA	NA	NA	NA	Ccdc174	0.30604	Persistent Increase	NA	NA	NA	NA	NA	NA	NA	NA	NA	NA	NA	NA	NA	NA	NA	NA	NA	NA	NA	NA	NA	NA	NA	NA	FALSE	TRUE
CCDC181	0.46332	0	2	2	2	Ccdc181	-0.57972	Persistent Decrease	NA	NA	NA	NA	NA	NA	NA	NA	NA	NA	NA	NA	Ccdc181	-0.34692	Persistent Decrease	NA	NA	NA	NA	NA	NA	NA	NA	NA	NA	NA	NA	NA	NA	NA	NA	NA	NA	NA	NA	NA	NA	NA	NA	FALSE	TRUE
CCDC183	1.2225	1	0	1	1	NA	NA	NA	NA	NA	NA	NA	NA	NA	NA	NA	NA	NA	NA	NA	Ccdc183	1.2225	Early Transient Increase	NA	NA	NA	NA	NA	NA	NA	NA	NA	NA	NA	NA	NA	NA	NA	NA	NA	NA	NA	NA	NA	NA	NA	NA	FALSE	FALSE
CCDC186	0.255063333	3	0	3	3	Ccdc186	0.23711	Persistent Increase	Ccdc186	0.31393	NA	NA	NA	NA	NA	NA	NA	NA	NA	NA	Ccdc186	0.21415	Persistent Increase	NA	NA	NA	NA	NA	NA	NA	NA	NA	NA	NA	NA	NA	NA	NA	NA	NA	NA	NA	NA	NA	NA	NA	NA	FALSE	TRUE
CCDC189	0.72124	1	0	1	1	NA	NA	NA	NA	NA	NA	NA	NA	NA	NA	NA	NA	NA	NA	NA	Ccdc189	0.72124	Early Transient Increase	NA	NA	NA	NA	NA	NA	NA	NA	NA	NA	NA	NA	NA	NA	NA	NA	NA	NA	NA	NA	NA	NA	NA	NA	FALSE	FALSE
CCDC190	2.2351	0	1	1	1	NA	NA	NA	NA	NA	NA	NA	ENSG00000185860	ENSMUSG00000070532	Ccdc190	-2.2351	NA	NA	NA	NA	NA	NA	NA	NA	NA	NA	NA	NA	NA	NA	NA	NA	NA	NA	NA	NA	NA	NA	NA	NA	NA	NA	NA	NA	NA	NA	NA	FALSE	FALSE
CCDC192	1.22305	2	0	2	2	Ccdc192	1.2544	Persistent Increase	NA	NA	NA	NA	NA	NA	NA	NA	NA	NA	NA	NA	Ccdc192	1.1917	Persistent Increase	NA	NA	NA	NA	NA	NA	NA	NA	NA	NA	NA	NA	NA	NA	NA	NA	NA	NA	NA	NA	NA	NA	NA	NA	FALSE	TRUE
CCDC22	0.300045536	0	2	2	2	NA	NA	NA	NA	NA	NA	NA	NA	NA	NA	NA	NA	NA	NA	NA	NA	NA	NA	NA	NA	NA	NA	NA	NA	NA	NA	NA	NA	NA	NA	NA	NA	NA	NA	NA	NA	NA	NA	NA	-0.332450002	-0.267641069	NA	FALSE	FALSE
CCDC25	0.407442997	2	1	2	3	Ccdc25	0.30863	Persistent Increase	NA	NA	NA	NA	NA	NA	NA	NA	NA	NA	NA	NA	Ccdc25	0.24013	Persistent Increase	NA	NA	NA	NA	NA	NA	NA	NA	NA	Ccdc25	-0.673568992	Early Transient Decrease	NA	NA	NA	NA	NA	NA	NA	NA	NA	NA	NA	NA	FALSE	TRUE
CCDC28B	0.69259603	0	3	3	3	NA	NA	NA	NA	NA	NA	NA	NA	NA	NA	NA	NA	NA	NA	NA	NA	NA	NA	NA	NA	NA	NA	NA	NA	NA	NA	NA	NA	NA	NA	NA	NA	NA	NA	NA	NA	NA	NA	NA	-0.492597175	-0.761948715	-0.8232422	FALSE	FALSE
CCDC30	0.710051346	1	0	1	1	NA	NA	NA	NA	NA	NA	NA	NA	NA	NA	NA	NA	NA	NA	NA	NA	NA	NA	NA	NA	NA	NA	NA	NA	NA	NA	NA	NA	NA	NA	NA	NA	NA	NA	NA	NA	NA	NA	NA	0.710051346	NA	NA	FALSE	FALSE
CCDC43	0.39139444	1	2	2	3	Ccdc43	0.26646	Late Increase	NA	NA	NA	NA	NA	NA	NA	NA	NA	NA	NA	NA	NA	NA	NA	NA	NA	NA	NA	NA	NA	NA	NA	NA	NA	NA	NA	NA	NA	NA	NA	NA	NA	NA	NA	NA	NA	-0.504364384	-0.403358935	FALSE	TRUE
CCDC47	0.373772175	3	0	3	3	Ccdc47	0.38629	Persistent Increase	NA	NA	NA	NA	NA	NA	NA	NA	NA	NA	NA	NA	Ccdc47	0.31432	Persistent Increase	NA	NA	NA	NA	NA	NA	NA	NA	NA	NA	NA	NA	NA	NA	NA	NA	NA	NA	NA	NA	0.420706525	NA	NA	NA	FALSE	TRUE
CCDC50	0.29245219	0	3	3	3	Ccdc50	-0.26203	Persistent Decrease	NA	NA	NA	NA	NA	NA	NA	NA	NA	NA	NA	NA	Ccdc50	-0.29477	Persistent Decrease	NA	NA	NA	NA	NA	NA	NA	NA	NA	NA	NA	NA	NA	NA	NA	NA	NA	NA	NA	NA	-0.320556569	NA	NA	NA	FALSE	TRUE
CCDC57	0.67626	0	1	1	1	NA	NA	NA	NA	NA	NA	NA	NA	NA	NA	NA	NA	NA	NA	NA	Ccdc57	-0.67626	Early Transient Decrease	NA	NA	NA	NA	NA	NA	NA	NA	NA	NA	NA	NA	NA	NA	NA	NA	NA	NA	NA	NA	NA	NA	NA	NA	FALSE	FALSE
CCDC58	0.32724	0	1	1	1	NA	NA	NA	Ccdc58	-0.32724	NA	NA	NA	NA	NA	NA	NA	NA	NA	NA	NA	NA	NA	NA	NA	NA	NA	NA	NA	NA	NA	NA	NA	NA	NA	NA	NA	NA	NA	NA	NA	NA	NA	NA	NA	NA	NA	FALSE	FALSE
CCDC59	0.816557907	0	2	2	2	NA	NA	NA	NA	NA	NA	NA	NA	NA	NA	NA	NA	NA	NA	NA	NA	NA	NA	NA	NA	NA	NA	NA	NA	NA	NA	NA	NA	NA	NA	NA	NA	NA	NA	NA	NA	NA	NA	NA	NA	-0.589921757	-1.043194056	FALSE	FALSE
CCDC6	0.477548788	2	2	2	4	Ccdc6	0.33149	Persistent Increase	NA	NA	NA	NA	NA	NA	NA	NA	NA	NA	NA	NA	Ccdc6	0.45966	Persistent Increase	NA	NA	NA	NA	NA	NA	Ccdc6	-0.413487298	Persistent Decrease	Ccdc6	-0.705557852	Persistent Decrease	NA	NA	NA	NA	NA	NA	NA	NA	NA	NA	NA	NA	FALSE	TRUE
CCDC60	1.013225	0	2	2	2	Ccdc60	-1.1272	Persistent Decrease	NA	NA	NA	NA	NA	NA	NA	NA	NA	NA	NA	NA	Ccdc60	-0.89925	Persistent Decrease	NA	NA	NA	NA	NA	NA	NA	NA	NA	NA	NA	NA	NA	NA	NA	NA	NA	NA	NA	NA	NA	NA	NA	NA	FALSE	TRUE
CCDC61	0.44776	1	0	1	1	Ccdc61	0.44776	Late Increase	NA	NA	NA	NA	NA	NA	NA	NA	NA	NA	NA	NA	NA	NA	NA	NA	NA	NA	NA	NA	NA	NA	NA	NA	NA	NA	NA	NA	NA	NA	NA	NA	NA	NA	NA	NA	NA	NA	NA	FALSE	TRUE
CCDC62	0.973265	0	2	2	2	Ccdc62	-1.0324	Persistent Decrease	NA	NA	NA	NA	NA	NA	NA	NA	NA	NA	NA	NA	Ccdc62	-0.91413	Persistent Decrease	NA	NA	NA	NA	NA	NA	NA	NA	NA	NA	NA	NA	NA	NA	NA	NA	NA	NA	NA	NA	NA	NA	NA	NA	FALSE	TRUE
CCDC65	1.87755	0	2	2	2	Ccdc65	-1.8063	Persistent Decrease	NA	NA	NA	NA	NA	NA	NA	NA	NA	NA	NA	NA	Ccdc65	-1.9488	Persistent Decrease	NA	NA	NA	NA	NA	NA	NA	NA	NA	NA	NA	NA	NA	NA	NA	NA	NA	NA	NA	NA	NA	NA	NA	NA	FALSE	TRUE
CCDC66	0.409026608	4	0	4	4	Ccdc66	0.38396	Persistent Increase	Ccdc66	0.42549	NA	NA	NA	NA	NA	NA	NA	NA	NA	NA	Ccdc66	0.40185	Persistent Increase	NA	NA	NA	NA	NA	NA	NA	NA	NA	NA	NA	NA	NA	NA	NA	NA	NA	NA	NA	NA	NA	0.42480643	NA	NA	FALSE	TRUE
CCDC71	0.424108226	0	1	1	1	NA	NA	NA	NA	NA	NA	NA	NA	NA	NA	NA	NA	NA	NA	NA	NA	NA	NA	NA	NA	NA	NA	NA	NA	NA	NA	NA	NA	NA	NA	NA	NA	NA	NA	NA	NA	NA	NA	-0.424108226	NA	NA	NA	FALSE	FALSE
CCDC73	0.92965	0	2	2	2	Ccdc73	-0.8164	Persistent Decrease	NA	NA	NA	NA	NA	NA	NA	NA	NA	NA	NA	NA	Ccdc73	-1.0429	Persistent Decrease	NA	NA	NA	NA	NA	NA	NA	NA	NA	NA	NA	NA	NA	NA	NA	NA	NA	NA	NA	NA	NA	NA	NA	NA	FALSE	TRUE
CCDC74B	0.602627612	1	0	1	1	NA	NA	NA	NA	NA	NA	NA	NA	NA	NA	NA	NA	NA	NA	NA	NA	NA	NA	NA	NA	NA	NA	NA	NA	NA	NA	NA	NA	NA	NA	NA	NA	NA	NA	NA	NA	NA	NA	NA	0.602627612	NA	NA	FALSE	FALSE
CCDC8	2.101360213	4	0	4	4	Ccdc8	3.1223	Persistent Increase	NA	NA	NA	NA	NA	NA	NA	NA	NA	NA	NA	NA	Ccdc8	3.3092	Persistent Increase	NA	NA	NA	NA	NA	NA	Ccdc8	0.922937526	Persistent Increase	Ccdc8	1.051003325	Persistent Increase	NA	NA	NA	NA	NA	NA	NA	NA	NA	NA	NA	NA	FALSE	TRUE
CCDC80	0.434409912	1	1	1	2	NA	NA	NA	NA	NA	NA	NA	NA	NA	NA	NA	NA	NA	NA	NA	Ccdc80	-0.45183	Early Transient Decrease	NA	NA	NA	NA	NA	NA	NA	NA	NA	NA	NA	NA	NA	NA	NA	NA	NA	NA	NA	NA	0.416989823	NA	NA	NA	FALSE	FALSE
CCDC81	1.014952479	0	2	2	2	NA	NA	NA	NA	NA	NA	NA	NA	NA	NA	NA	NA	NA	NA	NA	NA	NA	NA	NA	NA	NA	NA	NA	NA	NA	NA	NA	NA	NA	NA	NA	NA	NA	NA	NA	NA	NA	NA	-0.682451215	-1.347453742	NA	NA	FALSE	FALSE
CCDC82	0.63617	0	2	2	2	Ccdc82	-0.70162	Persistent Decrease	NA	NA	NA	NA	NA	NA	NA	NA	NA	NA	NA	NA	Ccdc82	-0.57072	Persistent Decrease	NA	NA	NA	NA	NA	NA	NA	NA	NA	NA	NA	NA	NA	NA	NA	NA	NA	NA	NA	NA	NA	NA	NA	NA	FALSE	TRUE
CCDC85B	0.704605	2	0	2	2	Ccdc85b	0.67968	Persistent Increase	NA	NA	NA	NA	NA	NA	NA	NA	NA	NA	NA	NA	Ccdc85b	0.72953	Persistent Increase	NA	NA	NA	NA	NA	NA	NA	NA	NA	NA	NA	NA	NA	NA	NA	NA	NA	NA	NA	NA	NA	NA	NA	NA	FALSE	TRUE
CCDC85C	0.377431772	1	1	1	2	NA	NA	NA	NA	NA	NA	NA	NA	NA	NA	NA	NA	NA	NA	NA	Ccdc85c	-0.35243	Early Transient Decrease	NA	NA	NA	NA	NA	NA	NA	NA	NA	NA	NA	NA	NA	NA	NA	NA	NA	NA	NA	NA	0.402433543	NA	NA	NA	FALSE	FALSE
CCDC86	0.631198401	1	3	3	4	Ccdc86	0.26035	Late Increase	NA	NA	NA	NA	NA	NA	NA	NA	NA	NA	NA	NA	NA	NA	NA	NA	NA	NA	NA	NA	NA	NA	NA	NA	Ccdc86	-1.374026095	Early Transient Decrease	NA	NA	NA	NA	NA	NA	NA	NA	NA	NA	-0.34346586	-0.546951647	FALSE	TRUE
CCDC88A	0.690320427	1	4	4	5	Ccdc88a	-0.27172	Late Decrease	NA	NA	NA	NA	NA	NA	NA	NA	NA	NA	NA	NA	NA	NA	NA	NA	NA	NA	NA	NA	NA	Ccdc88a	-1.264827857	Persistent Decrease	Ccdc88a	-1.28800145	Persistent Decrease	NA	NA	NA	NA	NA	NA	NA	NA	0.397821698	NA	-0.229231128	NA	FALSE	TRUE
CCDC88C	0.595045	2	0	2	2	Ccdc88c	0.77024	Persistent Increase	NA	NA	NA	NA	NA	NA	NA	NA	NA	NA	NA	NA	Ccdc88c	0.41985	Persistent Increase	NA	NA	NA	NA	NA	NA	NA	NA	NA	NA	NA	NA	NA	NA	NA	NA	NA	NA	NA	NA	NA	NA	NA	NA	FALSE	TRUE
CCDC9	0.348670644	1	2	2	3	Ccdc9	0.31001	Late Increase	NA	NA	NA	NA	NA	NA	NA	NA	NA	NA	NA	NA	NA	NA	NA	NA	NA	NA	NA	NA	NA	NA	NA	NA	NA	NA	NA	NA	NA	NA	NA	NA	NA	NA	NA	NA	-0.334062681	-0.40193925	NA	FALSE	TRUE
CCDC90B	0.492163333	0	3	3	3	Ccdc90b	-0.51676	Persistent Decrease	Ccdc90b	-0.37095	NA	NA	NA	NA	NA	NA	NA	NA	NA	NA	Ccdc90b	-0.58878	Persistent Decrease	NA	NA	NA	NA	NA	NA	NA	NA	NA	NA	NA	NA	NA	NA	NA	NA	NA	NA	NA	NA	NA	NA	NA	NA	FALSE	TRUE
CCDC92	1.554790038	0	3	3	3	Ccdc92	-2.2131	Persistent Decrease	NA	NA	NA	NA	NA	NA	NA	NA	NA	NA	NA	NA	Ccdc92	-1.7468	Persistent Decrease	NA	NA	NA	NA	NA	NA	NA	NA	NA	NA	NA	NA	NA	NA	NA	NA	NA	NA	NA	NA	NA	NA	-0.704470113	NA	FALSE	TRUE
CCDC93	0.396949715	2	0	2	2	NA	NA	NA	Ccdc93	0.35908	NA	NA	NA	NA	NA	NA	NA	NA	NA	NA	NA	NA	NA	NA	NA	NA	NA	NA	NA	NA	NA	NA	NA	NA	NA	NA	NA	NA	NA	NA	NA	NA	NA	0.43481943	NA	NA	NA	FALSE	FALSE
CCDC97	0.19904	1	0	1	1	Ccdc97	0.19904	Late Increase	NA	NA	NA	NA	NA	NA	NA	NA	NA	NA	NA	NA	NA	NA	NA	NA	NA	NA	NA	NA	NA	NA	NA	NA	NA	NA	NA	NA	NA	NA	NA	NA	NA	NA	NA	NA	NA	NA	NA	FALSE	TRUE
CCDC9B	0.4425	2	0	2	2	Ccdc9b	0.43443	Persistent Increase	NA	NA	NA	NA	NA	NA	NA	NA	NA	NA	NA	NA	Ccdc9b	0.45057	Persistent Increase	NA	NA	NA	NA	NA	NA	NA	NA	NA	NA	NA	NA	NA	NA	NA	NA	NA	NA	NA	NA	NA	NA	NA	NA	FALSE	TRUE
CCIN	1.350916613	0	3	3	3	Ccin	-1.6026	Persistent Decrease	NA	NA	NA	NA	NA	NA	NA	NA	NA	NA	NA	NA	Ccin	-1.7724	Persistent Decrease	NA	NA	NA	NA	NA	NA	NA	NA	NA	NA	NA	NA	NA	NA	NA	NA	NA	NA	NA	NA	NA	-0.677749839	NA	NA	FALSE	TRUE
CCKAR	1.76584831	0	2	2	2	NA	NA	NA	NA	NA	NA	NA	NA	NA	NA	NA	NA	NA	NA	NA	NA	NA	NA	NA	NA	NA	NA	NA	NA	NA	NA	NA	NA	NA	NA	NA	NA	NA	NA	NA	NA	NA	NA	NA	NA	-1.74595367	-1.785742949	FALSE	FALSE
CCL2	1.456553333	1	2	2	3	Ccl2	-0.90406	Persistent Decrease	NA	NA	NA	NA	ENSG00000108691	NA	NA	2.2836	NA	NA	NA	NA	Ccl2	-1.182	Persistent Decrease	NA	NA	NA	NA	NA	NA	NA	NA	NA	NA	NA	NA	NA	NA	NA	NA	NA	NA	NA	NA	NA	NA	NA	NA	FALSE	TRUE
CCL24	0.60591	0	1	1	1	NA	NA	NA	Ccl24	-0.60591	NA	NA	NA	NA	NA	NA	NA	NA	NA	NA	NA	NA	NA	NA	NA	NA	NA	NA	NA	NA	NA	NA	NA	NA	NA	NA	NA	NA	NA	NA	NA	NA	NA	NA	NA	NA	NA	FALSE	FALSE
CCL7	1.80945	0	2	2	2	Ccl7	-1.5977	Persistent Decrease	NA	NA	NA	NA	NA	NA	NA	NA	NA	NA	NA	NA	Ccl7	-2.0212	Persistent Decrease	NA	NA	NA	NA	NA	NA	NA	NA	NA	NA	NA	NA	NA	NA	NA	NA	NA	NA	NA	NA	NA	NA	NA	NA	FALSE	TRUE
CCL8	3.6126	0	2	2	2	Ccl8	-3.8683	Persistent Decrease	NA	NA	NA	NA	NA	NA	NA	NA	NA	NA	NA	NA	Ccl8	-3.3569	Persistent Decrease	NA	NA	NA	NA	NA	NA	NA	NA	NA	NA	NA	NA	NA	NA	NA	NA	NA	NA	NA	NA	NA	NA	NA	NA	FALSE	TRUE
CCM2	0.858791469	3	0	3	3	Ccm2	0.46133	Persistent Increase	NA	NA	NA	NA	NA	NA	NA	NA	NA	NA	NA	NA	Ccm2	0.42049	Persistent Increase	NA	NA	NA	NA	NA	NA	Ccm2	1.694554406	Late Increase	NA	NA	NA	NA	NA	NA	NA	NA	NA	NA	NA	NA	NA	NA	NA	FALSE	TRUE
CCN1	0.820766106	0	4	4	4	Ccn1	-1.0585	Persistent Decrease	NA	NA	NA	NA	NA	NA	NA	NA	NA	NA	NA	NA	Ccn1	-1.387	Persistent Decrease	NA	NA	NA	NA	NA	NA	NA	NA	NA	NA	NA	NA	NA	NA	NA	NA	NA	NA	NA	NA	-0.265397078	-0.572167346	NA	NA	FALSE	TRUE
CCN2	0.767892036	0	4	4	4	NA	NA	NA	NA	NA	NA	NA	NA	NA	NA	NA	NA	NA	NA	NA	NA	NA	NA	NA	NA	NA	NA	NA	NA	NA	NA	NA	NA	NA	NA	NA	NA	NA	NA	NA	NA	NA	NA	-0.40126285	-0.900338801	-0.689691178	-1.080275313	FALSE	FALSE
CCN3	1.202026667	2	1	2	3	Ccn3	1.3259	Persistent Increase	NA	NA	NA	NA	ENSG00000136999	ENSMUSG00000037362	Ccn3	-1.3949	NA	NA	NA	NA	Ccn3	0.88528	Persistent Increase	NA	NA	NA	NA	NA	NA	NA	NA	NA	NA	NA	NA	NA	NA	NA	NA	NA	NA	NA	NA	NA	NA	NA	NA	FALSE	TRUE
CCN4	1.188304999	1	2	2	3	Ccn4	-1.4604	Persistent Decrease	NA	NA	NA	NA	NA	NA	NA	NA	NA	NA	NA	NA	Ccn4	-1.692	Persistent Decrease	NA	NA	NA	NA	NA	NA	NA	NA	NA	NA	NA	NA	NA	NA	NA	NA	NA	NA	NA	NA	0.412514998	NA	NA	NA	FALSE	TRUE
CCN5	4.37995	0	2	2	2	Ccn5	-4.4315	Persistent Decrease	NA	NA	NA	NA	NA	NA	NA	NA	NA	NA	NA	NA	Ccn5	-4.3284	Persistent Decrease	NA	NA	NA	NA	NA	NA	NA	NA	NA	NA	NA	NA	NA	NA	NA	NA	NA	NA	NA	NA	NA	NA	NA	NA	FALSE	TRUE
CCNA2	0.470971577	0	2	2	2	NA	NA	NA	Ccna2	-0.3985	NA	NA	NA	NA	NA	NA	NA	NA	NA	NA	NA	NA	NA	NA	NA	NA	NA	NA	NA	NA	NA	NA	NA	NA	NA	NA	NA	NA	NA	NA	NA	NA	NA	NA	-0.543443153	NA	NA	FALSE	FALSE
CCNB1	0.547301063	0	1	1	1	NA	NA	NA	NA	NA	NA	NA	NA	NA	NA	NA	NA	NA	NA	NA	NA	NA	NA	NA	NA	NA	NA	NA	NA	NA	NA	NA	NA	NA	NA	NA	NA	NA	NA	NA	NA	NA	NA	NA	-0.547301063	NA	NA	FALSE	FALSE
CCNB1IP1	1.85365	2	0	2	2	Ccnb1ip1	1.5498	Persistent Increase	NA	NA	NA	NA	NA	NA	NA	NA	NA	NA	NA	NA	Ccnb1ip1	2.1575	Persistent Increase	NA	NA	NA	NA	NA	NA	NA	NA	NA	NA	NA	NA	NA	NA	NA	NA	NA	NA	NA	NA	NA	NA	NA	NA	FALSE	TRUE
CCNB2	0.5937829	1	1	1	2	NA	NA	NA	Ccnb2	-0.46462	NA	NA	NA	NA	NA	NA	NA	NA	NA	NA	NA	NA	NA	NA	NA	NA	NA	NA	NA	NA	NA	NA	Ccnb2	0.7229458	Early Transient Increase	NA	NA	NA	NA	NA	NA	NA	NA	NA	NA	NA	NA	FALSE	FALSE
CCND1	0.795896915	2	2	2	4	Ccnd1	0.79317	Persistent Increase	Ccnd1	-0.44765	NA	NA	NA	NA	NA	NA	NA	NA	NA	NA	Ccnd1	0.67437	Persistent Increase	NA	NA	NA	NA	NA	NA	NA	NA	NA	NA	NA	NA	NA	NA	NA	NA	NA	NA	NA	NA	NA	NA	NA	-1.268397661	FALSE	TRUE
CCND2	0.26223	1	0	1	1	NA	NA	NA	NA	NA	NA	NA	NA	NA	NA	NA	NA	NA	NA	NA	Ccnd2	0.26223	Early Transient Increase	NA	NA	NA	NA	NA	NA	NA	NA	NA	NA	NA	NA	NA	NA	NA	NA	NA	NA	NA	NA	NA	NA	NA	NA	FALSE	FALSE
CCND3	0.414879001	2	1	2	3	Ccnd3	0.61892	Persistent Increase	NA	NA	NA	NA	NA	NA	NA	NA	NA	NA	NA	NA	Ccnd3	0.35614	Persistent Increase	NA	NA	NA	NA	NA	NA	NA	NA	NA	NA	NA	NA	NA	NA	NA	NA	NA	NA	NA	NA	NA	-0.269577002	NA	NA	FALSE	TRUE
CCNDBP1	0.461070149	2	2	2	4	Ccndbp1	0.31443	Persistent Increase	NA	NA	NA	NA	NA	NA	NA	NA	NA	NA	NA	NA	Ccndbp1	0.40492	Persistent Increase	NA	NA	NA	NA	NA	NA	NA	NA	NA	NA	NA	NA	NA	NA	NA	NA	NA	NA	NA	NA	-0.404596638	-0.720333956	NA	NA	FALSE	TRUE
CCNE1	0.475521804	1	0	1	1	NA	NA	NA	NA	NA	NA	NA	NA	NA	NA	NA	NA	NA	NA	NA	NA	NA	NA	NA	NA	NA	NA	NA	NA	NA	NA	NA	NA	NA	NA	NA	NA	NA	NA	NA	NA	NA	NA	0.475521804	NA	NA	NA	FALSE	FALSE
CCNE2	1.008583092	0	3	3	3	Ccne2	-1.0413	Persistent Decrease	NA	NA	NA	NA	NA	NA	NA	NA	NA	NA	NA	NA	Ccne2	-1.2875	Persistent Decrease	NA	NA	NA	NA	NA	NA	NA	NA	NA	NA	NA	NA	NA	NA	NA	NA	NA	NA	NA	NA	NA	-0.696949276	NA	NA	FALSE	TRUE
CCNF	0.403975332	0	1	1	1	NA	NA	NA	NA	NA	NA	NA	NA	NA	NA	NA	NA	NA	NA	NA	NA	NA	NA	NA	NA	NA	NA	NA	NA	NA	NA	NA	NA	NA	NA	NA	NA	NA	NA	NA	NA	NA	NA	NA	-0.403975332	NA	NA	FALSE	FALSE
CCNG1	1.12795	2	0	2	2	Ccng1	1.0638	Persistent Increase	NA	NA	NA	NA	NA	NA	NA	NA	NA	NA	NA	NA	Ccng1	1.1921	Persistent Increase	NA	NA	NA	NA	NA	NA	NA	NA	NA	NA	NA	NA	NA	NA	NA	NA	NA	NA	NA	NA	NA	NA	NA	NA	FALSE	TRUE
CCNG2	0.367189559	3	0	3	3	Ccng2	0.45494	Persistent Increase	NA	NA	NA	NA	NA	NA	NA	NA	NA	NA	NA	NA	Ccng2	0.30427	Persistent Increase	NA	NA	NA	NA	NA	NA	NA	NA	NA	NA	NA	NA	NA	NA	NA	NA	NA	NA	NA	NA	0.342358678	NA	NA	NA	FALSE	TRUE
CCNH	0.286155426	0	2	2	2	NA	NA	NA	Ccnh	-0.251	NA	NA	NA	NA	NA	NA	NA	NA	NA	NA	NA	NA	NA	NA	NA	NA	NA	NA	NA	NA	NA	NA	NA	NA	NA	NA	NA	NA	NA	NA	NA	NA	NA	NA	-0.321310851	NA	NA	FALSE	FALSE
CCNI	0.29680408	2	0	2	2	NA	NA	NA	NA	NA	NA	NA	NA	NA	NA	NA	NA	NA	NA	NA	Ccni	0.19911	Early Transient Increase	NA	NA	NA	NA	NA	NA	NA	NA	NA	NA	NA	NA	NA	NA	NA	NA	NA	NA	NA	NA	NA	0.394498159	NA	NA	FALSE	FALSE
CCNJ	0.38899	1	0	1	1	NA	NA	NA	NA	NA	NA	NA	NA	NA	NA	NA	NA	NA	NA	NA	Ccnj	0.38899	Early Transient Increase	NA	NA	NA	NA	NA	NA	NA	NA	NA	NA	NA	NA	NA	NA	NA	NA	NA	NA	NA	NA	NA	NA	NA	NA	FALSE	FALSE
CCNJL	0.612075009	1	0	1	1	NA	NA	NA	NA	NA	NA	NA	NA	NA	NA	NA	NA	NA	NA	NA	NA	NA	NA	NA	NA	NA	NA	NA	NA	NA	NA	NA	NA	NA	NA	NA	NA	NA	NA	NA	NA	NA	NA	0.612075009	NA	NA	NA	FALSE	FALSE
CCNK	1.155556009	4	0	4	4	NA	NA	NA	Ccnk	0.44751	NA	NA	NA	NA	NA	NA	NA	NA	NA	NA	NA	NA	NA	NA	NA	NA	NA	NA	NA	Ccnk	2.075820195	Persistent Increase	Ccnk	1.829738386	Early Transient Increase	NA	NA	NA	NA	NA	NA	NA	NA	0.269155456	NA	NA	NA	FALSE	FALSE
CCNL1	0.58499751	1	2	2	3	NA	NA	NA	NA	NA	NA	NA	NA	NA	NA	NA	NA	NA	NA	NA	Ccnl1	-0.25499	Early Transient Decrease	NA	NA	NA	NA	NA	NA	NA	NA	NA	Ccnl1	0.844365126	Early Transient Increase	NA	NA	NA	NA	NA	NA	NA	NA	NA	NA	-0.655637405	NA	FALSE	FALSE
CCNL2	0.473121662	0	3	3	3	Ccnl2	-0.41895	Persistent Decrease	NA	NA	NA	NA	NA	NA	NA	NA	NA	NA	NA	NA	Ccnl2	-0.59708	Persistent Decrease	NA	NA	NA	NA	NA	NA	NA	NA	NA	NA	NA	NA	NA	NA	NA	NA	NA	NA	NA	NA	NA	-0.403334985	NA	NA	FALSE	TRUE
CCNQ	0.30792	0	1	1	1	NA	NA	NA	Ccnq	-0.30792	NA	NA	NA	NA	NA	NA	NA	NA	NA	NA	NA	NA	NA	NA	NA	NA	NA	NA	NA	NA	NA	NA	NA	NA	NA	NA	NA	NA	NA	NA	NA	NA	NA	NA	NA	NA	NA	FALSE	FALSE
CCNT2	1.407994743	0	1	1	1	NA	NA	NA	NA	NA	NA	NA	NA	NA	NA	NA	NA	NA	NA	NA	NA	NA	NA	NA	NA	NA	NA	NA	NA	NA	NA	NA	NA	NA	NA	NA	NA	NA	NA	NA	NA	NA	NA	NA	NA	NA	-1.407994743	FALSE	FALSE
CCNY	0.606738575	0	3	3	3	Ccny	-0.55789	Persistent Decrease	NA	NA	NA	NA	NA	NA	NA	NA	NA	NA	NA	NA	Ccny	-0.52015	Persistent Decrease	NA	NA	NA	NA	NA	NA	NA	NA	NA	Ccny	-0.742175726	Early Transient Decrease	NA	NA	NA	NA	NA	NA	NA	NA	NA	NA	NA	NA	FALSE	TRUE
CCNYL1	0.400770405	0	1	1	1	NA	NA	NA	NA	NA	NA	NA	NA	NA	NA	NA	NA	NA	NA	NA	NA	NA	NA	NA	NA	NA	NA	NA	NA	NA	NA	NA	NA	NA	NA	NA	NA	NA	NA	NA	NA	NA	NA	NA	-0.400770405	NA	NA	FALSE	FALSE
CCPG1	0.973885582	2	0	2	2	NA	NA	NA	NA	NA	NA	NA	NA	NA	NA	NA	NA	NA	NA	NA	NA	NA	NA	NA	NA	NA	NA	NA	NA	Ccpg1	1.163852099	Persistent Increase	Ccpg1	0.783919065	Persistent Increase	NA	NA	NA	NA	NA	NA	NA	NA	NA	NA	NA	NA	FALSE	FALSE
CCR1	1.1174	1	0	1	1	NA	NA	NA	NA	NA	NA	NA	NA	NA	NA	NA	NA	NA	NA	NA	Ccr1	1.1174	Early Transient Increase	NA	NA	NA	NA	NA	NA	NA	NA	NA	NA	NA	NA	NA	NA	NA	NA	NA	NA	NA	NA	NA	NA	NA	NA	FALSE	FALSE
CCR7	1.7679	0	1	1	1	Ccr7	-1.7679	Late Decrease	NA	NA	NA	NA	NA	NA	NA	NA	NA	NA	NA	NA	NA	NA	NA	NA	NA	NA	NA	NA	NA	NA	NA	NA	NA	NA	NA	NA	NA	NA	NA	NA	NA	NA	NA	NA	NA	NA	NA	FALSE	TRUE
CCSAP	0.88111	2	0	2	2	Ccsap	0.78502	Persistent Increase	NA	NA	NA	NA	NA	NA	NA	NA	NA	NA	NA	NA	Ccsap	0.9772	Persistent Increase	NA	NA	NA	NA	NA	NA	NA	NA	NA	NA	NA	NA	NA	NA	NA	NA	NA	NA	NA	NA	NA	NA	NA	NA	FALSE	TRUE
CCSER1	1.9336	0	2	2	2	Ccser1	-1.6913	Persistent Decrease	NA	NA	NA	NA	NA	NA	NA	NA	NA	NA	NA	NA	Ccser1	-2.1759	Persistent Decrease	NA	NA	NA	NA	NA	NA	NA	NA	NA	NA	NA	NA	NA	NA	NA	NA	NA	NA	NA	NA	NA	NA	NA	NA	FALSE	TRUE
CCSER2	0.526011575	2	0	2	2	NA	NA	NA	NA	NA	NA	NA	NA	NA	NA	NA	NA	NA	NA	NA	Ccser2	0.27174	Early Transient Increase	NA	NA	NA	NA	NA	NA	NA	NA	NA	NA	NA	NA	Ccser2	0.780283149	NA	NA	NA	NA	NA	NA	NA	NA	NA	NA	FALSE	FALSE
CCSMST1	0.894616182	0	2	2	2	NA	NA	NA	NA	NA	NA	NA	NA	NA	NA	NA	NA	NA	NA	NA	NA	NA	NA	NA	NA	NA	NA	NA	NA	NA	NA	NA	NA	NA	NA	NA	NA	NA	NA	NA	NA	NA	NA	NA	NA	-0.743960789	-1.045271574	FALSE	FALSE
CCT2	0.439962985	2	1	2	3	Cct2	0.45819	Persistent Increase	NA	NA	NA	NA	NA	NA	NA	NA	NA	NA	NA	NA	Cct2	0.41232	Persistent Increase	NA	NA	NA	NA	NA	NA	NA	NA	NA	NA	NA	NA	NA	NA	NA	NA	NA	NA	NA	NA	NA	-0.449378955	NA	NA	FALSE	TRUE
CCT3	3.846628183	0	2	2	2	NA	NA	NA	NA	NA	NA	NA	NA	NA	NA	NA	NA	NA	NA	NA	NA	NA	NA	NA	NA	NA	NA	NA	NA	Cct3	-4.631955456	Persistent Decrease	Cct3	-3.06130091	Persistent Decrease	NA	NA	NA	NA	NA	NA	NA	NA	NA	NA	NA	NA	FALSE	FALSE
CCT4	0.543425	2	0	2	2	Cct4	0.51132	Persistent Increase	NA	NA	NA	NA	NA	NA	NA	NA	NA	NA	NA	NA	Cct4	0.57553	Persistent Increase	NA	NA	NA	NA	NA	NA	NA	NA	NA	NA	NA	NA	NA	NA	NA	NA	NA	NA	NA	NA	NA	NA	NA	NA	FALSE	TRUE
CCT5	0.384944593	2	2	2	4	Cct5	0.44607	Persistent Increase	NA	NA	NA	NA	NA	NA	NA	NA	NA	NA	NA	NA	Cct5	0.40477	Persistent Increase	NA	NA	NA	NA	NA	NA	NA	NA	NA	NA	NA	NA	NA	NA	NA	NA	NA	NA	NA	NA	-0.195957653	-0.49298072	NA	NA	FALSE	TRUE
CCT7	0.323377845	0	3	3	3	Cct7	-0.16205	Persistent Decrease	NA	NA	NA	NA	NA	NA	NA	NA	NA	NA	NA	NA	Cct7	-0.30936	Persistent Decrease	NA	NA	NA	NA	NA	NA	NA	NA	NA	NA	NA	NA	NA	NA	NA	NA	NA	NA	NA	NA	NA	-0.498723536	NA	NA	FALSE	TRUE
CCT8	0.337257562	1	2	2	3	Cct8	0.17897	Late Increase	NA	NA	NA	NA	NA	NA	NA	NA	NA	NA	NA	NA	NA	NA	NA	NA	NA	NA	Cct8	-0.470603382	Early Transient Decrease	NA	NA	NA	NA	NA	NA	NA	NA	NA	NA	NA	NA	NA	NA	NA	-0.362199303	NA	NA	FALSE	TRUE
CCZ1	0.878340072	1	3	3	4	NA	NA	NA	Ccz1	0.28423	NA	NA	NA	NA	NA	NA	NA	NA	NA	NA	NA	NA	NA	NA	NA	NA	NA	NA	NA	Ccz1	-1.052511255	Persistent Decrease	Ccz1	-1.856996029	Persistent Decrease	NA	NA	NA	NA	NA	NA	NA	NA	NA	-0.319623002	NA	NA	FALSE	FALSE
CCZ1B	0.334413794	0	1	1	1	NA	NA	NA	NA	NA	NA	NA	NA	NA	NA	NA	NA	NA	NA	NA	NA	NA	NA	NA	NA	NA	NA	NA	NA	NA	NA	NA	NA	NA	NA	NA	NA	NA	NA	NA	NA	NA	NA	NA	-0.334413794	NA	NA	FALSE	FALSE
CD109	0.75597238	4	0	4	4	Cd109	1.0728	Persistent Increase	NA	NA	NA	NA	NA	NA	NA	NA	NA	NA	NA	NA	Cd109	1.1933	Persistent Increase	NA	NA	NA	NA	NA	NA	NA	NA	NA	NA	NA	NA	NA	NA	NA	NA	NA	NA	NA	NA	0.422064561	NA	0.335724957	NA	FALSE	TRUE
CD14	0.615965	0	2	2	2	Cd14	-0.84445	Persistent Decrease	NA	NA	NA	NA	NA	NA	NA	NA	NA	NA	NA	NA	Cd14	-0.38748	Persistent Decrease	NA	NA	NA	NA	NA	NA	NA	NA	NA	NA	NA	NA	NA	NA	NA	NA	NA	NA	NA	NA	NA	NA	NA	NA	FALSE	TRUE
CD151	0.483181049	2	1	2	3	Cd151	0.56161	Persistent Increase	NA	NA	NA	NA	NA	NA	NA	NA	NA	NA	NA	NA	Cd151	0.53575	Persistent Increase	NA	NA	NA	NA	NA	NA	NA	NA	NA	NA	NA	NA	NA	NA	NA	NA	NA	NA	NA	NA	NA	-0.352183146	NA	NA	FALSE	TRUE
CD163	1.23583	0	3	3	3	Cd163	-1.7197	Persistent Decrease	Cd163	-0.32909	NA	NA	NA	NA	NA	NA	NA	NA	NA	NA	Cd163	-1.6587	Persistent Decrease	NA	NA	NA	NA	NA	NA	NA	NA	NA	NA	NA	NA	NA	NA	NA	NA	NA	NA	NA	NA	NA	NA	NA	NA	FALSE	TRUE
CD164	0.631965393	3	0	3	3	Cd164	0.80849	Persistent Increase	NA	NA	NA	NA	NA	NA	NA	NA	NA	NA	NA	NA	Cd164	0.85199	Persistent Increase	NA	NA	NA	NA	NA	NA	NA	NA	NA	NA	NA	NA	NA	NA	NA	NA	NA	NA	NA	NA	0.23541618	NA	NA	NA	FALSE	TRUE
CD1D1	1.226696667	2	1	2	3	Cd1d1	1.3368	Persistent Increase	Cd1d1	-0.49399	NA	NA	NA	NA	NA	NA	NA	NA	NA	NA	Cd1d1	1.8493	Persistent Increase	NA	NA	NA	NA	NA	NA	NA	NA	NA	NA	NA	NA	NA	NA	NA	NA	NA	NA	NA	NA	NA	NA	NA	NA	FALSE	TRUE
CD200	0.785698054	2	2	2	4	Cd200	1.0598	Persistent Increase	NA	NA	NA	NA	NA	NA	NA	NA	NA	NA	NA	NA	Cd200	0.99385	Persistent Increase	NA	NA	NA	NA	NA	NA	NA	NA	NA	NA	NA	NA	NA	NA	NA	NA	NA	NA	NA	NA	-0.547742266	-0.541399951	NA	NA	FALSE	TRUE
CD200R1	1.1108	1	0	1	1	Cd200r1	1.1108	Late Increase	NA	NA	NA	NA	NA	NA	NA	NA	NA	NA	NA	NA	NA	NA	NA	NA	NA	NA	NA	NA	NA	NA	NA	NA	NA	NA	NA	NA	NA	NA	NA	NA	NA	NA	NA	NA	NA	NA	NA	FALSE	TRUE
CD200R2	0.889971038	2	0	2	2	Cd200r2	1.1194	Late Increase	NA	NA	NA	NA	NA	NA	NA	NA	NA	NA	NA	NA	NA	NA	NA	NA	NA	NA	NA	NA	NA	NA	NA	NA	NA	NA	NA	Cd200r2	0.660542075	NA	NA	NA	NA	NA	NA	NA	NA	NA	NA	FALSE	TRUE
CD200R3	1.8055	2	0	2	2	Cd200r3	1.7928	Persistent Increase	NA	NA	NA	NA	NA	NA	NA	NA	NA	NA	NA	NA	Cd200r3	1.8182	Persistent Increase	NA	NA	NA	NA	NA	NA	NA	NA	NA	NA	NA	NA	NA	NA	NA	NA	NA	NA	NA	NA	NA	NA	NA	NA	FALSE	TRUE
CD200R4	1.05	2	0	2	2	Cd200r4	1.038	Persistent Increase	NA	NA	NA	NA	NA	NA	NA	NA	NA	NA	NA	NA	Cd200r4	1.062	Persistent Increase	NA	NA	NA	NA	NA	NA	NA	NA	NA	NA	NA	NA	NA	NA	NA	NA	NA	NA	NA	NA	NA	NA	NA	NA	FALSE	TRUE
CD209A	0.48235	0	1	1	1	NA	NA	NA	Cd209a	-0.48235	NA	NA	NA	NA	NA	NA	NA	NA	NA	NA	NA	NA	NA	NA	NA	NA	NA	NA	NA	NA	NA	NA	NA	NA	NA	NA	NA	NA	NA	NA	NA	NA	NA	NA	NA	NA	NA	FALSE	FALSE
CD209F	0.63334	0	1	1	1	NA	NA	NA	Cd209f	-0.63334	NA	NA	NA	NA	NA	NA	NA	NA	NA	NA	NA	NA	NA	NA	NA	NA	NA	NA	NA	NA	NA	NA	NA	NA	NA	NA	NA	NA	NA	NA	NA	NA	NA	NA	NA	NA	NA	FALSE	FALSE
CD209G	0.55086	0	1	1	1	NA	NA	NA	Cd209g	-0.55086	NA	NA	NA	NA	NA	NA	NA	NA	NA	NA	NA	NA	NA	NA	NA	NA	NA	NA	NA	NA	NA	NA	NA	NA	NA	NA	NA	NA	NA	NA	NA	NA	NA	NA	NA	NA	NA	FALSE	FALSE
CD248	0.447438464	2	2	2	4	Cd248	0.41711	Late Increase	Cd248	-0.31987	NA	NA	NA	NA	NA	NA	NA	NA	NA	NA	NA	NA	NA	NA	NA	NA	NA	NA	NA	NA	NA	NA	NA	NA	NA	NA	NA	NA	NA	NA	NA	NA	NA	0.346312156	NA	NA	-0.706461701	FALSE	TRUE
CD24A	3.5392	0	2	2	2	Cd24a	-3.4586	Persistent Decrease	NA	NA	NA	NA	NA	NA	NA	NA	NA	NA	NA	NA	Cd24a	-3.6198	Persistent Decrease	NA	NA	NA	NA	NA	NA	NA	NA	NA	NA	NA	NA	NA	NA	NA	NA	NA	NA	NA	NA	NA	NA	NA	NA	FALSE	TRUE
CD27	1.1045	1	0	1	1	Cd27	1.1045	Late Increase	NA	NA	NA	NA	NA	NA	NA	NA	NA	NA	NA	NA	NA	NA	NA	NA	NA	NA	NA	NA	NA	NA	NA	NA	NA	NA	NA	NA	NA	NA	NA	NA	NA	NA	NA	NA	NA	NA	NA	FALSE	TRUE
CD274	1.114	2	0	2	2	Cd274	1.1819	Persistent Increase	NA	NA	NA	NA	NA	NA	NA	NA	NA	NA	NA	NA	Cd274	1.0461	Persistent Increase	NA	NA	NA	NA	NA	NA	NA	NA	NA	NA	NA	NA	NA	NA	NA	NA	NA	NA	NA	NA	NA	NA	NA	NA	FALSE	TRUE
CD276	0.250952795	2	0	2	2	NA	NA	NA	NA	NA	NA	NA	NA	NA	NA	NA	NA	NA	NA	NA	Cd276	0.26694	Early Transient Increase	NA	NA	NA	NA	NA	NA	NA	NA	NA	NA	NA	NA	NA	NA	NA	NA	NA	NA	NA	NA	0.234965589	NA	NA	NA	FALSE	FALSE
CD28	2.7102	0	2	2	2	Cd28	-2.9183	Persistent Decrease	NA	NA	NA	NA	NA	NA	NA	NA	NA	NA	NA	NA	Cd28	-2.5021	Persistent Decrease	NA	NA	NA	NA	NA	NA	NA	NA	NA	NA	NA	NA	NA	NA	NA	NA	NA	NA	NA	NA	NA	NA	NA	NA	FALSE	TRUE
CD2AP	1.242120978	1	3	3	4	Cd2ap	-0.24413	Late Decrease	NA	NA	NA	NA	NA	NA	NA	NA	NA	NA	NA	NA	NA	NA	NA	NA	NA	NA	NA	NA	NA	Cd2ap	-2.540526453	Persistent Decrease	Cd2ap	-1.831991957	Persistent Decrease	NA	NA	NA	NA	NA	NA	NA	NA	0.351835503	NA	NA	NA	FALSE	TRUE
CD2BP2	0.26464	1	0	1	1	Cd2bp2	0.26464	Late Increase	NA	NA	NA	NA	NA	NA	NA	NA	NA	NA	NA	NA	NA	NA	NA	NA	NA	NA	NA	NA	NA	NA	NA	NA	NA	NA	NA	NA	NA	NA	NA	NA	NA	NA	NA	NA	NA	NA	NA	FALSE	TRUE
CD302	0.349922837	1	0	1	1	NA	NA	NA	NA	NA	NA	NA	NA	NA	NA	NA	NA	NA	NA	NA	NA	NA	NA	NA	NA	NA	NA	NA	NA	NA	NA	NA	NA	NA	NA	NA	NA	NA	NA	NA	NA	NA	NA	NA	0.349922837	NA	NA	FALSE	FALSE
CD320	0.88416053	0	2	2	2	NA	NA	NA	Cd320	-0.26226	NA	NA	NA	NA	NA	NA	NA	NA	NA	NA	NA	NA	NA	NA	NA	NA	NA	NA	NA	NA	NA	NA	NA	NA	NA	NA	NA	NA	NA	NA	NA	NA	NA	NA	NA	NA	-1.50606106	FALSE	FALSE
CD34	1.006354908	2	3	3	5	Cd34	-0.86034	Persistent Decrease	Cd34	-0.43302	NA	NA	NA	NA	NA	NA	NA	NA	NA	NA	Cd34	-1.0575	Persistent Decrease	NA	NA	NA	NA	NA	NA	Cd34	1.522413249	Persistent Increase	Cd34	1.158501291	Persistent Increase	NA	NA	NA	NA	NA	NA	NA	NA	NA	NA	NA	NA	FALSE	TRUE
CD36	1.65455	2	0	2	2	Cd36	1.7243	Persistent Increase	NA	NA	NA	NA	NA	NA	NA	NA	NA	NA	NA	NA	Cd36	1.5848	Persistent Increase	NA	NA	NA	NA	NA	NA	NA	NA	NA	NA	NA	NA	NA	NA	NA	NA	NA	NA	NA	NA	NA	NA	NA	NA	FALSE	TRUE
CD38	0.3594	0	1	1	1	NA	NA	NA	Cd38	-0.3594	NA	NA	NA	NA	NA	NA	NA	NA	NA	NA	NA	NA	NA	NA	NA	NA	NA	NA	NA	NA	NA	NA	NA	NA	NA	NA	NA	NA	NA	NA	NA	NA	NA	NA	NA	NA	NA	FALSE	FALSE
CD44	1.908776541	3	2	3	5	Cd44	2.145	Persistent Increase	NA	NA	NA	NA	NA	NA	NA	NA	NA	NA	NA	NA	Cd44	2.2608	Persistent Increase	NA	NA	NA	NA	NA	NA	Cd44	-1.66293276	Late Increase	Cd44	-3.110981206	Persistent Decrease	NA	NA	NA	NA	NA	NA	NA	NA	0.36416874	NA	NA	NA	FALSE	TRUE
CD46	0.343069518	1	0	1	1	NA	NA	NA	NA	NA	NA	NA	NA	NA	NA	NA	NA	NA	NA	NA	NA	NA	NA	NA	NA	NA	NA	NA	NA	NA	NA	NA	NA	NA	NA	NA	NA	NA	NA	NA	NA	NA	NA	0.343069518	NA	NA	NA	FALSE	FALSE
CD47	0.353218566	1	0	1	1	NA	NA	NA	NA	NA	NA	NA	NA	NA	NA	NA	NA	NA	NA	NA	NA	NA	NA	NA	NA	NA	NA	NA	NA	NA	NA	NA	NA	NA	NA	NA	NA	NA	NA	NA	NA	NA	NA	0.353218566	NA	NA	NA	FALSE	FALSE
CD53	1.4007	2	0	2	2	Cd53	1.244	Persistent Increase	NA	NA	NA	NA	NA	NA	NA	NA	NA	NA	NA	NA	Cd53	1.5574	Persistent Increase	NA	NA	NA	NA	NA	NA	NA	NA	NA	NA	NA	NA	NA	NA	NA	NA	NA	NA	NA	NA	NA	NA	NA	NA	FALSE	TRUE
CD55	4.4784	2	0	2	2	Cd55	4.372	Persistent Increase	NA	NA	NA	NA	NA	NA	NA	NA	NA	NA	NA	NA	Cd55	4.5848	Persistent Increase	NA	NA	NA	NA	NA	NA	NA	NA	NA	NA	NA	NA	NA	NA	NA	NA	NA	NA	NA	NA	NA	NA	NA	NA	FALSE	TRUE
CD55OS	0.94942	1	0	1	1	Cd55os	0.94942	Late Increase	NA	NA	NA	NA	NA	NA	NA	NA	NA	NA	NA	NA	NA	NA	NA	NA	NA	NA	NA	NA	NA	NA	NA	NA	NA	NA	NA	NA	NA	NA	NA	NA	NA	NA	NA	NA	NA	NA	NA	FALSE	TRUE
CD58	0.305820243	1	0	1	1	NA	NA	NA	NA	NA	NA	NA	NA	NA	NA	NA	NA	NA	NA	NA	NA	NA	NA	NA	NA	NA	NA	NA	NA	NA	NA	NA	NA	NA	NA	NA	NA	NA	NA	NA	NA	NA	NA	0.305820243	NA	NA	NA	FALSE	FALSE
CD59	0.272399749	0	1	1	1	NA	NA	NA	NA	NA	NA	NA	NA	NA	NA	NA	NA	NA	NA	NA	NA	NA	NA	NA	NA	NA	NA	NA	NA	NA	NA	NA	NA	NA	NA	NA	NA	NA	NA	NA	NA	NA	NA	NA	-0.272399749	NA	NA	FALSE	FALSE
CD63	0.13898	1	0	1	1	Cd63	0.13898	Late Increase	NA	NA	NA	NA	NA	NA	NA	NA	NA	NA	NA	NA	NA	NA	NA	NA	NA	NA	NA	NA	NA	NA	NA	NA	NA	NA	NA	NA	NA	NA	NA	NA	NA	NA	NA	NA	NA	NA	NA	FALSE	TRUE
CD7	1.82495	0	2	2	2	Cd7	-1.8043	Persistent Decrease	NA	NA	NA	NA	NA	NA	NA	NA	NA	NA	NA	NA	Cd7	-1.8456	Persistent Decrease	NA	NA	NA	NA	NA	NA	NA	NA	NA	NA	NA	NA	NA	NA	NA	NA	NA	NA	NA	NA	NA	NA	NA	NA	FALSE	TRUE
CD74	1.462713333	0	3	3	3	Cd74	-2.2719	Persistent Decrease	Cd74	-0.39404	NA	NA	NA	NA	NA	NA	NA	NA	NA	NA	Cd74	-1.7222	Persistent Decrease	NA	NA	NA	NA	NA	NA	NA	NA	NA	NA	NA	NA	NA	NA	NA	NA	NA	NA	NA	NA	NA	NA	NA	NA	FALSE	TRUE
CD80	1.6729	2	0	2	2	Cd80	1.6304	Persistent Increase	NA	NA	NA	NA	NA	NA	NA	NA	NA	NA	NA	NA	Cd80	1.7154	Persistent Increase	NA	NA	NA	NA	NA	NA	NA	NA	NA	NA	NA	NA	NA	NA	NA	NA	NA	NA	NA	NA	NA	NA	NA	NA	FALSE	TRUE
CD81	0.46761	2	0	2	2	Cd81	0.53163	Persistent Increase	NA	NA	NA	NA	NA	NA	NA	NA	NA	NA	NA	NA	Cd81	0.40359	Persistent Increase	NA	NA	NA	NA	NA	NA	NA	NA	NA	NA	NA	NA	NA	NA	NA	NA	NA	NA	NA	NA	NA	NA	NA	NA	FALSE	TRUE
CD82	0.408395	2	0	2	2	Cd82	0.42913	Persistent Increase	NA	NA	NA	NA	NA	NA	NA	NA	NA	NA	NA	NA	Cd82	0.38766	Persistent Increase	NA	NA	NA	NA	NA	NA	NA	NA	NA	NA	NA	NA	NA	NA	NA	NA	NA	NA	NA	NA	NA	NA	NA	NA	FALSE	TRUE
CD83	0.45449	0	1	1	1	NA	NA	NA	Cd83	-0.45449	NA	NA	NA	NA	NA	NA	NA	NA	NA	NA	NA	NA	NA	NA	NA	NA	NA	NA	NA	NA	NA	NA	NA	NA	NA	NA	NA	NA	NA	NA	NA	NA	NA	NA	NA	NA	NA	FALSE	FALSE
CD9	0.544579477	2	2	2	4	Cd9	0.38327	Persistent Increase	Cd9	-0.29223	NA	NA	NA	NA	NA	NA	NA	NA	NA	NA	Cd9	0.41513	Persistent Increase	NA	NA	NA	NA	NA	NA	NA	NA	NA	NA	NA	NA	NA	NA	NA	NA	NA	NA	NA	NA	NA	-1.087687908	NA	NA	FALSE	TRUE
CD93	0.74967	0	1	1	1	NA	NA	NA	NA	NA	NA	NA	ENSG00000125810	ENSMUSG00000027435	Cd93	-0.74967	NA	NA	NA	NA	NA	NA	NA	NA	NA	NA	NA	NA	NA	NA	NA	NA	NA	NA	NA	NA	NA	NA	NA	NA	NA	NA	NA	NA	NA	NA	NA	FALSE	FALSE
CD99L2	0.19679	0	1	1	1	NA	NA	NA	NA	NA	NA	NA	NA	NA	NA	NA	NA	NA	NA	NA	Cd99l2	-0.19679	Early Transient Decrease	NA	NA	NA	NA	NA	NA	NA	NA	NA	NA	NA	NA	NA	NA	NA	NA	NA	NA	NA	NA	NA	NA	NA	NA	FALSE	FALSE
CDAN1	0.973907598	0	1	1	1	NA	NA	NA	NA	NA	NA	NA	NA	NA	NA	NA	NA	NA	NA	NA	NA	NA	NA	NA	NA	NA	NA	NA	NA	NA	NA	NA	NA	NA	NA	NA	NA	NA	NA	NA	NA	NA	NA	NA	NA	-0.973907598	NA	FALSE	FALSE
CDC123	0.315106778	0	1	1	1	NA	NA	NA	NA	NA	NA	NA	NA	NA	NA	NA	NA	NA	NA	NA	NA	NA	NA	NA	NA	NA	NA	NA	NA	NA	NA	NA	NA	NA	NA	NA	NA	NA	NA	NA	NA	NA	NA	NA	-0.315106778	NA	NA	FALSE	FALSE
CDC14A	0.464492815	1	0	1	1	NA	NA	NA	NA	NA	NA	NA	NA	NA	NA	NA	NA	NA	NA	NA	NA	NA	NA	NA	NA	NA	NA	NA	NA	NA	NA	NA	NA	NA	NA	NA	NA	NA	NA	NA	NA	NA	NA	0.464492815	NA	NA	NA	FALSE	FALSE
CDC14B	0.42884	2	0	2	2	Cdc14b	0.39606	Persistent Increase	NA	NA	NA	NA	NA	NA	NA	NA	NA	NA	NA	NA	Cdc14b	0.46162	Persistent Increase	NA	NA	NA	NA	NA	NA	NA	NA	NA	NA	NA	NA	NA	NA	NA	NA	NA	NA	NA	NA	NA	NA	NA	NA	FALSE	TRUE
CDC16	0.397414784	0	3	3	3	Cdc16	-0.35645	Persistent Decrease	NA	NA	NA	NA	NA	NA	NA	NA	NA	NA	NA	NA	Cdc16	-0.59064	Persistent Decrease	NA	NA	NA	NA	NA	NA	NA	NA	NA	NA	NA	NA	NA	NA	NA	NA	NA	NA	NA	NA	NA	NA	-0.245154353	NA	FALSE	TRUE
CDC20	0.505391438	0	2	2	2	NA	NA	NA	Cdc20	-0.4076	NA	NA	NA	NA	NA	NA	NA	NA	NA	NA	NA	NA	NA	NA	NA	NA	NA	NA	NA	NA	NA	NA	NA	NA	NA	NA	NA	NA	NA	NA	NA	NA	NA	NA	-0.603182876	NA	NA	FALSE	FALSE
CDC23	1.254302219	2	2	2	4	NA	NA	NA	NA	NA	NA	NA	NA	NA	NA	NA	NA	NA	NA	NA	NA	NA	NA	NA	NA	NA	NA	NA	NA	Cdc23	2.058384568	Persistent Increase	Cdc23	2.147989556	Persistent Increase	NA	NA	NA	NA	NA	NA	NA	NA	NA	NA	-0.476421454	-0.334413296	FALSE	FALSE
CDC25A	0.649795926	0	3	3	3	Cdc25a	-0.58855	Persistent Decrease	NA	NA	NA	NA	NA	NA	NA	NA	NA	NA	NA	NA	Cdc25a	-0.65121	Persistent Decrease	NA	NA	NA	NA	NA	NA	NA	NA	NA	NA	NA	NA	NA	NA	NA	NA	NA	NA	NA	NA	NA	-0.709627778	NA	NA	FALSE	TRUE
CDC25B	1.6097	2	0	2	2	Cdc25b	1.5539	Persistent Increase	NA	NA	NA	NA	NA	NA	NA	NA	NA	NA	NA	NA	Cdc25b	1.6655	Persistent Increase	NA	NA	NA	NA	NA	NA	NA	NA	NA	NA	NA	NA	NA	NA	NA	NA	NA	NA	NA	NA	NA	NA	NA	NA	FALSE	TRUE
CDC25C	10	1	0	1	1	NA	NA	NA	NA	NA	NA	NA	ENSG00000158402	ENSMUSG00000044201	Cdc25c	10	NA	NA	NA	NA	NA	NA	NA	NA	NA	NA	NA	NA	NA	NA	NA	NA	NA	NA	NA	NA	NA	NA	NA	NA	NA	NA	NA	NA	NA	NA	NA	FALSE	FALSE
CDC26	0.961081166	0	1	1	1	NA	NA	NA	NA	NA	NA	NA	NA	NA	NA	NA	NA	NA	NA	NA	NA	NA	NA	NA	NA	NA	NA	NA	NA	NA	NA	NA	Cdc26	-0.961081166	Early Transient Decrease	NA	NA	NA	NA	NA	NA	NA	NA	NA	NA	NA	NA	FALSE	FALSE
CDC27	0.37328	2	0	2	2	Cdc27	0.41613	Persistent Increase	NA	NA	NA	NA	NA	NA	NA	NA	NA	NA	NA	NA	Cdc27	0.33043	Persistent Increase	NA	NA	NA	NA	NA	NA	NA	NA	NA	NA	NA	NA	NA	NA	NA	NA	NA	NA	NA	NA	NA	NA	NA	NA	FALSE	TRUE
CDC34	0.545086448	2	2	2	4	Cdc34	0.74018	Persistent Increase	NA	NA	NA	NA	NA	NA	NA	NA	NA	NA	NA	NA	Cdc34	0.5774	Persistent Increase	NA	NA	NA	NA	NA	NA	NA	NA	NA	NA	NA	NA	NA	NA	NA	NA	NA	NA	NA	NA	NA	NA	-0.412551061	-0.450214732	FALSE	TRUE
CDC37	0.350250961	0	1	1	1	NA	NA	NA	NA	NA	NA	NA	NA	NA	NA	NA	NA	NA	NA	NA	NA	NA	NA	NA	NA	NA	NA	NA	NA	NA	NA	NA	NA	NA	NA	NA	NA	NA	NA	NA	NA	NA	NA	NA	-0.350250961	NA	NA	FALSE	FALSE
CDC40	0.43198309	2	1	2	3	Cdc40	0.44094	Persistent Increase	NA	NA	NA	NA	NA	NA	NA	NA	NA	NA	NA	NA	Cdc40	0.41137	Persistent Increase	NA	NA	NA	NA	NA	NA	NA	NA	NA	NA	NA	NA	NA	NA	NA	NA	NA	NA	NA	NA	NA	NA	NA	-0.443639269	FALSE	TRUE
CDC42	0.289065996	0	2	2	2	NA	NA	NA	NA	NA	NA	NA	NA	NA	NA	NA	NA	NA	NA	NA	Cdc42	-0.18319	Early Transient Decrease	NA	NA	NA	NA	NA	NA	NA	NA	NA	NA	NA	NA	NA	NA	NA	NA	NA	NA	NA	NA	NA	NA	NA	-0.394941991	FALSE	FALSE
CDC42BPA	0.59654706	0	3	3	3	Cdc42bpa	-0.34477	Persistent Decrease	NA	NA	NA	NA	NA	NA	NA	NA	NA	NA	NA	NA	Cdc42bpa	-0.32834	Persistent Decrease	NA	NA	NA	NA	NA	NA	NA	NA	NA	Cdc42bpa	-1.11653118	Early Transient Decrease	NA	NA	NA	NA	NA	NA	NA	NA	NA	NA	NA	NA	FALSE	TRUE
CDC42BPB	1.373653604	1	0	1	1	NA	NA	NA	NA	NA	NA	NA	NA	NA	NA	NA	NA	NA	NA	NA	NA	NA	NA	NA	NA	NA	NA	NA	NA	NA	NA	NA	Cdc42bpb	1.373653604	Early Transient Increase	NA	NA	NA	NA	NA	NA	NA	NA	NA	NA	NA	NA	FALSE	FALSE
CDC42BPG	0.451876667	3	0	3	3	Cdc42bpg	0.40944	Persistent Increase	Cdc42bpg	0.29932	NA	NA	NA	NA	NA	NA	NA	NA	NA	NA	Cdc42bpg	0.64687	Persistent Increase	NA	NA	NA	NA	NA	NA	NA	NA	NA	NA	NA	NA	NA	NA	NA	NA	NA	NA	NA	NA	NA	NA	NA	NA	FALSE	TRUE
CDC42EP1	1.003607552	0	4	4	4	Cdc42ep1	-0.3749	Persistent Decrease	NA	NA	NA	NA	NA	NA	NA	NA	NA	NA	NA	NA	Cdc42ep1	-0.56587	Persistent Decrease	NA	NA	NA	NA	NA	NA	Cdc42ep1	-1.274658759	Persistent Decrease	Cdc42ep1	-1.799001449	Persistent Decrease	NA	NA	NA	NA	NA	NA	NA	NA	NA	NA	NA	NA	FALSE	TRUE
CDC42EP2	1.237773333	2	1	2	3	Cdc42ep2	1.5888	Persistent Increase	Cdc42ep2	-0.44852	NA	NA	NA	NA	NA	NA	NA	NA	NA	NA	Cdc42ep2	1.676	Persistent Increase	NA	NA	NA	NA	NA	NA	NA	NA	NA	NA	NA	NA	NA	NA	NA	NA	NA	NA	NA	NA	NA	NA	NA	NA	FALSE	TRUE
CDC42EP3	0.949719651	0	3	3	3	NA	NA	NA	NA	NA	NA	NA	NA	NA	NA	NA	NA	NA	NA	NA	Cdc42ep3	-0.36583	Early Transient Decrease	NA	NA	NA	NA	NA	NA	NA	NA	NA	Cdc42ep3	-2.2185399	Early Transient Decrease	NA	NA	NA	NA	NA	NA	NA	NA	-0.264789054	NA	NA	NA	FALSE	FALSE
CDC42EP4	1.068825291	3	2	3	5	Cdc42ep4	0.35028	Persistent Increase	NA	NA	NA	NA	NA	NA	NA	NA	NA	NA	NA	NA	Cdc42ep4	0.50537	Persistent Increase	NA	NA	NA	NA	NA	NA	Cdc42ep4	-2.938349056	Persistent Decrease	Cdc42ep4	-1.255910934	Persistent Decrease	NA	NA	NA	NA	NA	NA	NA	NA	NA	0.294216463	NA	NA	FALSE	TRUE
CDC42EP5	0.746373662	2	2	2	4	Cdc42ep5	1.0791	Persistent Increase	Cdc42ep5	-0.44118	NA	NA	NA	NA	NA	NA	NA	NA	NA	NA	Cdc42ep5	1.1655	Persistent Increase	NA	NA	NA	NA	NA	NA	NA	NA	NA	NA	NA	NA	NA	NA	NA	NA	NA	NA	NA	NA	-0.299714649	NA	NA	NA	FALSE	TRUE
CDC42SE1	0.305935	2	0	2	2	Cdc42se1	0.32663	Persistent Increase	NA	NA	NA	NA	NA	NA	NA	NA	NA	NA	NA	NA	Cdc42se1	0.28524	Persistent Increase	NA	NA	NA	NA	NA	NA	NA	NA	NA	NA	NA	NA	NA	NA	NA	NA	NA	NA	NA	NA	NA	NA	NA	NA	FALSE	TRUE
CDC42SE2	0.88719	2	0	2	2	Cdc42se2	0.94545	Persistent Increase	NA	NA	NA	NA	NA	NA	NA	NA	NA	NA	NA	NA	Cdc42se2	0.82893	Persistent Increase	NA	NA	NA	NA	NA	NA	NA	NA	NA	NA	NA	NA	NA	NA	NA	NA	NA	NA	NA	NA	NA	NA	NA	NA	FALSE	TRUE
CDC45	1.035580243	0	1	1	1	NA	NA	NA	NA	NA	NA	NA	NA	NA	NA	NA	NA	NA	NA	NA	NA	NA	NA	NA	NA	NA	NA	NA	NA	NA	NA	NA	NA	NA	NA	NA	NA	NA	NA	NA	NA	NA	NA	NA	-1.035580243	NA	NA	FALSE	FALSE
CDC6	1.364608391	0	3	3	3	Cdc6	-1.3511	Persistent Decrease	NA	NA	NA	NA	NA	NA	NA	NA	NA	NA	NA	NA	Cdc6	-1.6647	Persistent Decrease	NA	NA	NA	NA	NA	NA	NA	NA	NA	NA	NA	NA	NA	NA	NA	NA	NA	NA	NA	NA	NA	-1.078025174	NA	NA	FALSE	TRUE
CDC7	0.67402814	0	3	3	3	Cdc7	-0.63228	Persistent Decrease	NA	NA	NA	NA	NA	NA	NA	NA	NA	NA	NA	NA	Cdc7	-0.97316	Persistent Decrease	NA	NA	NA	NA	NA	NA	NA	NA	NA	NA	NA	NA	NA	NA	NA	NA	NA	NA	NA	NA	NA	-0.416644419	NA	NA	FALSE	TRUE
CDC73	0.32641	0	2	2	2	Cdc73	-0.27037	Persistent Decrease	NA	NA	NA	NA	NA	NA	NA	NA	NA	NA	NA	NA	Cdc73	-0.38245	Persistent Decrease	NA	NA	NA	NA	NA	NA	NA	NA	NA	NA	NA	NA	NA	NA	NA	NA	NA	NA	NA	NA	NA	NA	NA	NA	FALSE	TRUE
CDCA3	0.561447717	0	1	1	1	NA	NA	NA	NA	NA	NA	NA	NA	NA	NA	NA	NA	NA	NA	NA	NA	NA	NA	NA	NA	NA	NA	NA	NA	NA	NA	NA	NA	NA	NA	NA	NA	NA	NA	NA	NA	NA	NA	NA	-0.561447717	NA	NA	FALSE	FALSE
CDCA4	0.451665	0	2	2	2	Cdca4	-0.32229	Persistent Decrease	NA	NA	NA	NA	NA	NA	NA	NA	NA	NA	NA	NA	Cdca4	-0.58104	Persistent Decrease	NA	NA	NA	NA	NA	NA	NA	NA	NA	NA	NA	NA	NA	NA	NA	NA	NA	NA	NA	NA	NA	NA	NA	NA	FALSE	TRUE
CDCA5	0.646683671	0	1	1	1	NA	NA	NA	NA	NA	NA	NA	NA	NA	NA	NA	NA	NA	NA	NA	NA	NA	NA	NA	NA	NA	NA	NA	NA	NA	NA	NA	NA	NA	NA	NA	NA	NA	NA	NA	NA	NA	NA	NA	-0.646683671	NA	NA	FALSE	FALSE
CDCA7	0.893755775	0	2	2	2	NA	NA	NA	NA	NA	NA	NA	NA	NA	NA	NA	NA	NA	NA	NA	Cdca7	-0.98197	Early Transient Decrease	NA	NA	NA	NA	NA	NA	NA	NA	NA	NA	NA	NA	NA	NA	NA	NA	NA	NA	NA	NA	NA	-0.805541549	NA	NA	FALSE	FALSE
CDCA7L	0.283735932	1	0	1	1	NA	NA	NA	NA	NA	NA	NA	NA	NA	NA	NA	NA	NA	NA	NA	NA	NA	NA	NA	NA	NA	NA	NA	NA	NA	NA	NA	NA	NA	NA	NA	NA	NA	NA	NA	NA	NA	NA	0.283735932	NA	NA	NA	FALSE	FALSE
CDCA8	0.700611155	0	1	1	1	NA	NA	NA	NA	NA	NA	NA	NA	NA	NA	NA	NA	NA	NA	NA	NA	NA	NA	NA	NA	NA	NA	NA	NA	NA	NA	NA	NA	NA	NA	NA	NA	NA	NA	NA	NA	NA	NA	NA	-0.700611155	NA	NA	FALSE	FALSE
CDCP1	0.663297186	1	0	1	1	NA	NA	NA	NA	NA	NA	NA	NA	NA	NA	NA	NA	NA	NA	NA	NA	NA	NA	NA	NA	NA	NA	NA	NA	NA	NA	NA	NA	NA	NA	NA	NA	NA	NA	NA	NA	NA	NA	0.663297186	NA	NA	NA	FALSE	FALSE
CDH10	1.041938157	1	2	2	3	Cdh10	-1.5396	Persistent Decrease	NA	NA	NA	NA	NA	NA	NA	NA	NA	NA	NA	NA	Cdh10	-1.2982	Persistent Decrease	NA	NA	NA	NA	NA	NA	Cdh10	0.288014471	Late Increase	NA	NA	NA	NA	NA	NA	NA	NA	NA	NA	NA	NA	NA	NA	NA	FALSE	TRUE
CDH11	0.494740224	4	0	4	4	Cdh11	0.56682	Persistent Increase	NA	NA	NA	NA	NA	NA	NA	NA	NA	NA	NA	NA	Cdh11	0.47115	Persistent Increase	NA	NA	NA	NA	NA	NA	NA	NA	NA	Cdh11	0.499079327	Early Transient Increase	NA	NA	NA	NA	NA	NA	NA	NA	NA	0.441911568	NA	NA	FALSE	TRUE
CDH13	0.450636289	1	1	1	2	Cdh13	0.30439	Late Increase	NA	NA	NA	NA	NA	NA	NA	NA	NA	NA	NA	NA	NA	NA	NA	NA	NA	NA	NA	NA	NA	NA	NA	NA	NA	NA	NA	Cdh13	-0.596882578	NA	NA	NA	NA	NA	NA	NA	NA	NA	NA	FALSE	TRUE
CDH15	1.992722495	3	2	3	5	Cdh15	1.0218	Persistent Increase	Cdh15	0.23087	NA	NA	NA	NA	NA	NA	NA	NA	NA	NA	Cdh15	0.87192	Persistent Increase	NA	NA	NA	NA	NA	NA	Cdh15	-4.455396746	Persistent Decrease	Cdh15	-3.38362573	Early Transient Decrease	NA	NA	NA	NA	NA	NA	NA	NA	NA	NA	NA	NA	FALSE	TRUE
CDH17	1.3943	0	1	1	1	Cdh17	-1.3943	Late Decrease	NA	NA	NA	NA	NA	NA	NA	NA	NA	NA	NA	NA	NA	NA	NA	NA	NA	NA	NA	NA	NA	NA	NA	NA	NA	NA	NA	NA	NA	NA	NA	NA	NA	NA	NA	NA	NA	NA	NA	FALSE	TRUE
CDH18	2.34335	2	0	2	2	Cdh18	2.3987	Persistent Increase	NA	NA	NA	NA	NA	NA	NA	NA	NA	NA	NA	NA	Cdh18	2.288	Persistent Increase	NA	NA	NA	NA	NA	NA	NA	NA	NA	NA	NA	NA	NA	NA	NA	NA	NA	NA	NA	NA	NA	NA	NA	NA	FALSE	TRUE
CDH2	0.61302	0	2	2	2	Cdh2	-0.49681	Persistent Decrease	NA	NA	NA	NA	NA	NA	NA	NA	NA	NA	NA	NA	Cdh2	-0.72923	Persistent Decrease	NA	NA	NA	NA	NA	NA	NA	NA	NA	NA	NA	NA	NA	NA	NA	NA	NA	NA	NA	NA	NA	NA	NA	NA	FALSE	TRUE
CDH23	0.80576	2	0	2	2	Cdh23	0.74521	Persistent Increase	NA	NA	NA	NA	NA	NA	NA	NA	NA	NA	NA	NA	Cdh23	0.86631	Persistent Increase	NA	NA	NA	NA	NA	NA	NA	NA	NA	NA	NA	NA	NA	NA	NA	NA	NA	NA	NA	NA	NA	NA	NA	NA	FALSE	TRUE
CDH24	1.2302	0	2	2	2	Cdh24	-1.2169	Persistent Decrease	NA	NA	NA	NA	NA	NA	NA	NA	NA	NA	NA	NA	Cdh24	-1.2435	Persistent Decrease	NA	NA	NA	NA	NA	NA	NA	NA	NA	NA	NA	NA	NA	NA	NA	NA	NA	NA	NA	NA	NA	NA	NA	NA	FALSE	TRUE
CDH6	1.4759	2	0	2	2	Cdh6	1.2306	Persistent Increase	NA	NA	NA	NA	NA	NA	NA	NA	NA	NA	NA	NA	Cdh6	1.7212	Persistent Increase	NA	NA	NA	NA	NA	NA	NA	NA	NA	NA	NA	NA	NA	NA	NA	NA	NA	NA	NA	NA	NA	NA	NA	NA	FALSE	TRUE
CDHR1	3.9552	0	2	2	2	Cdhr1	-4.001	Persistent Decrease	NA	NA	NA	NA	NA	NA	NA	NA	NA	NA	NA	NA	Cdhr1	-3.9094	Persistent Decrease	NA	NA	NA	NA	NA	NA	NA	NA	NA	NA	NA	NA	NA	NA	NA	NA	NA	NA	NA	NA	NA	NA	NA	NA	FALSE	TRUE
CDHR3	0.509590875	2	0	2	2	NA	NA	NA	Cdhr3	0.50114	NA	NA	NA	NA	NA	NA	NA	NA	NA	NA	NA	NA	NA	NA	NA	NA	NA	NA	NA	NA	NA	NA	NA	NA	NA	NA	NA	NA	NA	NA	NA	NA	NA	NA	0.518041749	NA	NA	FALSE	FALSE
CDIN1	0.761463333	2	1	2	3	Cdin1	0.8873	Persistent Increase	Cdin1	-0.37049	NA	NA	NA	NA	NA	NA	NA	NA	NA	NA	Cdin1	1.0266	Persistent Increase	NA	NA	NA	NA	NA	NA	NA	NA	NA	NA	NA	NA	NA	NA	NA	NA	NA	NA	NA	NA	NA	NA	NA	NA	FALSE	TRUE
CDIP1	0.229415	2	0	2	2	Cdip1	0.21715	Persistent Increase	NA	NA	NA	NA	NA	NA	NA	NA	NA	NA	NA	NA	Cdip1	0.24168	Persistent Increase	NA	NA	NA	NA	NA	NA	NA	NA	NA	NA	NA	NA	NA	NA	NA	NA	NA	NA	NA	NA	NA	NA	NA	NA	FALSE	TRUE
CDIPT	0.399745	2	0	2	2	Cdipt	0.45854	Persistent Increase	NA	NA	NA	NA	NA	NA	NA	NA	NA	NA	NA	NA	Cdipt	0.34095	Persistent Increase	NA	NA	NA	NA	NA	NA	NA	NA	NA	NA	NA	NA	NA	NA	NA	NA	NA	NA	NA	NA	NA	NA	NA	NA	FALSE	TRUE
CDK1	0.735990149	0	3	3	3	NA	NA	NA	Cdk1	-0.66127	NA	NA	NA	NA	NA	NA	NA	NA	NA	NA	NA	NA	NA	Cdk1	-1.108763365	Late Decrease	NA	NA	NA	NA	NA	NA	NA	NA	NA	NA	NA	NA	NA	NA	NA	NA	NA	NA	-0.437937081	NA	NA	FALSE	FALSE
CDK10	0.410712853	1	2	2	3	Cdk10	0.33479	Late Increase	NA	NA	NA	NA	NA	NA	NA	NA	NA	NA	NA	NA	NA	NA	NA	NA	NA	NA	NA	NA	NA	NA	NA	NA	NA	NA	NA	NA	NA	NA	NA	NA	NA	NA	NA	-0.352875036	-0.544473523	NA	NA	FALSE	TRUE
CDK11B	1.008411126	2	0	2	2	NA	NA	NA	NA	NA	NA	NA	NA	NA	NA	NA	NA	NA	NA	NA	NA	NA	NA	NA	NA	NA	NA	NA	NA	Cdk11b	1.146257859	Late Increase	Cdk11b	0.870564393	Early Transient Increase	NA	NA	NA	NA	NA	NA	NA	NA	NA	NA	NA	NA	FALSE	FALSE
CDK12	0.283686873	3	4	4	7	Cdk12	0.17861	Persistent Increase	NA	NA	NA	NA	NA	NA	NA	NA	NA	NA	NA	NA	Cdk12	0.31938	Persistent Increase	NA	NA	NA	NA	NA	NA	Cdk12	-0.145899257	Persistent Increase	Cdk12	-0.06537606	Persistent Increase	NA	NA	NA	NA	NA	NA	NA	NA	0.421674416	NA	-0.376756674	-0.478111705	FALSE	TRUE
CDK13	0.606570685	1	3	3	4	Cdk13	-0.46393	Persistent Decrease	NA	NA	NA	NA	NA	NA	NA	NA	NA	NA	NA	NA	Cdk13	-0.36391	Persistent Decrease	NA	NA	NA	NA	NA	NA	Cdk13	0.457193491	Late Increase	Cdk13	-1.14124925	Early Transient Decrease	NA	NA	NA	NA	NA	NA	NA	NA	NA	NA	NA	NA	FALSE	TRUE
CDK14	1.047092046	1	4	4	5	Cdk14	-0.71897	Persistent Decrease	NA	NA	NA	NA	NA	NA	NA	NA	NA	NA	NA	NA	Cdk14	-0.80883	Persistent Decrease	NA	NA	NA	NA	NA	NA	Cdk14	-1.790280242	Persistent Decrease	Cdk14	-1.475463762	Persistent Decrease	NA	NA	NA	NA	NA	NA	NA	NA	NA	0.441916226	NA	NA	FALSE	TRUE
CDK15	1.289928787	0	3	3	3	Cdk15	-1.6183	Persistent Decrease	NA	NA	NA	NA	NA	NA	NA	NA	NA	NA	NA	NA	Cdk15	-1.7198	Persistent Decrease	NA	NA	NA	NA	NA	NA	NA	NA	NA	NA	NA	NA	NA	NA	NA	NA	NA	NA	NA	NA	NA	-0.53168636	NA	NA	FALSE	TRUE
CDK16	1.323623212	2	0	2	2	NA	NA	NA	Cdk16	0.17563	NA	NA	NA	NA	NA	NA	NA	NA	NA	NA	NA	NA	NA	NA	NA	NA	NA	NA	NA	Cdk16	2.471616424	Late Increase	NA	NA	NA	NA	NA	NA	NA	NA	NA	NA	NA	NA	NA	NA	NA	FALSE	FALSE
CDK17	1.378946199	2	2	2	4	Cdk17	0.87483	Persistent Increase	NA	NA	NA	NA	NA	NA	NA	NA	NA	NA	NA	NA	Cdk17	0.69592	Persistent Increase	NA	NA	NA	NA	NA	NA	Cdk17	-1.849059953	Persistent Decrease	Cdk17	-2.095974842	Persistent Decrease	NA	NA	NA	NA	NA	NA	NA	NA	NA	NA	NA	NA	FALSE	TRUE
CDK18	1.04025241	4	2	4	6	Cdk18	0.74175	Persistent Increase	Cdk18	0.44478	NA	NA	NA	NA	NA	NA	NA	NA	NA	NA	Cdk18	0.5787	Persistent Increase	NA	NA	NA	NA	NA	NA	Cdk18	-1.592865071	Persistent Decrease	Cdk18	-2.271284165	Persistent Decrease	NA	NA	NA	NA	NA	NA	NA	NA	NA	0.612135226	NA	NA	FALSE	TRUE
CDK19	0.575629116	3	0	3	3	Cdk19	0.57856	Persistent Increase	NA	NA	NA	NA	NA	NA	NA	NA	NA	NA	NA	NA	Cdk19	0.71751	Persistent Increase	NA	NA	NA	NA	NA	NA	NA	NA	NA	NA	NA	NA	NA	NA	NA	NA	NA	NA	NA	NA	NA	0.430817348	NA	NA	FALSE	TRUE
CDK2	0.586482312	1	2	2	3	Cdk2	0.33349	Late Increase	NA	NA	NA	NA	NA	NA	NA	NA	NA	NA	NA	NA	NA	NA	NA	NA	NA	NA	NA	NA	NA	Cdk2	-0.960935055	Late Decrease	NA	NA	NA	NA	NA	NA	NA	NA	NA	NA	NA	NA	NA	-0.465021881	NA	FALSE	TRUE
CDK2AP1	0.461997625	1	2	2	3	Cdk2ap1	-0.24212	Persistent Decrease	NA	NA	NA	NA	NA	NA	NA	NA	NA	NA	NA	NA	Cdk2ap1	-0.39052	Persistent Decrease	NA	NA	NA	NA	NA	NA	NA	NA	NA	NA	NA	NA	NA	NA	NA	NA	NA	NA	NA	NA	NA	NA	NA	0.753352876	FALSE	TRUE
CDK2AP2	0.490647577	2	1	2	3	Cdk2ap2	0.43607	Persistent Increase	NA	NA	NA	NA	NA	NA	NA	NA	NA	NA	NA	NA	Cdk2ap2	0.48348	Persistent Increase	NA	NA	NA	NA	NA	NA	NA	NA	NA	NA	NA	NA	NA	NA	NA	NA	NA	NA	NA	NA	NA	-0.55239273	NA	NA	FALSE	TRUE
CDK4	0.66202623	2	5	5	7	Cdk4	0.32073	Persistent Increase	NA	NA	NA	NA	NA	NA	NA	NA	NA	NA	NA	NA	Cdk4	0.19529	Persistent Increase	NA	NA	NA	NA	NA	NA	Cdk4	-1.95486921	Persistent Decrease	Cdk4	-1.234796129	Persistent Decrease	NA	NA	NA	NA	NA	NA	NA	NA	-0.236944554	-0.321906119	NA	-0.3696476	FALSE	TRUE
CDK5	0.326980592	0	3	3	3	Cdk5	-0.30956	Persistent Decrease	NA	NA	NA	NA	NA	NA	NA	NA	NA	NA	NA	NA	Cdk5	-0.36381	Persistent Decrease	NA	NA	NA	NA	NA	NA	NA	NA	NA	NA	NA	NA	NA	NA	NA	NA	NA	NA	NA	NA	NA	NA	-0.307571776	NA	FALSE	TRUE
CDK5R1	0.835675	2	0	2	2	Cdk5r1	0.42505	Late Increase	NA	NA	NA	NA	ENSG00000176749	ENSMUSG00000048895	Cdk5r1	1.2463	NA	NA	NA	NA	NA	NA	NA	NA	NA	NA	NA	NA	NA	NA	NA	NA	NA	NA	NA	NA	NA	NA	NA	NA	NA	NA	NA	NA	NA	NA	NA	FALSE	TRUE
CDK5RAP1	0.623112735	0	3	3	3	Cdk5rap1	-0.69864	Persistent Decrease	NA	NA	NA	NA	NA	NA	NA	NA	NA	NA	NA	NA	Cdk5rap1	-0.72017	Persistent Decrease	NA	NA	NA	NA	NA	NA	NA	NA	NA	NA	NA	NA	NA	NA	NA	NA	NA	NA	NA	NA	NA	-0.450528204	NA	NA	FALSE	TRUE
CDK5RAP2	0.385618789	3	2	3	5	NA	NA	NA	Cdk5rap2	0.37619	NA	NA	NA	NA	NA	NA	NA	NA	NA	NA	Cdk5rap2	0.18992	Early Transient Increase	NA	NA	NA	NA	NA	NA	NA	NA	NA	Cdk5rap2	-0.447262591	Early Transient Decrease	NA	NA	NA	NA	NA	NA	NA	NA	0.353669354	NA	-0.561051999	NA	FALSE	FALSE
CDK6	0.844103486	2	2	2	4	Cdk6	1.2399	Persistent Increase	NA	NA	NA	NA	NA	NA	NA	NA	NA	NA	NA	NA	Cdk6	1.1596	Persistent Increase	NA	NA	NA	NA	NA	NA	NA	NA	NA	NA	NA	NA	NA	NA	NA	NA	NA	NA	NA	NA	NA	-0.483721979	NA	-0.493191963	FALSE	TRUE
CDK7	0.555075007	0	6	6	6	Cdk7	-0.25035	Persistent Decrease	NA	NA	NA	NA	NA	NA	NA	NA	NA	NA	NA	NA	Cdk7	-0.63136	Persistent Decrease	NA	NA	NA	NA	NA	NA	NA	NA	NA	NA	NA	NA	NA	NA	NA	NA	NA	NA	NA	NA	-0.453920748	-0.814581185	-0.614921804	-0.565316306	FALSE	TRUE
CDK8	0.478232776	1	0	1	1	NA	NA	NA	NA	NA	NA	NA	NA	NA	NA	NA	NA	NA	NA	NA	NA	NA	NA	NA	NA	NA	NA	NA	NA	NA	NA	NA	NA	NA	NA	NA	NA	NA	NA	NA	NA	NA	NA	0.478232776	NA	NA	NA	FALSE	FALSE
CDKAL1	0.609031269	0	1	1	1	NA	NA	NA	NA	NA	NA	NA	NA	NA	NA	NA	NA	NA	NA	NA	NA	NA	NA	NA	NA	NA	NA	NA	NA	NA	NA	NA	NA	NA	NA	NA	NA	NA	NA	NA	NA	NA	NA	NA	NA	NA	-0.609031269	FALSE	FALSE
CDKL2	1.2368	0	2	2	2	Cdkl2	-1.3195	Persistent Decrease	NA	NA	NA	NA	NA	NA	NA	NA	NA	NA	NA	NA	Cdkl2	-1.1541	Persistent Decrease	NA	NA	NA	NA	NA	NA	NA	NA	NA	NA	NA	NA	NA	NA	NA	NA	NA	NA	NA	NA	NA	NA	NA	NA	FALSE	TRUE
CDKL3	0.92437	0	2	2	2	Cdkl3	-1.009	Persistent Decrease	NA	NA	NA	NA	NA	NA	NA	NA	NA	NA	NA	NA	Cdkl3	-0.83974	Persistent Decrease	NA	NA	NA	NA	NA	NA	NA	NA	NA	NA	NA	NA	NA	NA	NA	NA	NA	NA	NA	NA	NA	NA	NA	NA	FALSE	TRUE
CDKN1A	0.898699604	3	1	3	4	Cdkn1a	0.48455	Persistent Increase	NA	NA	NA	NA	ENSG00000124762	ENSMUSG00000023067	Cdkn1a	2.6046	NA	NA	NA	NA	Cdkn1a	0.184	Persistent Increase	NA	NA	NA	NA	NA	NA	NA	NA	NA	Cdkn1a	-0.321648417	Early Transient Decrease	NA	NA	NA	NA	NA	NA	NA	NA	NA	NA	NA	NA	FALSE	TRUE
CDKN1B	1.162079615	3	1	3	4	Cdkn1b	0.39036	Persistent Increase	Cdkn1b	0.21752	NA	NA	NA	NA	NA	NA	NA	NA	NA	NA	Cdkn1b	0.47695	Persistent Increase	NA	NA	NA	NA	NA	NA	Cdkn1b	-3.563488461	Late Decrease	NA	NA	NA	NA	NA	NA	NA	NA	NA	NA	NA	NA	NA	NA	NA	FALSE	TRUE
CDKN2AIP	0.494725	2	0	2	2	Cdkn2aip	0.41199	Persistent Increase	NA	NA	NA	NA	NA	NA	NA	NA	NA	NA	NA	NA	Cdkn2aip	0.57746	Persistent Increase	NA	NA	NA	NA	NA	NA	NA	NA	NA	NA	NA	NA	NA	NA	NA	NA	NA	NA	NA	NA	NA	NA	NA	NA	FALSE	TRUE
CDKN2AIPNL	0.86535	0	2	2	2	Cdkn2aipnl	-0.9022	Persistent Decrease	NA	NA	NA	NA	NA	NA	NA	NA	NA	NA	NA	NA	Cdkn2aipnl	-0.8285	Persistent Decrease	NA	NA	NA	NA	NA	NA	NA	NA	NA	NA	NA	NA	NA	NA	NA	NA	NA	NA	NA	NA	NA	NA	NA	NA	FALSE	TRUE
CDKN2B	0.712012907	0	1	1	1	NA	NA	NA	NA	NA	NA	NA	NA	NA	NA	NA	NA	NA	NA	NA	NA	NA	NA	NA	NA	NA	NA	NA	NA	NA	NA	NA	NA	NA	NA	NA	NA	NA	NA	NA	NA	NA	NA	NA	-0.712012907	NA	NA	FALSE	FALSE
CDKN2C	0.74257	0	1	1	1	NA	NA	NA	NA	NA	NA	NA	NA	NA	NA	NA	NA	NA	NA	NA	Cdkn2c	-0.74257	Early Transient Decrease	NA	NA	NA	NA	NA	NA	NA	NA	NA	NA	NA	NA	NA	NA	NA	NA	NA	NA	NA	NA	NA	NA	NA	NA	FALSE	FALSE
CDKN2D	0.427182959	0	1	1	1	NA	NA	NA	NA	NA	NA	NA	NA	NA	NA	NA	NA	NA	NA	NA	NA	NA	NA	NA	NA	NA	NA	NA	NA	NA	NA	NA	NA	NA	NA	NA	NA	NA	NA	NA	NA	NA	NA	-0.427182959	NA	NA	NA	FALSE	FALSE
CDKN3	0.474659629	0	1	1	1	NA	NA	NA	NA	NA	NA	NA	NA	NA	NA	NA	NA	NA	NA	NA	NA	NA	NA	NA	NA	NA	NA	NA	NA	NA	NA	NA	NA	NA	NA	NA	NA	NA	NA	NA	NA	NA	NA	NA	-0.474659629	NA	NA	FALSE	FALSE
CDNF	1.233667966	1	2	2	3	Cdnf	-1.6211	Persistent Decrease	NA	NA	NA	NA	NA	NA	NA	NA	NA	NA	NA	NA	Cdnf	-1.4373	Persistent Decrease	NA	NA	NA	NA	NA	NA	NA	NA	NA	NA	NA	NA	NA	NA	NA	NA	NA	NA	NA	NA	NA	0.642603897	NA	NA	FALSE	TRUE
CDON	0.869094499	1	2	2	3	Cdon	-0.92165	Persistent Decrease	NA	NA	NA	NA	NA	NA	NA	NA	NA	NA	NA	NA	Cdon	-1.2288	Persistent Decrease	NA	NA	NA	NA	NA	NA	NA	NA	NA	NA	NA	NA	NA	NA	NA	NA	NA	NA	NA	NA	NA	0.456833496	NA	NA	FALSE	TRUE
CDR2	1.209749214	0	4	4	4	Cdr2	-0.51572	Persistent Decrease	NA	NA	NA	NA	NA	NA	NA	NA	NA	NA	NA	NA	Cdr2	-0.40155	Persistent Decrease	NA	NA	NA	NA	NA	NA	Cdr2	-1.885782158	Persistent Decrease	Cdr2	-2.035944696	Persistent Decrease	NA	NA	NA	NA	NA	NA	NA	NA	NA	NA	NA	NA	FALSE	TRUE
CDR2L	1.732246164	2	3	3	5	NA	NA	NA	NA	NA	NA	NA	NA	NA	NA	NA	NA	NA	NA	NA	Cdr2l	0.3361	Early Transient Increase	NA	NA	NA	NA	NA	NA	Cdr2l	-3.564391179	Persistent Decrease	Cdr2l	-3.915891771	Persistent Decrease	NA	NA	NA	NA	NA	NA	NA	NA	0.475263094	-0.369584775	NA	NA	FALSE	FALSE
CDRT4	0.577050901	1	0	1	1	NA	NA	NA	NA	NA	NA	NA	NA	NA	NA	NA	NA	NA	NA	NA	NA	NA	NA	NA	NA	NA	NA	NA	NA	NA	NA	NA	NA	NA	NA	Cdrt4	0.577050901	NA	NA	NA	NA	NA	NA	NA	NA	NA	NA	FALSE	FALSE
CDS2	0.865692651	4	0	4	4	Cds2	0.69254	Persistent Increase	NA	NA	NA	NA	NA	NA	NA	NA	NA	NA	NA	NA	Cds2	0.73036	Persistent Increase	NA	NA	NA	NA	NA	NA	NA	NA	NA	Cds2	1.590578113	Early Transient Increase	NA	NA	NA	NA	NA	NA	NA	NA	0.44929249	NA	NA	NA	FALSE	TRUE
CDSN	3.19355	0	2	2	2	Cdsn	-3.1933	Persistent Decrease	NA	NA	NA	NA	NA	NA	NA	NA	NA	NA	NA	NA	Cdsn	-3.1938	Persistent Decrease	NA	NA	NA	NA	NA	NA	NA	NA	NA	NA	NA	NA	NA	NA	NA	NA	NA	NA	NA	NA	NA	NA	NA	NA	FALSE	TRUE
CDT1	1.868336425	0	3	3	3	NA	NA	NA	NA	NA	NA	NA	NA	NA	NA	NA	NA	NA	NA	NA	NA	NA	NA	NA	NA	NA	NA	NA	NA	Cdt1	-2.877883934	Persistent Decrease	Cdt1	-2.21218738	Persistent Decrease	NA	NA	NA	NA	NA	NA	NA	NA	NA	-0.514937961	NA	NA	FALSE	FALSE
CDV3	1.8012531	0	4	4	4	Cdv3	-0.1718	Persistent Decrease	NA	NA	NA	NA	NA	NA	NA	NA	NA	NA	NA	NA	Cdv3	-0.23566	Persistent Decrease	NA	NA	NA	NA	NA	NA	Cdv3	-2.835785113	Persistent Decrease	Cdv3	-3.961767285	Persistent Decrease	NA	NA	NA	NA	NA	NA	NA	NA	NA	NA	NA	NA	FALSE	TRUE
CDX1	1.25275	0	2	2	2	Cdx1	-1.3345	Persistent Decrease	NA	NA	NA	NA	NA	NA	NA	NA	NA	NA	NA	NA	Cdx1	-1.171	Persistent Decrease	NA	NA	NA	NA	NA	NA	NA	NA	NA	NA	NA	NA	NA	NA	NA	NA	NA	NA	NA	NA	NA	NA	NA	NA	FALSE	TRUE
CDYL	0.306873073	1	0	1	1	NA	NA	NA	NA	NA	NA	NA	NA	NA	NA	NA	NA	NA	NA	NA	NA	NA	NA	NA	NA	NA	NA	NA	NA	NA	NA	NA	NA	NA	NA	NA	NA	NA	NA	NA	NA	NA	NA	0.306873073	NA	NA	NA	FALSE	FALSE
CDYL2	0.8069315	2	0	2	2	NA	NA	NA	Cdyl2	0.42132	NA	NA	NA	NA	NA	NA	NA	NA	NA	NA	NA	NA	NA	NA	NA	NA	NA	NA	NA	NA	NA	NA	NA	NA	NA	NA	NA	NA	NA	NA	NA	NA	NA	NA	NA	NA	1.192543	FALSE	FALSE
CEACAM1	0.34417	1	0	1	1	NA	NA	NA	Ceacam1	0.34417	NA	NA	NA	NA	NA	NA	NA	NA	NA	NA	NA	NA	NA	NA	NA	NA	NA	NA	NA	NA	NA	NA	NA	NA	NA	NA	NA	NA	NA	NA	NA	NA	NA	NA	NA	NA	NA	FALSE	FALSE
CEBPA	1.32855	0	2	2	2	Cebpa	-1.3081	Persistent Decrease	NA	NA	NA	NA	NA	NA	NA	NA	NA	NA	NA	NA	Cebpa	-1.349	Persistent Decrease	NA	NA	NA	NA	NA	NA	NA	NA	NA	NA	NA	NA	NA	NA	NA	NA	NA	NA	NA	NA	NA	NA	NA	NA	FALSE	TRUE
CEBPB	0.78403	0	2	2	2	NA	NA	NA	Cebpb	-0.44026	NA	NA	ENSG00000172216	ENSMUSG00000056501	Cebpb	-1.1278	NA	NA	NA	NA	NA	NA	NA	NA	NA	NA	NA	NA	NA	NA	NA	NA	NA	NA	NA	NA	NA	NA	NA	NA	NA	NA	NA	NA	NA	NA	NA	FALSE	FALSE
CEBPD	0.615913815	1	0	1	1	NA	NA	NA	NA	NA	NA	NA	NA	NA	NA	NA	NA	NA	NA	NA	NA	NA	NA	NA	NA	NA	NA	NA	NA	NA	NA	NA	NA	NA	NA	NA	NA	NA	NA	NA	NA	NA	NA	NA	0.615913815	NA	NA	FALSE	FALSE
CEBPG	0.366599021	0	1	1	1	NA	NA	NA	NA	NA	NA	NA	NA	NA	NA	NA	NA	NA	NA	NA	NA	NA	NA	NA	NA	NA	NA	NA	NA	NA	NA	NA	NA	NA	NA	NA	NA	NA	NA	NA	NA	NA	NA	-0.366599021	NA	NA	NA	FALSE	FALSE
CEBPZ	0.520565016	4	1	4	5	NA	NA	NA	Cebpz	0.26206	NA	NA	NA	NA	NA	NA	NA	NA	NA	NA	Cebpz	0.2477	Early Transient Increase	NA	NA	NA	NA	NA	NA	Cebpz	1.044115468	Persistent Increase	Cebpz	0.392225849	Early Transient Increase	NA	NA	NA	NA	NA	NA	NA	NA	NA	NA	NA	-0.656723763	FALSE	FALSE
CELA1	0.46069	2	0	2	2	Cela1	0.45908	Persistent Increase	NA	NA	NA	NA	NA	NA	NA	NA	NA	NA	NA	NA	Cela1	0.4623	Persistent Increase	NA	NA	NA	NA	NA	NA	NA	NA	NA	NA	NA	NA	NA	NA	NA	NA	NA	NA	NA	NA	NA	NA	NA	NA	FALSE	TRUE
CELF1	0.408420595	3	0	3	3	NA	NA	NA	Celf1	0.24003	NA	NA	NA	NA	NA	NA	NA	NA	NA	NA	NA	NA	NA	NA	NA	NA	NA	NA	NA	NA	NA	NA	NA	NA	NA	NA	NA	Celf1	0.390543435	Late Increase	NA	NA	NA	0.59468835	NA	NA	NA	TRUE	FALSE
CELF2	0.664306119	1	1	1	2	NA	NA	NA	Celf2	0.41116	NA	NA	NA	NA	NA	NA	NA	NA	NA	NA	NA	NA	NA	NA	NA	NA	NA	NA	NA	NA	NA	NA	NA	NA	NA	NA	NA	NA	NA	NA	NA	NA	NA	NA	-0.917452238	NA	NA	FALSE	FALSE
CELF4	3.18825	2	0	2	2	Celf4	3.0243	Persistent Increase	NA	NA	NA	NA	NA	NA	NA	NA	NA	NA	NA	NA	Celf4	3.3522	Persistent Increase	NA	NA	NA	NA	NA	NA	NA	NA	NA	NA	NA	NA	NA	NA	NA	NA	NA	NA	NA	NA	NA	NA	NA	NA	FALSE	TRUE
CELF5	0.83092	1	0	1	1	NA	NA	NA	NA	NA	NA	NA	NA	NA	NA	NA	NA	NA	NA	NA	Celf5	0.83092	Early Transient Increase	NA	NA	NA	NA	NA	NA	NA	NA	NA	NA	NA	NA	NA	NA	NA	NA	NA	NA	NA	NA	NA	NA	NA	NA	FALSE	FALSE
CELSR1	0.75426091	1	0	1	1	NA	NA	NA	NA	NA	NA	NA	NA	NA	NA	NA	NA	NA	NA	NA	NA	NA	NA	NA	NA	NA	NA	NA	NA	NA	NA	NA	NA	NA	NA	NA	NA	NA	NA	NA	NA	NA	NA	0.75426091	NA	NA	NA	FALSE	FALSE
CELSR2	0.936823212	1	0	1	1	NA	NA	NA	NA	NA	NA	NA	NA	NA	NA	NA	NA	NA	NA	NA	NA	NA	NA	NA	NA	NA	NA	NA	NA	NA	NA	NA	NA	NA	NA	NA	NA	NA	NA	NA	NA	NA	NA	0.936823212	NA	NA	NA	FALSE	FALSE
CELSR3	0.60176525	1	0	1	1	NA	NA	NA	NA	NA	NA	NA	NA	NA	NA	NA	NA	NA	NA	NA	NA	NA	NA	NA	NA	NA	NA	NA	NA	NA	NA	NA	NA	NA	NA	NA	NA	NA	NA	NA	NA	NA	NA	0.60176525	NA	NA	NA	FALSE	FALSE
CEMIP	1.3667	0	2	2	2	Cemip	-1.1196	Persistent Decrease	NA	NA	NA	NA	NA	NA	NA	NA	NA	NA	NA	NA	Cemip	-1.6138	Persistent Decrease	NA	NA	NA	NA	NA	NA	NA	NA	NA	NA	NA	NA	NA	NA	NA	NA	NA	NA	NA	NA	NA	NA	NA	NA	FALSE	TRUE
CEMIP2	0.806895998	1	3	3	4	Cemip2	-0.78754	Persistent Decrease	NA	NA	NA	NA	NA	NA	NA	NA	NA	NA	NA	NA	Cemip2	-0.80416	Persistent Decrease	NA	NA	NA	NA	NA	NA	NA	NA	NA	Cemip2	-1.242724015	Early Transient Decrease	NA	NA	NA	NA	NA	NA	NA	NA	0.393159977	NA	NA	NA	FALSE	TRUE
CENPA	0.686546293	1	1	1	2	NA	NA	NA	Cenpa	-0.58506	NA	NA	NA	NA	NA	NA	NA	NA	NA	NA	NA	NA	NA	NA	NA	NA	NA	NA	NA	Cenpa	0.788032585	Late Increase	NA	NA	NA	NA	NA	NA	NA	NA	NA	NA	NA	NA	NA	NA	NA	FALSE	FALSE
CENPC	0.370354206	1	0	1	1	NA	NA	NA	NA	NA	NA	NA	NA	NA	NA	NA	NA	NA	NA	NA	NA	NA	NA	NA	NA	NA	NA	NA	NA	NA	NA	NA	NA	NA	NA	NA	NA	NA	NA	NA	NA	NA	NA	0.370354206	NA	NA	NA	FALSE	FALSE
CENPE	0.603174145	1	0	1	1	NA	NA	NA	NA	NA	NA	NA	NA	NA	NA	NA	NA	NA	NA	NA	NA	NA	NA	NA	NA	NA	NA	NA	NA	NA	NA	NA	NA	NA	NA	NA	NA	NA	NA	NA	NA	NA	NA	0.603174145	NA	NA	NA	FALSE	FALSE
CENPF	0.451937417	1	1	1	2	NA	NA	NA	Cenpf	-0.29857	NA	NA	NA	NA	NA	NA	NA	NA	NA	NA	NA	NA	NA	NA	NA	NA	NA	NA	NA	NA	NA	NA	NA	NA	NA	NA	NA	NA	NA	NA	NA	NA	NA	0.605304834	NA	NA	NA	FALSE	FALSE
CENPI	0.723958842	0	1	1	1	NA	NA	NA	NA	NA	NA	NA	NA	NA	NA	NA	NA	NA	NA	NA	NA	NA	NA	NA	NA	NA	NA	NA	NA	NA	NA	NA	NA	NA	NA	NA	NA	NA	NA	NA	NA	NA	NA	NA	-0.723958842	NA	NA	FALSE	FALSE
CENPJ	0.59678	2	0	2	2	Cenpj	0.53558	Persistent Increase	NA	NA	NA	NA	NA	NA	NA	NA	NA	NA	NA	NA	Cenpj	0.65798	Persistent Increase	NA	NA	NA	NA	NA	NA	NA	NA	NA	NA	NA	NA	NA	NA	NA	NA	NA	NA	NA	NA	NA	NA	NA	NA	FALSE	TRUE
CENPL	0.366275994	0	1	1	1	NA	NA	NA	NA	NA	NA	NA	NA	NA	NA	NA	NA	NA	NA	NA	NA	NA	NA	NA	NA	NA	NA	NA	NA	NA	NA	NA	NA	NA	NA	NA	NA	NA	NA	NA	NA	NA	NA	NA	-0.366275994	NA	NA	FALSE	FALSE
CENPM	0.778149488	0	2	2	2	NA	NA	NA	NA	NA	NA	NA	NA	NA	NA	NA	NA	NA	NA	NA	Cenpm	-0.74584	Early Transient Decrease	NA	NA	NA	NA	NA	NA	NA	NA	NA	NA	NA	NA	NA	NA	NA	NA	NA	NA	NA	NA	NA	-0.810458976	NA	NA	FALSE	FALSE
CENPN	0.487884821	0	1	1	1	NA	NA	NA	NA	NA	NA	NA	NA	NA	NA	NA	NA	NA	NA	NA	NA	NA	NA	NA	NA	NA	NA	NA	NA	NA	NA	NA	NA	NA	NA	NA	NA	NA	NA	NA	NA	NA	NA	NA	-0.487884821	NA	NA	FALSE	FALSE
CENPO	0.370990396	0	1	1	1	NA	NA	NA	NA	NA	NA	NA	NA	NA	NA	NA	NA	NA	NA	NA	NA	NA	NA	NA	NA	NA	NA	NA	NA	NA	NA	NA	NA	NA	NA	NA	NA	NA	NA	NA	NA	NA	NA	NA	-0.370990396	NA	NA	FALSE	FALSE
CENPP	0.45368	0	1	1	1	NA	NA	NA	Cenpp	-0.45368	NA	NA	NA	NA	NA	NA	NA	NA	NA	NA	NA	NA	NA	NA	NA	NA	NA	NA	NA	NA	NA	NA	NA	NA	NA	NA	NA	NA	NA	NA	NA	NA	NA	NA	NA	NA	NA	FALSE	FALSE
CENPT	0.478726844	2	1	2	3	Cenpt	0.54367	Persistent Increase	NA	NA	NA	NA	NA	NA	NA	NA	NA	NA	NA	NA	Cenpt	0.29898	Persistent Increase	NA	NA	NA	NA	NA	NA	NA	NA	NA	NA	NA	NA	NA	NA	NA	NA	NA	NA	NA	NA	NA	-0.593530531	NA	NA	FALSE	TRUE
CENPU	1.046516352	1	1	1	2	NA	NA	NA	NA	NA	NA	NA	NA	NA	NA	NA	NA	NA	NA	NA	NA	NA	NA	NA	NA	NA	NA	NA	NA	NA	NA	NA	Cenpu	1.339657043	Early Transient Increase	NA	NA	NA	NA	NA	NA	NA	NA	NA	-0.75337566	NA	NA	FALSE	FALSE
CENPV	1.74439587	1	3	3	4	NA	NA	NA	NA	NA	NA	NA	NA	NA	NA	NA	NA	NA	NA	NA	Cenpv	0.53782	Early Transient Increase	NA	NA	NA	NA	NA	NA	Cenpv	-3.416321679	Persistent Decrease	Cenpv	-2.542086754	Persistent Decrease	NA	NA	NA	NA	NA	NA	NA	NA	NA	-0.481355046	NA	NA	FALSE	FALSE
CENPW	0.554894431	1	1	1	2	Cenpw	0.58766	Late Increase	NA	NA	NA	NA	NA	NA	NA	NA	NA	NA	NA	NA	NA	NA	NA	NA	NA	NA	NA	NA	NA	NA	NA	NA	NA	NA	NA	NA	NA	NA	NA	NA	NA	NA	NA	NA	-0.522128861	NA	NA	FALSE	TRUE
CENPX	0.432910229	0	3	3	3	Cenpx	-0.41299	Persistent Decrease	NA	NA	NA	NA	NA	NA	NA	NA	NA	NA	NA	NA	Cenpx	-0.51278	Persistent Decrease	NA	NA	NA	NA	NA	NA	NA	NA	NA	NA	NA	NA	NA	NA	NA	NA	NA	NA	NA	NA	NA	-0.372960687	NA	NA	FALSE	TRUE
CEP104	0.346813828	2	0	2	2	NA	NA	NA	NA	NA	NA	NA	NA	NA	NA	NA	NA	NA	NA	NA	Cep104	0.22737	Early Transient Increase	NA	NA	NA	NA	NA	NA	NA	NA	NA	NA	NA	NA	NA	NA	NA	NA	NA	NA	NA	NA	0.466257655	NA	NA	NA	FALSE	FALSE
CEP120	0.302726257	1	0	1	1	NA	NA	NA	NA	NA	NA	NA	NA	NA	NA	NA	NA	NA	NA	NA	NA	NA	NA	NA	NA	NA	NA	NA	NA	NA	NA	NA	NA	NA	NA	NA	NA	NA	NA	NA	NA	NA	NA	0.302726257	NA	NA	NA	FALSE	FALSE
CEP126	0.56357342	2	0	2	2	NA	NA	NA	NA	NA	NA	NA	NA	NA	NA	NA	NA	NA	NA	NA	NA	NA	NA	NA	NA	NA	NA	NA	NA	NA	NA	NA	NA	NA	NA	NA	NA	NA	NA	NA	NA	NA	NA	0.518231288	0.608915551	NA	NA	FALSE	FALSE
CEP131	0.380416297	2	0	2	2	NA	NA	NA	NA	NA	NA	NA	NA	NA	NA	NA	NA	NA	NA	NA	Cep131	0.29199	Early Transient Increase	NA	NA	NA	NA	NA	NA	NA	NA	NA	NA	NA	NA	NA	NA	NA	NA	NA	NA	NA	NA	0.468842593	NA	NA	NA	FALSE	FALSE
CEP135	0.760594167	0	3	3	3	Cep135	-0.50709	Late Decrease	NA	NA	NA	NA	NA	NA	NA	NA	NA	NA	NA	NA	NA	NA	NA	NA	NA	NA	NA	NA	NA	NA	NA	NA	NA	NA	NA	NA	NA	NA	NA	NA	NA	NA	NA	NA	NA	-0.634188312	-1.140504189	FALSE	TRUE
CEP152	0.742380183	1	1	1	2	NA	NA	NA	NA	NA	NA	NA	NA	NA	NA	NA	NA	NA	NA	NA	Cep152	-0.53429	Early Transient Decrease	NA	NA	NA	NA	NA	NA	NA	NA	NA	NA	NA	NA	NA	NA	NA	NA	NA	NA	NA	NA	0.950470365	NA	NA	NA	FALSE	FALSE
CEP164	0.531754784	1	0	1	1	NA	NA	NA	NA	NA	NA	NA	NA	NA	NA	NA	NA	NA	NA	NA	NA	NA	NA	NA	NA	NA	NA	NA	NA	NA	NA	NA	NA	NA	NA	NA	NA	NA	NA	NA	NA	NA	NA	0.531754784	NA	NA	NA	FALSE	FALSE
[truncated: 10,147 more rows]
[truncated: 15 more columns]
